# Supplementary material for: Taxonomic synopsis of the subtribe Physoderina (Coleoptera, Carabidae, Lebiini), with species revisions of eight genera
Source: Zookeys. 2013 Apr 4;(284):1–129. doi: 10.3897/zookeys.284.3983 (PMC3677377; doi:10.3897/zookeys.284.3983)
Supplement: XML Treatment for Physoderina [file zookeys.284.3983-treatment1.xml]

<!DOCTYPE tp:taxon-treatment
  PUBLIC "-//TaxonX//DTD Taxonomic Treatment Publishing DTD v0 20100105//EN" "tax-treatment-NSO.dtd">
<tp:taxon-treatment xmlns:tp="http://www.plazi.org/taxpub"><tp:treatment-meta><mixed-citation publication-type="journal"><person-group><name><surname>Shi</surname><given-names>Hongliang</given-names></name><name><surname>Zhou</surname><given-names>Hongzhang</given-names></name><name><surname>Liang</surname><given-names>Hongbin</given-names></name></person-group><article-title>Taxonomic synopsis of the subtribe Physoderina (Coleoptera, Carabidae, Lebiini), with species revisions of eight genera</article-title><source>Zookeys</source><day>4</day><month>4</month><year>2013</year><volume>2013</volume><issue>284</issue><fpage>1</fpage><lpage>129</lpage><pub-id pub-id-type="doi">10.3897/zookeys.284.3983</pub-id></mixed-citation></tp:treatment-meta><tp:nomenclature><label>Subtribe</label><tp:taxon-name>
                            <tp:taxon-name-part taxon-name-part-type="subtribe">Physoderina</tp:taxon-name-part>
                        </tp:taxon-name><tp:taxon-authority>Chaudoir</tp:taxon-authority><tp:nomenclature-citation-list><tp:nomenclature-citation><tp:taxon-name>Physodérides</tp:taxon-name><comment><xref ref-type="bibr" rid="B35">Chaudoir 1877</xref>: 213. Type genus: <italic><tp:taxon-name>Physodera</tp:taxon-name></italic> Eschscholtz, 1829.</comment></tp:nomenclature-citation></tp:nomenclature-citation-list></tp:nomenclature><tp:treatment-sec sec-type="Diagnosis"><title>Diagnosis.</title><p>Adults of this subtribe can be recognized by combination of the following characters: mandibles moderately to strongly widened; apex of ligula with four or more setae; palpifers without seta; mentum with tooth simple or bifid; front angles of pronotum with some setae longer or shorter; pronotal base usually more or less lobed; elytral dorsal setigerous pores, if distinct, at least with one present on base of 5th interval; elytral apex truncate, outer angles completely rounded, not angulate, sutural angles not projected; apex of 7th and 8th intervals more or less tumid; penultimate pore of elytral umbilical series not displaced laterally or medially; males with terminal sternum more or less emarginate; 4th tarsomere strongly bilobed; claws pectinate; median lobe of aedeagus usually with apical orifice opened apically, dorsal surface with some setae subapically, such setae generally fine but sometimes very strong, present around apical orifice; internal sac generally with a long flagellum-like sclerite; right paramere trifurcate, apex usually widened; apical segment of ovipositor without spine, apex with extension usually membranous; spermatheca inserted on bursa copulatrix or joining of common oviduct and bursa copulatrix.</p><p>Based on widened mandibles, bifid 4th tarsomere, pectinate claws, and female ovipositor characters, <tp:taxon-name>Calleidina</tp:taxon-name> may be more closely allied with <tp:taxon-name>Physoderina</tp:taxon-name> than any other subtribe of <tp:taxon-name>Lebiini</tp:taxon-name> from the Oriental Region. Members of <tp:taxon-name>Calleidina</tp:taxon-name> can be readily distinguished from those of <tp:taxon-name>Physoderina</tp:taxon-name> by the absence of setae on the pronotum front angles, except <italic><tp:taxon-name>Calleida sultana</tp:taxon-name></italic> Bates. But <italic><tp:taxon-name>Calleida sultana</tp:taxon-name></italic> has a totally different shape of the aedeagus and no setigerous pore on 5th interval.</p><!--PageBreak--></tp:treatment-sec><tp:treatment-sec sec-type="Monophyly and relationships"><title>Monophyly and relationships.</title><p>Reconstruction of phylogeny of <tp:taxon-name>Lebiini</tp:taxon-name> has been attempted by <xref ref-type="bibr" rid="B20">Ball et al. (1995)</xref> and <xref ref-type="bibr" rid="B32">Casale (1998)</xref>, but their works did not focus on the systematic position of <tp:taxon-name>Physoderina</tp:taxon-name>. Their results support a close relationship between <tp:taxon-name>Physoderina</tp:taxon-name> and <tp:taxon-name>Metallicina</tp:taxon-name> + (<tp:taxon-name>Calleidina</tp:taxon-name> + <tp:taxon-name>Galerucidiina</tp:taxon-name>) (<xref ref-type="bibr" rid="B20">Ball et al. 1995</xref>) or <italic><tp:taxon-name>Agra</tp:taxon-name></italic> Fabricius (<xref ref-type="bibr" rid="B32">Casale 1998</xref>). Based on the study in the present work of all genera in <tp:taxon-name>Physoderina</tp:taxon-name>, we propose that <tp:taxon-name>Physoderina</tp:taxon-name> has more affinity with <tp:taxon-name>Calleidina</tp:taxon-name> than <tp:taxon-name>Metallicina</tp:taxon-name>. This is suggested by the following character states present in <tp:taxon-name>Physoderina</tp:taxon-name> and <tp:taxon-name>Calleidina</tp:taxon-name> but not in <tp:taxon-name>Metallicina</tp:taxon-name>: (1) apical segment of ovipositor without spine, usually spiculate, apex with extension usually membranous; (2) terminal labial palpomeres more or less widened in males; (3) mentum with tooth; (4) tempora ventrally without suborbital setigerous pore; and (5) males with terminal sternum emarginate.</p><p>So far, there is no rigorous phylogenetic analysis demonstrating that <tp:taxon-name>Physoderina</tp:taxon-name> is a monophyletic lineage in <tp:taxon-name>Lebiini</tp:taxon-name>. But, monophyly of this subtribe could be suggested by the following apomorphic character states: (1) setigerous pores present on 5th interval; (2) median lobe of aedeagus usually with apical orifice opened apically, internal sac usually with a long flagellum-like sclerite; (3) right paramere trifurcate; (4) spermatheca inserted on bursa copulatrix or joining of common oviduct and bursa copulatrix.</p></tp:treatment-sec><tp:treatment-sec sec-type="Genera included"><title>Genera included.</title><p><xref ref-type="bibr" rid="B35">Chaudoir (1877)</xref> proposed the name <tp:taxon-name>Physodérides</tp:taxon-name> with insufficient definition, but ambiguously included <italic><tp:taxon-name>Allocota</tp:taxon-name></italic> Motschulsky, <italic><tp:taxon-name>Cryptobatis</tp:taxon-name></italic> Eschscholtz, <italic><tp:taxon-name>Aspasiola</tp:taxon-name></italic> Chaudoir and <italic><tp:taxon-name>Lachnoderma</tp:taxon-name></italic> Macleay. The original vernacular family-group name is available according to the Zoological Code of Nomenclature, and was first used in Latinized form by <xref ref-type="bibr" rid="B22">Bates (1883</xref>: 207) (<xref ref-type="bibr" rid="B29">Bouchard et al. 2011</xref>). Generally, <tp:taxon-name>Physoderina</tp:taxon-name> included seven genera (<xref ref-type="bibr" rid="B58">Jedlička 1963</xref>, <xref ref-type="bibr" rid="B65">Löbl and Smetana 2003</xref>, <xref ref-type="bibr" rid="B67">Lorenz 2005</xref>) before the present work.</p><p>In the present paper, we move three genera previously placed in <tp:taxon-name>Calleidina</tp:taxon-name> or <tp:taxon-name>Pericalina</tp:taxon-name> to <tp:taxon-name>Physoderina</tp:taxon-name>, propose two new generic synonyms, resurrect one generic name from synonymy, and describe one gen. n.. Hence, a total of ten genera is presently included in <tp:taxon-name>Physoderina</tp:taxon-name>: <italic><tp:taxon-name>Paraphaea</tp:taxon-name></italic> Bates, <italic><tp:taxon-name>Anchista</tp:taxon-name></italic> Nietner, <italic><tp:taxon-name>Metallanchista</tp:taxon-name></italic> gen. n., <italic><tp:taxon-name>Physodera</tp:taxon-name></italic> Eschscholtz, <italic><tp:taxon-name>Diamella</tp:taxon-name></italic> nom. n., <italic><tp:taxon-name>Allocota</tp:taxon-name></italic> Motschulsky, <italic><tp:taxon-name>Lachnoderma</tp:taxon-name></italic> Macleay, <italic><tp:taxon-name>Dasiosoma</tp:taxon-name></italic> Britton, <italic><tp:taxon-name>Orionella</tp:taxon-name></italic> Jedlička, and <italic><tp:taxon-name>Endynomena</tp:taxon-name></italic> Chaudoir.</p><p>The New World <tp:taxon-name>Cryptobatida</tp:taxon-name> group (<italic>sensu</italic> <xref ref-type="bibr" rid="B42">Erwin 2004</xref>) shares many characters with <tp:taxon-name>Physoderina</tp:taxon-name> from the Old World, such as: mandible widened, pronotum more or less angulate in middle, elytral disc depressed, and, above all, internal sac of male genitalia with flagellum-like sclerites. We propose that this group could be most closely related to <tp:taxon-name>Physoderina</tp:taxon-name> and perhaps should be included therein, similar to the concept including <italic><tp:taxon-name>Cryptobatis</tp:taxon-name></italic> in the original <tp:taxon-name>Physoderina</tp:taxon-name> (<xref ref-type="bibr" rid="B35">Chaudoir 1877</xref>). But, as the focus of the present work is the Old World fauna, we do not present a better subtribal arrangement for this New World group.</p></tp:treatment-sec><tp:treatment-sec sec-type="Distribution"><title>Distribution.</title><p>All of the ten genera have their center of distribution in the Oriental Region. One of them (<italic><tp:taxon-name>Dasiosoma</tp:taxon-name></italic>) has some African species; two genera (<italic><tp:taxon-name>Physodera</tp:taxon-name></italic>, <italic><tp:taxon-name>Lachnoderma</tp:taxon-name></italic>) have only a few Australian species; two species (<italic><tp:taxon-name>Paraphaea binotata</tp:taxon-name></italic>, <italic><tp:taxon-name>Endynomena pradieri</tp:taxon-name></italic>) have an Oriental origin, but are also widely distributed in the Pacific islands.</p><!--PageBreak--></tp:treatment-sec><tp:treatment-sec sec-type="Key to genera of Physoderina"><title>Key to genera of <tp:taxon-name>Physoderina</tp:taxon-name></title><table-wrap content-type="key" position="anchor" orientation="portrait"><table><tbody><tr><td rowspan="1" colspan="1">1</td><td rowspan="1" colspan="1">Head completely glabrous; pronotum usually glabrous, rarely with disc sparsely pubescent</td><td rowspan="1" colspan="1">2</td></tr><tr><td rowspan="1" colspan="1">–</td><td rowspan="1" colspan="1">Head at least with some pubescence on vertex; pronotum densely and equally pubescent</td><td rowspan="1" colspan="1">6</td></tr><tr><td rowspan="1" colspan="1">2</td><td rowspan="1" colspan="1">Mandibles moderately widened, outer margin slightly arcuate (Fig. 149); mid-lateral setae of pronotum present, lateral margins with a few accessory setae restricted to front and hind angles; median lobe of aedeagus usually with long setae (Figs 67–73), if without, main flagellum of internal sac absent (Figs 74–75)</td><td rowspan="1" colspan="1">3</td></tr><tr><td rowspan="1" colspan="1">–</td><td rowspan="1" colspan="1">Mandibles strongly widened, outer margin semicircular (Fig. 150); mid-lateral setae of pronotum usually absent, if present, lateral margins with numerous accessory setae nearly reaching to middle area; median lobe of aedeagus without long setae, main flagellum of internal sac well developed (Figs 76, 79)</td><td rowspan="1" colspan="1">5</td></tr><tr><td rowspan="1" colspan="1">3</td><td rowspan="1" colspan="1">Umbilical pores of 9th interval placed in two rows, some pores adjacent to 8th stria, others in middle of the interval (Fig. 148); males with two pairs of setae on terminal sternum; median lobe of aedeagus with apical lamella longer, bent to dorsal side (Fig. 75)</td><td rowspan="1" colspan="1"><italic><tp:taxon-name>Metallanchista</tp:taxon-name></italic> gen. n.</td></tr><tr><td rowspan="1" colspan="1">–</td><td rowspan="1" colspan="1">Umbilical pores of 9th interval placed in one row, all adjacent to 8th stria (Fig. 147); males with one pair of setae on terminal sternum; median lobe of aedeagus with apical lamella shorter, not bent</td><td rowspan="1" colspan="1">4</td></tr><tr><td rowspan="1" colspan="1">4</td><td rowspan="1" colspan="1">Lateral margins of pronotum completely rounded at middle (Fig. 155); males with adhesive hairs on 1st metatarsomere; males with terminal sternum deeply emarginate (Fig. 143); median lobe of aedeagus twisted to left, internal sac with main flagellum developed and sinuous (Figs 67–69)</td><td rowspan="1" colspan="1"><italic><tp:taxon-name>Paraphaea</tp:taxon-name></italic> Bates</td></tr><tr><td rowspan="1" colspan="1">–</td><td rowspan="1" colspan="1">Lateral margins of pronotum slightly angulate at middle (Fig. 154); males without adhesive hairs on metatarsomeres; males with terminal sternum moderately emarginate (as in Fig. 145); median lobe of aedeagus not twisted, internal sac with main flagellum reduced (Figs 70–73)</td><td rowspan="1" colspan="1"><italic><tp:taxon-name>Anchista</tp:taxon-name></italic> Nietner (part)</td></tr><tr><td rowspan="1" colspan="1">5</td><td rowspan="1" colspan="1">Pronotum wide, PW/PL more than 1.4; protibiae with cleaning spur developed (as in Fig. 142); 5th interval with one or two large setigerous pores near base, if additional small pores present, all pores placed before middle; aedeagus with apical part of median lobe strongly bent to right side (Fig. 76)</td><td rowspan="1" colspan="1"><italic><tp:taxon-name>Physodera</tp:taxon-name></italic> Eschscholtz</td></tr><tr><td rowspan="1" colspan="1">–</td><td rowspan="1" colspan="1">Pronotum narrow, PW/PL less than 1.4; protibiae with cleaning spur more or less reduced (Figs 140, 141); 5th interval with four to ten setigerous pores, equally placed; aedeagus with apical part of median lobe slightly bent to right side (Figs 79–84)</td><td rowspan="1" colspan="1"><italic><tp:taxon-name>Allocota</tp:taxon-name></italic> Motschulsky</td></tr><tr><td rowspan="1" colspan="1">6</td><td rowspan="1" colspan="1">Posterior supraorbital setae distant from eyes, insertions more or less tumid, forming a pair of humps (Figs 13, 45–48); elytra with fine setae along striae and on odd intervals, even intervals glabrous; internal sac with main flagel<!--PageBreak-->lum extraordinarily thick (Figs 77–78); apical part of trumpet-form expansion strongly expanded</td><td rowspan="1" colspan="1"><italic><tp:taxon-name>Diamella</tp:taxon-name></italic> nom. n.</td></tr><tr><td rowspan="1" colspan="1">–</td><td rowspan="1" colspan="1">Posterior supraorbital setae near eyes, insertions even, not forming humps; elytra equally pubescent on all intervals; internal sac with main flagellum fine or absent; if present, trumpet-form expansion at most with apical part moderately expanded</td><td rowspan="1" colspan="1">7</td></tr><tr><td rowspan="1" colspan="1">7</td><td rowspan="1" colspan="1">Mentum tooth bifid, with more than six setae; elytral striae indistinct, with very coarse punctures; mandibles with accessory setae on outer scrobe; labrum with long additional setae, as long as primary ones; internal sac with main flagellum projected beyond apical orifice (Fig. 85)</td><td rowspan="1" colspan="1"><italic><tp:taxon-name>Lachnoderma</tp:taxon-name></italic> Macleay</td></tr><tr><td rowspan="1" colspan="1">–</td><td rowspan="1" colspan="1">Mentum tooth simple, with two to four setae; elytral striae distinct, deep or shallow, at most with fine punctures; mandibles with outer scrobe glabrous, sometimes with a few fine setae along outer ridge; labrum without or with very fine additional setae, distinctly shorter than primary ones; internal sac with main flagellum at most reaching apical orifice, not projected (Figs 72, 74, 91–94)</td><td rowspan="1" colspan="1">8</td></tr><tr><td rowspan="1" colspan="1">8</td><td rowspan="1" colspan="1">Pronotum with basal foveae very deep, forming short grooves (Figs 24–26); elytral dorsal setigerous pores indistinct; ligula with four long setae at apex and a few short setae on dorsal surface; males with adhesive hairs reduced on all tarsomeres</td><td rowspan="1" colspan="1"><italic><tp:taxon-name>Dasiosoma</tp:taxon-name></italic> Britton</td></tr><tr><td rowspan="1" colspan="1">–</td><td rowspan="1" colspan="1">Pronotum with basal foveae shallow (Figs 7, 27–30); 5th interval with one or two distinct setigerous pores on base; ligula only with four long setae on apex; males with adhesive hairs distinct, at least on 1st, 2nd protarsomeres and 1st mesotarsomere</td><td rowspan="1" colspan="1">9</td></tr><tr><td rowspan="1" colspan="1">9</td><td rowspan="1" colspan="1">Mandibles moderately widened, outer margin slightly arcuate (Fig. 149); males with one pair of setae on terminal sternum; median lobe of aedeagus with apical part gradually narrowed, internal sac without main flagellum (Figs 72, 74)</td><td rowspan="1" colspan="1"><italic><tp:taxon-name>Anchista</tp:taxon-name></italic> Nietner (part)</td></tr><tr><td rowspan="1" colspan="1">–</td><td rowspan="1" colspan="1">Mandibles strongly widened, outer margin semicircular (Fig. 150); males with two pairs of setae on terminal sternum; median lobe of aedeagus with apical part equal in width, internal sac with main flagellum present but sometimes very short (Figs 91–94)</td><td rowspan="1" colspan="1">10</td></tr><tr><td rowspan="1" colspan="1">10</td><td rowspan="1" colspan="1">Elytral intervals slightly convex, striae distinct (Figs 27–29); 7th interval without setigerous pore; pronotal base weakly but distinctly lobed; males with adhesive hairs on first two protarsomeres only; median lobe of aedeagus with apical orifice opened apically, without seta around the orifice (Figs 91-93)</td><td rowspan="1" colspan="1"><italic><tp:taxon-name>Orionella</tp:taxon-name></italic> Jedlička</td></tr><tr><td rowspan="1" colspan="1">–</td><td rowspan="1" colspan="1">Elytral intervals flat, striae very shallow, indistinct in apical part (Fig. 30); 7th interval with some setigerous pores; pronotal base hardly lobed; males with adhesive hairs on first three protarsomeres; median lobe of aedeagus with apical orifice opened dorsally, with long setae around the orifice (Fig. 94)</td><td rowspan="1" colspan="1"><italic><tp:taxon-name>Endynomena</tp:taxon-name></italic> Chaudoir</td></tr></tbody></table></table-wrap></tp:treatment-sec><ref-list><ref id="B35"><mixed-citation xmlns:xlink="http://www.w3.org/1999/xlink" xlink:type="simple"><person-group><name name-style="western"><surname>Chaudoir</surname><given-names>BM</given-names></name></person-group> (<year>1877</year>)<article-title> Genres nouveaux et especes inedites de la famille des Carabiques.</article-title><source>Bulletin de la Société Imperiale des Naturalistes de Moscou </source><volume>52</volume> (<issue>1</issue>): <fpage>188</fpage>-<lpage>268</lpage>.</mixed-citation></ref><ref id="B20"><mixed-citation xmlns:xlink="http://www.w3.org/1999/xlink" xlink:type="simple"><person-group><name name-style="western"><surname>Ball</surname><given-names>GE</given-names></name><name name-style="western"><surname>Kavanaugh</surname><given-names>DH</given-names></name><name name-style="western"><surname>Moore</surname><given-names>BP</given-names></name></person-group> (<year>1995</year>)<source><italic>Sugimotoa parallela</italic> Habu (Coleoptera, Lebiini): redescription, geographical distribution, and relationships based on cladistic analysis of adult structural features.Special Bulletin of the Japanese Society of Coleopterology (4): 275–311.</source></mixed-citation></ref><ref id="B32"><mixed-citation xmlns:xlink="http://www.w3.org/1999/xlink" xlink:type="simple"><person-group><name name-style="western"><surname>Casale</surname><given-names>A</given-names></name></person-group> (<year>1998</year>)<article-title> Phylogeny and biogeography of Calleidina (Coleoptera: Carabidae: Lebiini): a preliminary survey.</article-title> In: <person-group><name name-style="western"><surname>George</surname><given-names>EB</given-names></name><name name-style="western"><surname>Casale</surname><given-names>A</given-names></name><name name-style="western"><surname>Vigna</surname><given-names>Taglianti A</given-names></name></person-group> (<role>Eds</role>). <issue-title>Phylogeny and classification of Caraboidea Coleoptera: Adephaga</issue-title>. <source>Proceedings of a symposium 28 August, 1996, Florence, Italy. 20 International Congress of Entomology. Museo Regionale di Scienze Naturali, Torino</source>: <fpage>381</fpage>-<lpage>427</lpage>.</mixed-citation></ref><ref id="B22"><mixed-citation xmlns:xlink="http://www.w3.org/1999/xlink" xlink:type="simple"><person-group><name name-style="western"><surname>Basilewsky</surname><given-names>P</given-names></name></person-group> (<year>1968</year>)<article-title> Descriptions de trois carabides nouveaux de Côte d’Ivoire. (Coleoptera Carabidae).</article-title><source>Revue de Zoologie et de Botanique Africaines </source><volume>77</volume>: <fpage>142</fpage>-<lpage>147</lpage>.</mixed-citation></ref><ref id="B29"><mixed-citation xmlns:xlink="http://www.w3.org/1999/xlink" xlink:type="simple"><person-group><name name-style="western"><surname>Bouchard</surname><given-names>P</given-names></name><name name-style="western"><surname>Bousquet</surname><given-names>Y</given-names></name><name name-style="western"><surname>Davies</surname><given-names>AE</given-names></name><name name-style="western"><surname>Alonso-Zarazaga</surname><given-names>MA</given-names></name><name name-style="western"><surname>Lawrence</surname><given-names>JF</given-names></name><name name-style="western"><surname>Lyal</surname><given-names>CHC</given-names></name><name name-style="western"><surname>Newton</surname><given-names>AF</given-names></name><name name-style="western"><surname>Reid</surname><given-names>CAM</given-names></name><name name-style="western"><surname>Schmitt</surname><given-names>M</given-names></name><name name-style="western"><surname>Ślipiński</surname><given-names>SA</given-names></name><name name-style="western"><surname>Smith</surname><given-names>ABT</given-names></name></person-group> (<year>2011</year>)<article-title> Family-group names in Coleoptera (Insecta).</article-title><source>ZooKeys </source><volume>88</volume>: <fpage>1</fpage>-<lpage>972</lpage>. doi: <ext-link ext-link-type="uri" xlink:href="http://dx.doi.org/10.3897/zookeys.88.807" xlink:type="simple">10.3897/zookeys.88.807</ext-link></mixed-citation></ref><ref id="B58"><mixed-citation xmlns:xlink="http://www.w3.org/1999/xlink" xlink:type="simple"><person-group><name name-style="western"><surname>Jedlička</surname><given-names>A</given-names></name></person-group> (<year>1963</year>)<article-title> Monographie der Truncatipennen aus Ostasien, Lebiinae- Odacanthinae- Braehyninae (Coleptera, Carabidae).</article-title><source>Entomologische Abhandlungen und Berichte aus dem Staatlichen Museum fuer Tierkunde in Dresden </source><volume>28</volume>: <fpage>269</fpage>-<lpage>579</lpage>.</mixed-citation></ref><ref id="B65"><mixed-citation xmlns:xlink="http://www.w3.org/1999/xlink" xlink:type="simple"><person-group><name name-style="western"><surname>Löbl</surname><given-names>I</given-names></name><name name-style="western"><surname>Smetana</surname><given-names>A</given-names></name></person-group> (<year>2003</year>) <publisher-name>Apollo Books</publisher-name>, <publisher-loc>Denmark</publisher-loc>, <lpage>819</lpage> pp.</mixed-citation></ref><ref id="B67"><mixed-citation xmlns:xlink="http://www.w3.org/1999/xlink" xlink:type="simple"><person-group><name name-style="western"><surname>Lorenz</surname><given-names>W</given-names></name></person-group> (<year>2005</year>)<source> Systematic list of extant ground beetles of the world (Insecta Coleoptera Geadephaga: Trachypachidae and Carabidae incl.</source><publisher-name>Paussinae, Cicindelinae, Rhysodinae), second edition.Wolfgang Lorenz, Tutzing</publisher-name>, <publisher-loc>Germany</publisher-loc>, <lpage>530</lpage> pp.</mixed-citation></ref><ref id="B42"><mixed-citation xmlns:xlink="http://www.w3.org/1999/xlink" xlink:type="simple"><person-group><name name-style="western"><surname>Erwin</surname><given-names>TL</given-names></name></person-group> (<year>2004</year>)<article-title> The beetle family Carabidae of Costa Rica: The genera of the Cryptobatida group of subtribe Agrina, tribe Lebiini, with new species and notes on their way of life (Insecta: Coleoptera).</article-title><source>Zootaxa </source><volume>662</volume>: <fpage>1</fpage>-<lpage>54</lpage>.</mixed-citation></ref></ref-list></tp:taxon-treatment>
