# Supplementary material for: Taxonomic synopsis of the subtribe Physoderina (Coleoptera, Carabidae, Lebiini), with species revisions of eight genera
Source: Zookeys. 2013 Apr 4;(284):1–129. doi: 10.3897/zookeys.284.3983 (PMC3677377; doi:10.3897/zookeys.284.3983)
Supplement: XML Treatment for Paraphaea [file zookeys.284.3983-treatment2.xml]

<!DOCTYPE tp:taxon-treatment
  PUBLIC "-//TaxonX//DTD Taxonomic Treatment Publishing DTD v0 20100105//EN" "tax-treatment-NSO.dtd">
<tp:taxon-treatment xmlns:tp="http://www.plazi.org/taxpub"><tp:treatment-meta><mixed-citation publication-type="journal"><person-group><name><surname>Shi</surname><given-names>Hongliang</given-names></name><name><surname>Zhou</surname><given-names>Hongzhang</given-names></name><name><surname>Liang</surname><given-names>Hongbin</given-names></name></person-group><article-title>Taxonomic synopsis of the subtribe Physoderina (Coleoptera, Carabidae, Lebiini), with species revisions of eight genera</article-title><source>Zookeys</source><day>4</day><month>4</month><year>2013</year><volume>2013</volume><issue>284</issue><fpage>1</fpage><lpage>129</lpage><pub-id pub-id-type="doi">10.3897/zookeys.284.3983</pub-id></mixed-citation></tp:treatment-meta><tp:nomenclature><label>Genus</label><tp:taxon-name>
                            <tp:taxon-name-part taxon-name-part-type="genus">Paraphaea</tp:taxon-name-part>
                        <object-id xmlns:xlink="http://www.w3.org/1999/xlink" xlink:type="simple">http://species-id.net/wiki/Paraphaea</object-id>
								</tp:taxon-name><tp:taxon-authority>Bates, 1873</tp:taxon-authority><tp:taxon-status xmlns:xlink="http://www.w3.org/1999/xlink" xlink:type="simple">status resurrected</tp:taxon-status><tp:nomenclature-citation-list><tp:nomenclature-citation><tp:taxon-name>Paraphaea</tp:taxon-name><comment><xref ref-type="bibr" rid="B23">Bates 1873</xref>: 312; <xref ref-type="bibr" rid="B35">Chaudoir 1877</xref>: 236 (synonymized with <italic><tp:taxon-name>Anchista</tp:taxon-name></italic> Nietner); <xref ref-type="bibr" rid="B58">Jedlička 1963</xref>: 449 (in part, as a synonym of <italic><tp:taxon-name>Anchista</tp:taxon-name></italic> Nietner); <xref ref-type="bibr" rid="B48">Habu 1967</xref>: 137 (in part, as a synonym of <italic><tp:taxon-name>Anchista</tp:taxon-name></italic> Nietner); <xref ref-type="bibr" rid="B51">Habu 1982</xref>: 102 (in part, as a synonym of <italic><tp:taxon-name>Anchista</tp:taxon-name></italic> Nietner).</comment></tp:nomenclature-citation></tp:nomenclature-citation-list></tp:nomenclature><tp:treatment-sec sec-type="Type-species"><title>Type-species:</title><p><italic><tp:taxon-name>Paraphaea signifera</tp:taxon-name></italic> Bates, 1873 [= <italic><tp:taxon-name>Paraphaea binotata</tp:taxon-name></italic> (Dejean)], by monotypy.</p></tp:treatment-sec><tp:treatment-sec sec-type="Diagnosis"><title>Diagnosis.</title><p><italic><tp:taxon-name>Paraphaea</tp:taxon-name></italic> Bates can be readily distinguished from most genera of <tp:taxon-name>Physoderina</tp:taxon-name> except <italic><tp:taxon-name>Anchista</tp:taxon-name></italic> Nietner and <italic><tp:taxon-name>Metallanchista</tp:taxon-name></italic> gen. n. by the glabrous surface, moderately widened mandibles, and long setae around the aedeagal apical orifice.</p><p>Differences between <italic><tp:taxon-name>Anchista</tp:taxon-name></italic> and <italic><tp:taxon-name>Paraphaea</tp:taxon-name></italic> are: (1) pronotum lateral margins slightly angulate in middle in <italic><tp:taxon-name>Anchista</tp:taxon-name></italic>, but completely rounded in <italic><tp:taxon-name>Paraphaea</tp:taxon-name></italic>; (2) <italic><tp:taxon-name>Anchista</tp:taxon-name></italic> usually with distinct isodiametric microsculpture on the elytra, while <italic><tp:taxon-name>Paraphaea</tp:taxon-name></italic> has indistinct microsculpture; (3) in <italic><tp:taxon-name>Paraphaea</tp:taxon-name></italic>, males with adhesive hairs on the 1st metatarsomere, but such hairs absent in <italic><tp:taxon-name>Anchista</tp:taxon-name></italic>; (4) males with terminal sternum deeply emarginate in <italic><tp:taxon-name>Paraphaea</tp:taxon-name></italic>, but only shallowly emarginate in <italic><tp:taxon-name>Anchista</tp:taxon-name></italic>; (5) internal sac of aedeagus without main flagellum in <italic><tp:taxon-name>Anchista</tp:taxon-name></italic>, but main flagellum well developed and sinuous in <italic><tp:taxon-name>Paraphaea</tp:taxon-name></italic>; (6) in <italic><tp:taxon-name>Paraphaea</tp:taxon-name></italic>, the spermathecal gland inserted near the middle of the spermatheca, spermatheca more or less bent near the middle, but in <italic><tp:taxon-name>Anchista</tp:taxon-name></italic> the spermathecal gland inserted near the apex of spermatheca, spermatheca nearly straight.</p><p>Comparison between <italic><tp:taxon-name>Paraphaea</tp:taxon-name></italic> and <italic><tp:taxon-name>Metallanchista</tp:taxon-name></italic> gen. n. is presented in the diagnosis part under <italic><tp:taxon-name>Metallanchista</tp:taxon-name></italic> gen. n.</p></tp:treatment-sec><tp:treatment-sec sec-type="Generic characters"><title>Generic characters.</title><p>Dorsal side generally reddish-brown to dark brown, sometimes with faint metallic reflections; elytra unicolored or bicolored. <bold>Head</bold> glabrous; eyes hemispherical and strongly prominent; tempora shorter than half of eyes length, abruptly narrowed behind eyes; vertex flat. Antennae reaching elytral base; 1st antennomere slightly narrowed at base, 3rd slightly longer than 4th. Labrum smooth, without secondary setae; mandibles moderately widened, outer margin nearly straight (<xref ref-type="fig" rid="F44">Fig. 149</xref>), glabrous on outer scrobe and dorsal ridge; terminal maxillary palpomeres fusiform in males and females; terminal labial palpomeres strongly securiform and truncate apically in the males, narrower in the females; ligula with apex slightly projected, with four long setae; paraglossae membranous, not longer than ligula, adnate; mentum tooth simple, with two setae near base; submentum with two long setae; genae glabrous beneath eyes. <bold>Pronotum</bold> slightly wider than head, disc glabrous or sparsely pubescent; mid-lateral setae present; front angles more or less setose, hind angles generally with a few additional short setae; pronotal base briefly but distinctly lobed; lateral margins completely rounded in middle (<xref ref-type="fig" rid="F44">Fig. 155</xref>), more or less sinuate before hind angles; hind angles sharp, rectangular or subrectangular. <bold>Elytra</bold> wide, <!--PageBreak-->apex truncate, sutural angles not projected, outer angles completely rounded; sides slightly depressed in anterior third, disc with an indistinct depression near apical two-fifths; intervals glabrous or only odd intervals with a few additional setae; umbilical pores of 9th interval placed in one row (<xref ref-type="fig" rid="F44">Fig. 147</xref>); basal margination nearly complete; basal pores well developed; 3rd interval with two to four setigerous pores, 5th interval with base slightly widened, with one setigerous pore; 7th and 8th intervals slightly tumid near apex. <bold>Ventral side</bold> nearly glabrous; males with terminal sternum deeply emarginate (<xref ref-type="fig" rid="F44">Fig. 143</xref>), with one pair of setae; females with apex of terminal sternum straight or slightly emarginate, with two pairs of setae. <bold>Legs</bold> short; protibiae with cleaning spur well developed, distant from inner margin; tarsi widened, 4th tarsomere bifid, claws pectinate; males with adhesive hairs well developed (two whole rows) on 1st to 3rd pro-, 1st to 2nd meso- and 1st metatarsomeres, rudimentary (two rows but very weakly present near apex) on 3rd mesotarsomere. <bold>Male genitalia</bold> with median lobe of aedeagus twisted to left; apical orifice opened dorsally, strongly setose along basal margin; internal sac with main flagellum more or less sinuous, nearly reaching apical orifice, trumpet-form expansion small and strongly bent; apical bursa strongly sclerotized; three additional small sclerotized pieces placed near apical third; secondary flagellum short and indistinct (<xref ref-type="fig" rid="F40">Fig. 67</xref>). <bold>Female genitalia.</bold> Spermatheca tubular, with distinct ring-sculpture, inserted on bursa copulatrix; spermathecal gland slender and long, inserted near middle of spermatheca; spermatheca more or less bent near middle. Apical segment of ovipositor scimitar-shaped, curved to outer side, inner margin slightly angulate near apex; with fine setae near apex; apex with elongate membranous extension.</p></tp:treatment-sec><tp:treatment-sec sec-type="Distribution"><title>Distribution</title><p>(<xref ref-type="fig" rid="F45">Maps 1</xref>, <xref ref-type="fig" rid="F46">2</xref>). This genus includes four species distributed in South and Southeast Asia. One of them (<italic><tp:taxon-name>Paraphaea binotata</tp:taxon-name></italic>) has a rather wide distribution, from Japan and India to the western Pacific islands (<xref ref-type="fig" rid="F45">Map 1</xref>), but the other three species are more restricted.</p></tp:treatment-sec><tp:treatment-sec sec-type="Monophyly and relationships"><title>Monophyly and relationships.</title><p><italic><tp:taxon-name>Paraphaea</tp:taxon-name></italic> is presumed to be the sister group of <italic><tp:taxon-name>Anchista</tp:taxon-name></italic>. The relationship is supported by these character states: (1) mandibles moderately widened; (2) terminal sternum with single seta on each side in males; (3) median lobe of aedeagus strongly setose around apical orifice; (4) apical segment of ovipositor with inner margin slightly angulate near apex.</p><p>Monophyly of <italic><tp:taxon-name>Paraphaea</tp:taxon-name></italic> is suggested by the following apomorphic character states: (1) males with adhesive hairs present on hind tarsi; (2) males with terminal sternum deeply emarginate; (3) median lobe of aedeagus twisted; (4) spermatheca more or less bent near middle.</p></tp:treatment-sec><tp:treatment-sec sec-type="Taxonomic comments"><title>Taxonomic comments.</title><p><xref ref-type="bibr" rid="B23">Bates (1873)</xref> proposed the genus <italic><tp:taxon-name>Paraphaea</tp:taxon-name></italic> without comparing it with <italic><tp:taxon-name>Anchista</tp:taxon-name></italic> Nietner. Later, <xref ref-type="bibr" rid="B35">Chaudoir (1877)</xref> synonymized these two genera without detailed explanation. Based on external characters, it is difficult to find significant differences between these two genera, but the genital and male secondary sexual characters mentioned above provide clear differences and justify the generic separation of <italic><tp:taxon-name>Paraphaea</tp:taxon-name></italic> Bates.</p><!--PageBreak--></tp:treatment-sec><tp:treatment-sec sec-type="Key to species of Paraphaea Bates"><title>Key to species of <italic><tp:taxon-name>Paraphaea</tp:taxon-name></italic> Bates</title><table-wrap content-type="key" position="anchor" orientation="portrait"><table><tbody><tr><td rowspan="1" colspan="1">1</td><td rowspan="1" colspan="1">Pronotum more or less pubescent; pronotum reddish brown, elytra metallic blue; the Philippines (<xref ref-type="fig" rid="F6">Fig. 36</xref>)</td><td rowspan="1" colspan="1"><italic><tp:taxon-name>Paraphaea philippinensis</tp:taxon-name></italic> (Jedlička)</td></tr><tr><td rowspan="1" colspan="1">–</td><td rowspan="1" colspan="1">Pronotum glabrous; elytra uniform brown or with bicolored pattern, not metallic</td><td rowspan="1" colspan="1">2</td></tr><tr><td rowspan="1" colspan="1">2</td><td rowspan="1" colspan="1">Third interval with more than three setigerous pores, 3rd 5th and 7th intervals with some secondary setigerous pores in some specimens; Taiwan (<xref ref-type="fig" rid="F1">Figs 2</xref><xref ref-type="fig" rid="F6">, 34</xref>)</td><td rowspan="1" colspan="1"><italic><tp:taxon-name>Paraphaea formosana</tp:taxon-name></italic> (Jedlička)</td></tr><tr><td rowspan="1" colspan="1">–</td><td rowspan="1" colspan="1">Third interval with two setigerous pores, intervals without secondary setigerous pores</td><td rowspan="1" colspan="1">3</td></tr><tr><td rowspan="1" colspan="1">3</td><td rowspan="1" colspan="1">Pronotum widest at apical third, lateral margins slightly sinuate before hind angles; elytra with background dark, each side with an elongate pale patch before middle (<xref ref-type="fig" rid="F1">Fig. 1</xref>); widely distributed in southeast Asia</td><td rowspan="1" colspan="1"><italic><tp:taxon-name>Paraphaea binotata</tp:taxon-name></italic> (Dejean)</td></tr><tr><td rowspan="1" colspan="1">–</td><td rowspan="1" colspan="1">Pronotum widest near middle, lateral margins distinctly sinuate before hind angles; elytra with disc yellowish, lateral margins and apex dark (<xref ref-type="fig" rid="F1">Fig. 3</xref>); Hainan and Indo-China</td><td rowspan="1" colspan="1"><italic><tp:taxon-name>Paraphaea minor</tp:taxon-name></italic> sp. n.</td></tr></tbody></table></table-wrap></tp:treatment-sec><tp:treatment-sec><!--Section generated to contain objects referenced in tp:taxon-treatment.--><fig id="F44" position="float" orientation="portrait"><label>Figures 138–157.</label><caption><p>Characters of <tp:taxon-name>Physoderina</tp:taxon-name>. <bold>138–139</bold> Internal reproductive system of females, scale bars = 0.2 mm: <bold>138</bold> <italic><tp:taxon-name>Dasiosoma quadraticolle</tp:taxon-name></italic> sp. n., a paratype from Yunnan <bold>139</bold> <italic><tp:taxon-name>Orionella lewisii</tp:taxon-name></italic> (Bates), a specimen from Zhejiang. <bold>140–142</bold> Right protibia, ventral view, showing the reduction of cleaning spur, scale bars = 0.5 mm: <bold>140</bold> <italic><tp:taxon-name>Allocota aurata</tp:taxon-name></italic> (Bates) (cleaning spur absent) <bold>141</bold> <italic><tp:taxon-name>Allocota bicolor</tp:taxon-name></italic> sp. n. (cleaning spur fine) <bold>142</bold> <italic><tp:taxon-name>Diamella cupreomicans</tp:taxon-name></italic> (Oberthür) (cleaning spur well developed). <bold>143–146</bold> Terminal sternum, showing the setae and male emargination, scale bars = 0.5 mm:  <bold>143</bold> <italic><tp:taxon-name>Paraphaea binotata</tp:taxon-name></italic> (Dejean), male (deeply emarginate, one seta on each side) <bold>144</bold> <italic><tp:taxon-name>Paraphaea binotata</tp:taxon-name></italic> (Dejean) (straight, two setae on each side), female <bold>145</bold> <italic><tp:taxon-name>Allocota aurata</tp:taxon-name></italic> (Bates), male (moderately emarginate, two setae on each side) <bold>146</bold> <italic><tp:taxon-name>Allocota aurata</tp:taxon-name></italic> (Bates), female (straight, two setae on each side, right side unusually with an additional seta). <bold>147–148</bold> Umbilical series of 9th interval, right elytron, scale bars = 0.5 mm: <bold>147</bold> <italic><tp:taxon-name>Paraphaea binotata</tp:taxon-name></italic> (Dejean) (umbilical series placed in one row) <bold>148</bold> <italic><tp:taxon-name>Metallanchista laticollis</tp:taxon-name></italic> sp. n. (umbilical series placed in two rows). <bold>149–150</bold> Head, showing the different shape of mandibles, scale bars = 0.5 mm: <bold>149</bold> <italic><tp:taxon-name>Paraphaea formosana</tp:taxon-name></italic> (Jedlička) (mandibles moderately widen) <bold>150</bold> <italic><tp:taxon-name>Allocota bicolor</tp:taxon-name></italic> sp. n. (mandibles strongly widen). <bold>151–153</bold> Pronotum, showing the different length of setae on front angle, scale bars = 0.5 mm: <bold>151</bold> <italic><tp:taxon-name>Allocota viridipennis</tp:taxon-name></italic> Motschulsky, (setae short and fine) <bold>152</bold> <italic><tp:taxon-name>Allocota cyanipennis</tp:taxon-name></italic> Heller, (setae relative long) <bold>153</bold> <italic><tp:taxon-name>Allocota bicolor</tp:taxon-name></italic> sp. n., (setae very long). <bold>154–155</bold> Pronotum, showing the difference on lateral margin, scale bars = 0.5 mm: <bold>154</bold> <italic><tp:taxon-name>Anchista fenestrata fenestrata</tp:taxon-name></italic> (Schmidt-Göbel), (lateral margin slightly angulated in middle) <bold>155</bold> <italic><tp:taxon-name>Paraphaea formosana</tp:taxon-name></italic> (Jedlička), (lateral margin completely rounded in middle). <bold>156–157</bold> Pronotal hind angle, showing the geographical variation in <italic><tp:taxon-name>Allocota bicolor</tp:taxon-name></italic> sp. n., scale bars = 0.2 mm: <bold>156</bold> <italic><tp:taxon-name>Allocota bicolor</tp:taxon-name></italic> sp. n., a specimen from Guangdong, (hind angle sharp) <bold>157</bold> <italic><tp:taxon-name>Allocota bicolor</tp:taxon-name></italic> sp. n., holotype from Yunnan, (hind angle slightly rounded).</p></caption><graphic xmlns:xlink="http://www.w3.org/1999/xlink" xlink:href="ZooKeys-284-001-g044.jpg" position="float" orientation="portrait" xlink:type="simple"/></fig><fig id="F40" position="float" orientation="portrait"><label>Figures 95–110.</label><caption><p>Left and right parameres of male genitalia, scale bars = 0.2 mm: <bold>95</bold> <italic><tp:taxon-name>Paraphaea binotata</tp:taxon-name></italic> (Dejean), a specimen from Guangxi <bold>96</bold> <italic><tp:taxon-name>Paraphaea minor</tp:taxon-name></italic> sp. n., holotype <bold>97</bold> <italic><tp:taxon-name>Anchista brunnea</tp:taxon-name></italic> (Wiedemann), a paralectotype of <italic>picea</italic> Chaudoir <bold>98</bold> <italic><tp:taxon-name>Anchista pilosa</tp:taxon-name></italic> sp. n., holotype <bold>99</bold> <italic><tp:taxon-name>Metallanchista laticollis</tp:taxon-name></italic> sp. n., holotype <bold>100</bold> <italic><tp:taxon-name>Physodera amplicollis</tp:taxon-name></italic> van de Poll, a specimen from Taiwan <bold>101</bold> <italic><tp:taxon-name>Diamella cupreomicans</tp:taxon-name></italic> (Oberthür), a specimen from Yunnan <bold>102</bold> <italic><tp:taxon-name>Diamella arrowi</tp:taxon-name></italic> (Jedlička), holotype <bold>103</bold> <italic><tp:taxon-name>Allocota aurata</tp:taxon-name></italic> (Bates), a specimen from Tonkin <bold>104</bold> <italic><tp:taxon-name>Allocota aurata</tp:taxon-name></italic> (Bates), a specimen from Shaanxi <bold>105</bold> <italic><tp:taxon-name>Allocota bicolor</tp:taxon-name></italic> sp. n., holotype <bold>106</bold> <italic><tp:taxon-name>Lachnoderma asperum</tp:taxon-name></italic> Bates, a specimen from Taiwan <bold>107</bold> <italic><tp:taxon-name>Dasiosoma ivorense</tp:taxon-name></italic> Basilewsky, a paratype from Cote d’Ivoire <bold>108</bold> <italic><tp:taxon-name>Dasiosoma quadraticolle</tp:taxon-name></italic> sp. n., holotype <bold>109</bold> <italic><tp:taxon-name>Orionella kathmanduensis</tp:taxon-name></italic> (Kirschenhofer), a specimen from Nepal <bold>110</bold> <italic><tp:taxon-name>Endynomena pradieri</tp:taxon-name></italic> (Fairmaire), a specimen from Fujian.</p></caption><graphic xmlns:xlink="http://www.w3.org/1999/xlink" xlink:href="ZooKeys-284-001-g040.jpg" position="float" orientation="portrait" xlink:type="simple"/></fig><fig id="F45" position="float" orientation="portrait"><label>Map 1.</label><caption><p>Known distribution of genus <italic><tp:taxon-name>Paraphaea</tp:taxon-name></italic> I: ● <italic><tp:taxon-name>Paraphaea binotata</tp:taxon-name></italic> (Dejean).</p></caption><graphic xmlns:xlink="http://www.w3.org/1999/xlink" xlink:href="ZooKeys-284-001-g045.jpg" position="float" orientation="portrait" xlink:type="simple"/></fig><fig id="F46" position="float" orientation="portrait"><label>Map 2.</label><caption><p>Known distribution of genus <italic><tp:taxon-name>Paraphaea</tp:taxon-name></italic> II: ▲ <italic><tp:taxon-name>Paraphaea minor</tp:taxon-name></italic> sp. n. ◆ <italic><tp:taxon-name>Paraphaea philippinensis</tp:taxon-name></italic> (Jedlička) ★ <italic><tp:taxon-name>Paraphaea formosana</tp:taxon-name></italic> (Jedlička).</p></caption><graphic xmlns:xlink="http://www.w3.org/1999/xlink" xlink:href="ZooKeys-284-001-g046.jpg" position="float" orientation="portrait" xlink:type="simple"/></fig><fig id="F6" position="float" orientation="portrait"><label>Figures 31–36.</label><caption><p>Type materials, scale bars = 2.0 mm: <bold>31</bold> Lectotype of <italic><tp:taxon-name>Plochionus binotatus</tp:taxon-name></italic> Dejean [= <italic><tp:taxon-name>Paraphaea binotata</tp:taxon-name></italic> (Dejean)] <bold>32</bold> Lectotype of <italic><tp:taxon-name>Calleida discophora</tp:taxon-name></italic> Chaudoir [= <italic><tp:taxon-name>Paraphaea binotata</tp:taxon-name></italic> (Dejean)] <bold>33</bold> Lectotype of <italic><tp:taxon-name>Paraphaea signifera</tp:taxon-name></italic> Bates [= <italic><tp:taxon-name>Paraphaea binotata</tp:taxon-name></italic> (Dejean)] <bold>34</bold> Holotype of <italic><tp:taxon-name>Parena formosana</tp:taxon-name></italic> Jedlička [= <italic><tp:taxon-name>Paraphaea formosana</tp:taxon-name></italic> (Jedlička)] <bold>35</bold> Holotype of <italic><tp:taxon-name>Paraphaea minor</tp:taxon-name></italic> sp. n. <bold>36</bold> Holotype of <italic><tp:taxon-name>Coptodera philippinensis</tp:taxon-name></italic> Jedlička [= <italic><tp:taxon-name>Paraphaea philippinensis</tp:taxon-name></italic> (Jedlička)].</p></caption><graphic xmlns:xlink="http://www.w3.org/1999/xlink" xlink:href="ZooKeys-284-001-g006.jpg" position="float" orientation="portrait" xlink:type="simple"/></fig><fig id="F1" position="float" orientation="portrait"><label>Figures 1–6.</label><caption><p>Habitus, scale bars = 2.0 mm: <bold>1</bold> <italic><tp:taxon-name>Paraphaea binotata</tp:taxon-name></italic> (Dejean), a specimen from Yunnan <bold>2</bold> <italic><tp:taxon-name>Paraphaea formosana</tp:taxon-name></italic> (Jedlička), a specimen from Taiwan <bold>3</bold> <italic><tp:taxon-name>Paraphaea minor</tp:taxon-name></italic> sp. n., a paratype from Hainan <bold>4</bold> <italic><tp:taxon-name>Anchista brunnea</tp:taxon-name></italic> (Wiedemann), a paralectotype of <italic>picea</italic> Chaudoir from India <bold>5</bold> <italic><tp:taxon-name>Anchista fenestrata fenestrata</tp:taxon-name></italic> (Schmidt-Göbel), a specimen from Nepal <bold>6</bold> <italic><tp:taxon-name>Anchista fenestrata fenestrata</tp:taxon-name></italic> (Schmidt-Göbel), a specimen from Nepal.</p></caption><graphic xmlns:xlink="http://www.w3.org/1999/xlink" xlink:href="ZooKeys-284-001-g001.jpg" position="float" orientation="portrait" xlink:type="simple"/></fig></tp:treatment-sec><ref-list><ref id="B23"><mixed-citation xmlns:xlink="http://www.w3.org/1999/xlink" xlink:type="simple"><person-group><name name-style="western"><surname>Bates</surname><given-names>HW</given-names></name></person-group> (<year>1873</year>)<article-title> On the Geodephagous Coleoptera of Japan. Fam. Carabidae.</article-title><source>The Transactions of the Entomological Society of London </source><volume>1873</volume> (<issue>2</issue>): <fpage>229</fpage>-<lpage>322</lpage>.</mixed-citation></ref><ref id="B35"><mixed-citation xmlns:xlink="http://www.w3.org/1999/xlink" xlink:type="simple"><person-group><name name-style="western"><surname>Chaudoir</surname><given-names>BM</given-names></name></person-group> (<year>1877</year>)<article-title> Genres nouveaux et especes inedites de la famille des Carabiques.</article-title><source>Bulletin de la Société Imperiale des Naturalistes de Moscou </source><volume>52</volume> (<issue>1</issue>): <fpage>188</fpage>-<lpage>268</lpage>.</mixed-citation></ref><ref id="B58"><mixed-citation xmlns:xlink="http://www.w3.org/1999/xlink" xlink:type="simple"><person-group><name name-style="western"><surname>Jedlička</surname><given-names>A</given-names></name></person-group> (<year>1963</year>)<article-title> Monographie der Truncatipennen aus Ostasien, Lebiinae- Odacanthinae- Braehyninae (Coleptera, Carabidae).</article-title><source>Entomologische Abhandlungen und Berichte aus dem Staatlichen Museum fuer Tierkunde in Dresden </source><volume>28</volume>: <fpage>269</fpage>-<lpage>579</lpage>.</mixed-citation></ref><ref id="B48"><mixed-citation xmlns:xlink="http://www.w3.org/1999/xlink" xlink:type="simple"><person-group><name name-style="western"><surname>Habu</surname><given-names>A</given-names></name></person-group> (<year>1967</year>)<source> Fauna Japonica, Carabidae Truncatipennes Group (Insecta: Coleoptera). Biogeographical Society of Japan. Japan, 338 pp.</source></mixed-citation></ref><ref id="B51"><mixed-citation xmlns:xlink="http://www.w3.org/1999/xlink" xlink:type="simple"><person-group><name name-style="western"><surname>Habu</surname><given-names>A</given-names></name></person-group> (<year>1982</year>)<article-title> Revised and supplementary notes on and descriptions of the Truncatipennes group of Japan (2) (Coleoptera, Carabidae).</article-title><source>Entomological Review of Japan </source><volume>37</volume> (<issue>2</issue>): <fpage>83</fpage>-<lpage>118</lpage>.</mixed-citation></ref></ref-list></tp:taxon-treatment>
