# Supplementary material for: Taxonomic synopsis of the subtribe Physoderina (Coleoptera, Carabidae, Lebiini), with species revisions of eight genera
Source: Zookeys. 2013 Apr 4;(284):1–129. doi: 10.3897/zookeys.284.3983 (PMC3677377; doi:10.3897/zookeys.284.3983)
Supplement: XML Treatment for Paraphaea binotata [file zookeys.284.3983-treatment3.xml]

<!DOCTYPE tp:taxon-treatment
  PUBLIC "-//TaxonX//DTD Taxonomic Treatment Publishing DTD v0 20100105//EN" "tax-treatment-NSO.dtd">
<tp:taxon-treatment xmlns:tp="http://www.plazi.org/taxpub"><tp:treatment-meta><mixed-citation publication-type="journal"><person-group><name><surname>Shi</surname><given-names>Hongliang</given-names></name><name><surname>Zhou</surname><given-names>Hongzhang</given-names></name><name><surname>Liang</surname><given-names>Hongbin</given-names></name></person-group><article-title>Taxonomic synopsis of the subtribe Physoderina (Coleoptera, Carabidae, Lebiini), with species revisions of eight genera</article-title><source>Zookeys</source><day>4</day><month>4</month><year>2013</year><volume>2013</volume><issue>284</issue><fpage>1</fpage><lpage>129</lpage><pub-id pub-id-type="doi">10.3897/zookeys.284.3983</pub-id></mixed-citation></tp:treatment-meta><tp:nomenclature><tp:taxon-name>
                            <tp:taxon-name-part taxon-name-part-type="genus">Paraphaea</tp:taxon-name-part>
                            <tp:taxon-name-part taxon-name-part-type="species">binotata</tp:taxon-name-part>
                        <object-id xmlns:xlink="http://www.w3.org/1999/xlink" xlink:type="simple">http://species-id.net/wiki/Paraphaea_binotata</object-id>
								</tp:taxon-name><tp:taxon-authority>(Dejean, 1825)</tp:taxon-authority><tp:taxon-status xmlns:xlink="http://www.w3.org/1999/xlink" xlink:type="simple">comb. n.</tp:taxon-status><xref ref-type="fig" rid="F1">Habitus: 
                            Figs 1</xref><xref ref-type="fig" rid="F6">31, 32, 33</xref><xref ref-type="fig" rid="F12">male genitalia: 
                            Figs 67</xref><xref ref-type="fig" rid="F40">95</xref><xref ref-type="fig" rid="F41">female genitalia: 
                            Figs 111</xref><xref ref-type="fig" rid="F42">126</xref><tp:nomenclature-citation-list><tp:nomenclature-citation><tp:taxon-name>Paraphaea binotata</tp:taxon-name><comment><xref ref-type="bibr" rid="B41">Dejean 1825</xref>: 252 (original: <italic><tp:taxon-name>Plochionus</tp:taxon-name></italic>; type locality: îles Mariannes; lectotype deposited in MNHN); <xref ref-type="bibr" rid="B35">Chaudoir 1877</xref>: 236 (<italic><tp:taxon-name>Anchista</tp:taxon-name></italic>; Indes orientales, Iles Andaman, Iles Mariannes, Japon); <xref ref-type="bibr" rid="B25">Bates 1883</xref>: 208 (<italic><tp:taxon-name>Anchista</tp:taxon-name></italic>); <xref ref-type="bibr" rid="B26">Bates 1889</xref>: 284 (<italic><tp:taxon-name>Anchista</tp:taxon-name></italic>; Qui-Nhon (Vietnam), Pnomh-Penh (Cambodia)); <xref ref-type="bibr" rid="B27">Bates 1892</xref>: 423 (<italic><tp:taxon-name>Anchista</tp:taxon-name></italic>; Bhamò (Burma)); <xref ref-type="bibr" rid="B5">Andrewes 1924b</xref>: 117 (<italic><tp:taxon-name>Anchista</tp:taxon-name></italic>; Siju Cave (Assam)); <xref ref-type="bibr" rid="B11">Andrewes 1930a</xref>: 337 (<italic><tp:taxon-name>Anchista</tp:taxon-name></italic>; Buru (Indonesia)); <xref ref-type="bibr" rid="B14">Andrewes 1930d</xref>: 22 (<italic><tp:taxon-name>Anchista</tp:taxon-name></italic>; catalogue); <xref ref-type="bibr" rid="B59">Kanô 1930a</xref>: 77 (<italic><tp:taxon-name>Anchista</tp:taxon-name></italic>); <xref ref-type="bibr" rid="B37">Csiki 1932</xref>: 1455 (<italic><tp:taxon-name>Anchista</tp:taxon-name></italic>, catalogue); <xref ref-type="bibr" rid="B19">Andrewes 1947</xref>: 12 (<italic><tp:taxon-name>Anchista</tp:taxon-name></italic>; Inle lake (Burma)); <xref ref-type="bibr" rid="B58">Jedlička 1963</xref>: 449 (<italic><tp:taxon-name>Anchista</tp:taxon-name></italic>; Japan, Philippinen, Süd-China, Birma, Indien, Andamanen); <xref ref-type="bibr" rid="B48">Habu 1967</xref>: 138 (<italic><tp:taxon-name>Anchista</tp:taxon-name></italic>; Japan); <xref ref-type="bibr" rid="B38">Darlington 1968</xref>: 140 (<italic><tp:taxon-name>Anchista</tp:taxon-name></italic>; Milne Bay (New Guinea)); <xref ref-type="bibr" rid="B39">Darlington 1970</xref>: 45 (<italic><tp:taxon-name>Anchista</tp:taxon-name></italic>; Saipan, Guam); <xref ref-type="bibr" rid="B51">Habu 1982</xref>: 103 (<italic><tp:taxon-name>Anchista</tp:taxon-name></italic>; Japan).</comment></tp:nomenclature-citation><tp:nomenclature-citation><tp:taxon-name>Calleida discophora</tp:taxon-name><comment><xref ref-type="bibr" rid="B33">Chaudoir 1852</xref>: 48 (type locality: nord de l’Hindostan; lectotype deposited in MNHN); <xref ref-type="bibr" rid="B35">Chaudoir 1877</xref>: 236 (<italic><tp:taxon-name>Anchista</tp:taxon-name></italic>; synonymized with <italic>binotata</italic> Dejean). [Synonym]</comment></tp:nomenclature-citation><tp:nomenclature-citation><tp:taxon-name>Paraphaea signifera</tp:taxon-name><comment><xref ref-type="bibr" rid="B23">Bates 1873</xref>: 312 (type locality: Satsuma (Japan); lectotype deposited in MNHN); <xref ref-type="bibr" rid="B24">Bates 1876</xref>: pl. I, Fig. 5; <xref ref-type="bibr" rid="B35">Chaudoir 1877</xref>: 236 (<italic><tp:taxon-name>Anchista</tp:taxon-name></italic>; synonymized with <italic>binotata</italic> Dejean). [Synonym]</comment></tp:nomenclature-citation><tp:nomenclature-citation><tp:taxon-name>Anchista eurydera</tp:taxon-name><comment><xref ref-type="bibr" rid="B35">Chaudoir 1877</xref>: 236 (type locality: Indes orientales; holotype deposited in MNHN); <xref ref-type="bibr" rid="B14">Andrewes 1930d</xref>: 22 (<italic><tp:taxon-name>Anchista</tp:taxon-name></italic>; catalogue); <xref ref-type="bibr" rid="B37">Csiki 1932</xref>: 1456 (<italic><tp:taxon-name>Anchista</tp:taxon-name></italic>; catalogue). <bold>syn. n.</bold> [Synonym]</comment></tp:nomenclature-citation><!--PageBreak--></tp:nomenclature-citation-list></tp:nomenclature><tp:treatment-sec sec-type="Type examined"><title>Type examined.</title><p><bold>Lectotype</bold> of <italic><tp:taxon-name>Plochionus binotatus</tp:taxon-name></italic> Dejean, designated herein (MNHN): male, body length = 7.8 mm, pin mounted, “TYPE” [red label]; “<italic>binotatus, mil</italic>. / <italic>in inf. Mariannes</italic>” [yellow label]; “<italic>Guerin</italic>” [yellow label]; “<italic><tp:taxon-name>Plochionus</tp:taxon-name></italic>”; “<italic><tp:taxon-name>Paraphaea</tp:taxon-name></italic> / <italic>signifera Bates</italic>”; “Ex Musaeo / Chaudoir” [red letters]; “Museum Paris / 1952 / Coll. R. Oberthür”; “LECTOTYPE ♂ / Plochionus binotatus / Dejean, 1825 / des. SHI H. L. 2011” [red label][Fig. 31]. <bold>Lectotype</bold> of <italic><tp:taxon-name>Calleida discophora</tp:taxon-name></italic> Chaudoir, designated herein (MNHN): male, body length = 8.0 mm; pin mounted; labia removed and separately pinned, “<italic><tp:taxon-name>Calleida</tp:taxon-name></italic> / <italic>discophora Ch</italic>.”; “Ex Musaeo / Chaudoir” [red letters]; “Museum Paris / 1952 / Coll. R. Oberthür”; “LECTOTYPE ♂ / Calleida discophora / Chaudoir, 1852 / des. SHI H. L. 2011” [red label][Fig. 32]. <bold>Lectotype</bold> of <italic><tp:taxon-name>Paraphaea signifera</tp:taxon-name></italic> Bates, designated herein (MNHN): male, body length = 7.9 mm; pin mounted, “TYPE” [red label]; “SATZUMA.”; “Ex. Musaeo / H. W. Bates, 1892”; “Museum Paris / 1952 / Coll. R. Oberthür”; “<italic><tp:taxon-name>Paraphaea</tp:taxon-name></italic> / <italic>signifera</italic> / <italic>Bates</italic>”; “LECTOTYPE ♂ / Paraphaea signifera / Bates, 1873 / des. SHI H. L. 2011” [red label][Fig. 33]. <bold>Paralectotype</bold> of <italic><tp:taxon-name>Paraphaea signifera</tp:taxon-name></italic> Bates (MNHN): a female, body length = 8.8 mm; pin mounted, labia removed and separately pinned, “SATZUMA.”; “PARATYPE” [red label]; “Ex. Musaeo /H. W. Bates / 1892”; “Museum Paris / 1952 / Coll. R. Oberthür”; “PARALECTOTYPE ♀ / Paraphaea signifera / Bates, 1873 / des. SHI H. L. 2011” [red label]. <bold>Holotype</bold> of <italic><tp:taxon-name>Anchista eurydera</tp:taxon-name></italic> Chaudoir, monotypy (MNHN): male, without head, pin mounted, “Ex Musaeo / Chaudoir” [red letter]; “TYPE” [red label]; “Museum Paris / 1952 / Coll. R. Oberthür”; “<italic>eurydera</italic> / <italic><tp:taxon-name>Chaudoir</tp:taxon-name></italic> / <italic>Indes Orient</italic>” [box label but pinned under specimen]; “HOLOTYPE ♂/ Anchista eurydera / <xref ref-type="bibr" rid="B35">Chaudoir 1877</xref> / det. SHI H. L. 2011” [red label].</p></tp:treatment-sec><tp:treatment-sec sec-type="Notes on types"><title>Notes on types.</title><p><bold><italic><tp:taxon-name>Plochionus binotatus</tp:taxon-name></italic> Dejean</bold>: In the collection of MNHN, we found only one specimen (<xref ref-type="fig" rid="F6">Fig. 31</xref>) from the Mariannas, apparently from Dejean’s collection. So this specimen could be the basis for the original description, although the original literature didn’t indicate or imply that the species was based on a single specimen. According to the Zoological Code of Nomenclature (4th Edition), Articles 61, 73 and 74, for taxonomic purpose of fixing the name to unique name-bearing type and preventing further uncertainty, we designate this specimen as the lectotype.</p><p><bold><italic><tp:taxon-name>Calleida discophora</tp:taxon-name></italic> Chaudoir</bold>: The original literature didn’t indicate or imply how many specimens were examined. It can be confirmed that the male (<xref ref-type="fig" rid="F6">Fig. 32</xref>) from Chaudoir’s collection, and bearing Chaudoir’s hand-written label, belongs to the type series. The other three specimens in Chaudoir’s collection do not accord with the original literature, although they are mentioned later (<xref ref-type="bibr" rid="B35">Chaudoir 1877</xref>). We herein designate this first specimen as lectotype for taxonomic purpose of fixing the name to unique name-bearing type.</p><p><bold><italic><tp:taxon-name>Paraphaea signifera</tp:taxon-name></italic> Bates</bold>: This species was originally described from an unspecified number of specimens, but both sexes were mentioned, as well as type locality “Satzuma”. In the collection of MNHN, two specimens (one male and one female) from Bates’ collection are perfectly in accord with the original literature. We herein designate the male (<xref ref-type="fig" rid="F6">Fig. 33</xref>) as lectotype for the purpose of providing the name with a unique name-bearing type. Another specimen from Bates’ collection with different <!--PageBreak-->locality was labeled as paratype by J. Mateu (not published), but it is neither a paratype nor a syntype and should not be part of the type series. We removed the paratype label.</p><p><bold><italic><tp:taxon-name>Anchista eurydera</tp:taxon-name></italic> Chaudoir</bold>: This species was originally described from a single specimen which head is missing. This male in MNHN (ex. collection of Chaudoir) is clearly the holotype.</p></tp:treatment-sec><tp:treatment-sec sec-type="Non-type material examined"><title>Non-type material examined</title><p>(total 141 specimens). <bold>China</bold>: 1 female (IZAS), “Jiangxi, Xingguo, 1956.7.26, Chen Yong leg., early season rice”. 1 female (IZAS), “Jiangxi, Xingguo, 1956.7.2, Chen Yong leg., early season rice”. 1 female (IZAS), “Jiangxi, Yongxin, 1956.5.12, Long Changqi leg., early season rice”. 1 male, 2 females (IZAS), “Jiangxi, Ganzhou, 1956.8.1, Qiu Futao leg., barley”. 1 female (IZAS), “Guangdong, Zhongshan, Cuihengcun, 1957.8.4, grassland”. 1 female (IZAS), “Guangdong, Yingde, Chengguan Granary, 1957.8.22”. 2 males (IZAS), “Guangdong, Zhongshan, Baqu, 1957.7.29”. 1 male (IZAS), “Guangdong, Nanxiong, 1956.7.5, Wu Guangwen leg., rice land”. 5 males 6 females (IZAS), “Guangxi, Guilin, Yanshan Mt., 1953.4.24/ 1953.5.4/ 1953.7.17”[Figs 67, 95]. 1 female (HBUM), “Guangxi, Guilin, Yanshan Mt., 2003.V.17, Li Tianshan leg.”[Fig. 126]. 7 males 4 females (IZAS), “Guangxi, Guilin, Liangfeng, 1952.3.13/ 1952.5.17”.[Fig. 111] 2 males 3 females (IZAS), “Guangxi, Lingui, 1952.3.6/ 1952.3.10/ 1952.3.13/ 1958.4.22”. 2 males (IZAS), “Guangxi, Lingui, Dayu, 1958.4”. 1 female (IZAS), “Yaoshan, 1938.V.25”. 1 female (IZAS), “Yangshuo, 1938.VIII.1”. 1 male (IZAS), “Yunnan, Jinping, 1958.6.19, black fungi”. 1 female (IZAS), “Yunnan, Luxi, 1957.5.20, Zhao Wenguang leg., rice land”. 1 female (IZAS), “Yunnan, Cheli, 1958.VIII.29”. 1 female (IZAS), “Yunnan, Xishuangbanna, Yunjinghong, 900m, 1958.VI.26, Zhang Yiran leg.”[Fig. 1]. 1 female (IZAS), “Yunnan, Xishuangbanna, Damenglong, 650m, 1958.VIII.7, Zhang Yiran leg.”. 3 specimens (MNHN), “Chine. Kouangsi, P. Barriere, 1909”. 1 specimen (MNHN), “Chine, Foo Kien, M. dela Touche, 1899”. <bold>Japan</bold>: 1 specimen (MNHN), “Japan“; “Ex. Musaeo, H. W. Bates, 1892”. <bold>Vietnam</bold>:2 males 4 females (IZAS), “Tonkin, Hoa-Binh, 1939.VII/ 1940.VII/ 1940.VIII, leg. A. de Cooman”. 1 specimen (MNHN), “Honoï, Domonge, 1909”. 1 specimen (MNHN), “Cochinchine, aui nhon”. 2 specimens (MNHN), “cochinchine, Hasmand, 1872”. 1 specimen (MNHN), “Cochinchine, Env. De Saigon, Simard, 1902”. 1 specimen (MNHN), “Cochinchine, Baudooin d’Aulne, 1897”. 2 specimens (MNHN), “Tonkin Sept., Ha-Lang, Lamey 151-97”. 37 specimens (MNHN), “Tonkin occ., Env. De Hoa-Binh, R. P. A. de Cooman, 1919.”. 9 specimens (MNHN), “Hoah binh, Tonkin”. <bold>Thailand</bold>: 2 specimens (MNHN), “Siam, Chantaboun, A. Battambang, A. Pavie, 1886”. <bold>Cambodia</bold>: 1 specimen (MNHN), “Cambodia“; “Ex. Musaeo, H. W. Bates, 1892”. 2 specimens (MNHN), “Cambodge, Rég de Chiehreng, G. Thomas 1912.”. 1 specimen (MNHN), “Kampong, Cambidge, Coll. J. Negre”. 1 specimen (MNHN), “Cambodge, 20/9/1912, R. Vitalis de Salvaza”. <bold>Myanmar</bold>:1 specimen (MNHN), “Bhamò, Birmania, Fea VII 1886”; “Ex. Musaeo, H. W. Bates, 1892”. 1 specimen (MNHN), “Minhia, Birmania, D. Comotto 1883”; “Ex. Musaeo, H. W. Bates, 1892”. 1 specimen (MNHN), “Birmanie, Theinzeik, P. Loizeau, 1914”. 1 male (MNPC), “Tharrawaddy, Burma, G. Q. Corbett”. <bold>Indian:</bold> 1 specimen (MNHN), “Ind. Or. Bor., Dr Bacon”; “Ex. Musaeo, Chaudoir”. 1 speci<!--PageBreak-->men (MNHN), “I. Andamman, H. Deyroll.”; “Ex. Musaeo, Chaudoir”. 1 specimen (MNHN), “Andaman”. 1 specimen (MNHN), “I. Andaman, Deyrolle 1877”. 1 specimen (MNHN), “Andaman, Coll. Borel”. 1 specimen (MNHN), “Chota Nagpore, Nowatoli, R. P. Cardon, XI-XII 1896”. 2 specimens (MNHN), “Naga Hills.”. 2 specimens (MNHN), “N. Manipur”. 1 specimen (MNHN), “Sikkim, Guntok, Eté 1894, Chasseurs Bretaudeau”. <bold>The Philippines</bold>: 1 specimen (MNHN), “Philipines, Ch. semper”. <bold>Indonesia</bold>: 1 specimen (MNHN), “Java, Mt. Tengger. Mme. E. Walsh”. 1 specimen (MNHN), “Sumatra, Rég. De. Benkoelen, Tandjong Sakti, Mme. M. E. Walsh, 1935”. 2 specimens (MNHN), “Paggar Alam, Sumara, J. Bouchard”. 1 specimen (MNHN), “Boreno Occ., Pontianak, 1903”.</p></tp:treatment-sec><tp:treatment-sec sec-type="Diagnosis"><title>Diagnosis.</title><p>Pronotum glabrous, widest at apical third, lateral margins slightly sinuate before hind angles; elytra with bicolored pattern, dark brown background with a reddish yellow elongate spot on each side (<xref ref-type="fig" rid="F1">Fig. 1</xref>); elytra with two setigerous pores on 3rd interval, and one setigerous pore on base of 5th interval; elytra without any secondary setigerous pores; median lobe of aedeagus with apical third strongly expanded, internal sac with screwed main flagellum (<xref ref-type="fig" rid="F12">Fig. 67</xref>).</p><p>The unique pronotal shape, elytral pattern and number of setigerous pores easily distinguish this species from all other allied species.</p></tp:treatment-sec><tp:treatment-sec sec-type="Description"><title>Description.</title><p><bold>Male genitalia</bold>. Median lobe of aedeagus with apical third strongly expanded; in dorsal view, left-lateral margin strongly sinuate medially, and then gradually narrowed to apex; apical lamella placed on left-ventral side, broadly triangular, apex slightly rounded, not distinctly extended apically; internal sac with main flagellum screwed; basal part of main flagellum strongly bent, so trumpet-form expansion reaching right margin, apical margin of trumpet-form expansion crenulate (<xref ref-type="fig" rid="F12">Fig. 67</xref>). <bold>Female genitalia</bold>. Spermatheca very long and slender; spermathecal gland inserted near apical one-third of spermatheca, with a short branch near base; spermatheca slightly expanded, with ring-sculpture between the gland insertion and apex, basal part of spermatheca without sculpture; spermatheca strongly bent at apical third (<xref ref-type="fig" rid="F42">Fig. 126</xref>). Apical segment of ovipositor scimitar-shaped, inner margin slightly angulate at apical third; length about four times basal width; inner margin setose in apical half; apex sharp, with membranous extension long and slender (<xref ref-type="fig" rid="F41">Fig. 111</xref>).</p><p>Detailed description of external characters has been provided by <xref ref-type="bibr" rid="B48">Habu (1967</xref>, 1982).</p></tp:treatment-sec><tp:treatment-sec sec-type="Distribution"><title>Distribution</title><p>(<xref ref-type="fig" rid="F45">Map 1</xref>). China [Jiangxi, Guangdong, Guangxi, Yunnan, Taiwan (only Orchid Island, by <xref ref-type="bibr" rid="B59">Kanô 1930a</xref>)]; Japan; Vietnam; Thailand; Cambodia; Myanmar; India; the Philippines; Indonesia; New Guinea (Darlington, 1968); Mariana.</p></tp:treatment-sec><tp:treatment-sec sec-type="Notes on synonym"><title>Notes on synonym.</title><p><italic><tp:taxon-name>Anchista eurydera</tp:taxon-name></italic> Chaudoir was described from Indes <tp:taxon-name>Orientales</tp:taxon-name> which overlaps the range of <italic><tp:taxon-name>Paraphaea binotata</tp:taxon-name></italic>. The head of the male holotype is missing and its abdomen was badly destroyed by dermestid beetles, so it is impossible to examine its genitalia. <xref ref-type="bibr" rid="B35">Chaudoir (1877)</xref> noted that this species is extremely close to <italic><tp:taxon-name>Paraphaea binotata</tp:taxon-name></italic>, and wrote of some differences between these two species which are correct according to the holotype. But the differences in pronotal shape and elytral pattern should be regarded as mere individual variation, which is ubiquitous in this common and widely-distributed species. The paler color and more distinct yellow stripes on <!--PageBreak-->the pronotum are due to immaturity of the holotype. The transverse wrinkles on the pronotum are possibly an artifact caused by abnormal emergence. So we herein synonymize <italic><tp:taxon-name>Anchista eurydera</tp:taxon-name></italic> Chaudoir with <italic><tp:taxon-name>Plochionus binotatus</tp:taxon-name></italic> Dejean.</p></tp:treatment-sec><tp:treatment-sec sec-type="Remarks"><title>Remarks.</title><p>In Japan, this species is only recorded in South Kyushu and Satsunan Islands. <xref ref-type="bibr" rid="B60">Kanô’s (1930b)</xref> record of <italic><tp:taxon-name>Paraphaea binotata</tp:taxon-name></italic> from Tokyo is presumably a misidentification of <italic><tp:taxon-name>Euplynes batesi</tp:taxon-name></italic> Harold (<xref ref-type="bibr" rid="B48">Habu 1967</xref>). <xref ref-type="bibr" rid="B59">Kanô (1930a)</xref> recorded <italic><tp:taxon-name>Paraphaea binotata</tp:taxon-name></italic> from Taiwan (Orchid Island). It is probable that this record is also based on a misidentification. Moreover, we have studied a large series of carabid specimens from Taiwan, but didn’t find this species. So, it seems likely that this species is not distributed in Taiwan.</p></tp:treatment-sec><tp:treatment-sec><!--Section generated to contain objects referenced in tp:taxon-treatment.--><fig id="F1" position="float" orientation="portrait"><label>Figures 1–6.</label><caption><p>Habitus, scale bars = 2.0 mm: <bold>1</bold> <italic><tp:taxon-name>Paraphaea binotata</tp:taxon-name></italic> (Dejean), a specimen from Yunnan <bold>2</bold> <italic><tp:taxon-name>Paraphaea formosana</tp:taxon-name></italic> (Jedlička), a specimen from Taiwan <bold>3</bold> <italic><tp:taxon-name>Paraphaea minor</tp:taxon-name></italic> sp. n., a paratype from Hainan <bold>4</bold> <italic><tp:taxon-name>Anchista brunnea</tp:taxon-name></italic> (Wiedemann), a paralectotype of <italic>picea</italic> Chaudoir from India <bold>5</bold> <italic><tp:taxon-name>Anchista fenestrata fenestrata</tp:taxon-name></italic> (Schmidt-Göbel), a specimen from Nepal <bold>6</bold> <italic><tp:taxon-name>Anchista fenestrata fenestrata</tp:taxon-name></italic> (Schmidt-Göbel), a specimen from Nepal.</p></caption><graphic xmlns:xlink="http://www.w3.org/1999/xlink" xlink:href="ZooKeys-284-001-g001.jpg" position="float" orientation="portrait" xlink:type="simple"/></fig><fig id="F6" position="float" orientation="portrait"><label>Figures 31–36.</label><caption><p>Type materials, scale bars = 2.0 mm: <bold>31</bold> Lectotype of <italic><tp:taxon-name>Plochionus binotatus</tp:taxon-name></italic> Dejean [= <italic><tp:taxon-name>Paraphaea binotata</tp:taxon-name></italic> (Dejean)] <bold>32</bold> Lectotype of <italic><tp:taxon-name>Calleida discophora</tp:taxon-name></italic> Chaudoir [= <italic><tp:taxon-name>Paraphaea binotata</tp:taxon-name></italic> (Dejean)] <bold>33</bold> Lectotype of <italic><tp:taxon-name>Paraphaea signifera</tp:taxon-name></italic> Bates [= <italic><tp:taxon-name>Paraphaea binotata</tp:taxon-name></italic> (Dejean)] <bold>34</bold> Holotype of <italic><tp:taxon-name>Parena formosana</tp:taxon-name></italic> Jedlička [= <italic><tp:taxon-name>Paraphaea formosana</tp:taxon-name></italic> (Jedlička)] <bold>35</bold> Holotype of <italic><tp:taxon-name>Paraphaea minor</tp:taxon-name></italic> sp. n. <bold>36</bold> Holotype of <italic><tp:taxon-name>Coptodera philippinensis</tp:taxon-name></italic> Jedlička [= <italic><tp:taxon-name>Paraphaea philippinensis</tp:taxon-name></italic> (Jedlička)].</p></caption><graphic xmlns:xlink="http://www.w3.org/1999/xlink" xlink:href="ZooKeys-284-001-g006.jpg" position="float" orientation="portrait" xlink:type="simple"/></fig><fig id="F12" position="float" orientation="portrait"><label>Figure 67.</label><caption><p>Median lobe of male genitalia, right-lateral, ventral, left-lateral, dorsal views of <italic><tp:taxon-name>Paraphaea binotata</tp:taxon-name></italic> (Dejean), a specimen from Guangxi.</p></caption><graphic xmlns:xlink="http://www.w3.org/1999/xlink" xlink:href="ZooKeys-284-001-g012.jpg" position="float" orientation="portrait" xlink:type="simple"/></fig><fig id="F40" position="float" orientation="portrait"><label>Figures 95–110.</label><caption><p>Left and right parameres of male genitalia, scale bars = 0.2 mm: <bold>95</bold> <italic><tp:taxon-name>Paraphaea binotata</tp:taxon-name></italic> (Dejean), a specimen from Guangxi <bold>96</bold> <italic><tp:taxon-name>Paraphaea minor</tp:taxon-name></italic> sp. n., holotype <bold>97</bold> <italic><tp:taxon-name>Anchista brunnea</tp:taxon-name></italic> (Wiedemann), a paralectotype of <italic>picea</italic> Chaudoir <bold>98</bold> <italic><tp:taxon-name>Anchista pilosa</tp:taxon-name></italic> sp. n., holotype <bold>99</bold> <italic><tp:taxon-name>Metallanchista laticollis</tp:taxon-name></italic> sp. n., holotype <bold>100</bold> <italic><tp:taxon-name>Physodera amplicollis</tp:taxon-name></italic> van de Poll, a specimen from Taiwan <bold>101</bold> <italic><tp:taxon-name>Diamella cupreomicans</tp:taxon-name></italic> (Oberthür), a specimen from Yunnan <bold>102</bold> <italic><tp:taxon-name>Diamella arrowi</tp:taxon-name></italic> (Jedlička), holotype <bold>103</bold> <italic><tp:taxon-name>Allocota aurata</tp:taxon-name></italic> (Bates), a specimen from Tonkin <bold>104</bold> <italic><tp:taxon-name>Allocota aurata</tp:taxon-name></italic> (Bates), a specimen from Shaanxi <bold>105</bold> <italic><tp:taxon-name>Allocota bicolor</tp:taxon-name></italic> sp. n., holotype <bold>106</bold> <italic><tp:taxon-name>Lachnoderma asperum</tp:taxon-name></italic> Bates, a specimen from Taiwan <bold>107</bold> <italic><tp:taxon-name>Dasiosoma ivorense</tp:taxon-name></italic> Basilewsky, a paratype from Cote d’Ivoire <bold>108</bold> <italic><tp:taxon-name>Dasiosoma quadraticolle</tp:taxon-name></italic> sp. n., holotype <bold>109</bold> <italic><tp:taxon-name>Orionella kathmanduensis</tp:taxon-name></italic> (Kirschenhofer), a specimen from Nepal <bold>110</bold> <italic><tp:taxon-name>Endynomena pradieri</tp:taxon-name></italic> (Fairmaire), a specimen from Fujian.</p></caption><graphic xmlns:xlink="http://www.w3.org/1999/xlink" xlink:href="ZooKeys-284-001-g040.jpg" position="float" orientation="portrait" xlink:type="simple"/></fig><fig id="F41" position="float" orientation="portrait"><label>Figures 111–125.</label><caption><p>Left ovipositors of females, ventral view, scale bars = 0.2 mm: <bold>111</bold> <italic><tp:taxon-name>Paraphaea binotata</tp:taxon-name></italic> (Dejean), a specimen from Guangxi <bold>112</bold> <italic><tp:taxon-name>Paraphaea minor</tp:taxon-name></italic> sp. n., a paratype from Hainan <bold>113</bold> <italic><tp:taxon-name>Paraphaea philippinensis</tp:taxon-name></italic> (Jedlička), holotype <bold>114</bold> <italic><tp:taxon-name>Anchista fenestrata fenestrata</tp:taxon-name></italic> (Schmidt-Göbel), a specimen from Nepal <bold>115</bold> <italic><tp:taxon-name>Physodera dejeani</tp:taxon-name></italic> Eschscholtz, a specimen from Yunnan <bold>116</bold> <italic><tp:taxon-name>Physodera eschscholtzii</tp:taxon-name></italic> Parry, a specimen from Yunnan <bold>117</bold> <italic><tp:taxon-name>Diamella cupreomicans</tp:taxon-name></italic> (Oberthür), a specimen from Yunnan <bold>118</bold> <italic><tp:taxon-name>Allocota aurata</tp:taxon-name></italic> (Bates), a specimen from Shaanxi <bold>119</bold> <italic><tp:taxon-name>Allocota bicolor</tp:taxon-name></italic> sp. n., a paratype from Guangdong <bold>120</bold> <italic><tp:taxon-name>Lachnoderma asperum</tp:taxon-name></italic> Bates, a specimen from Zhejiang <bold>121</bold> <italic><tp:taxon-name>Dasiosoma bellum</tp:taxon-name></italic> (Habu), a specimen from Guangdong <bold>122</bold> <italic><tp:taxon-name>Dasiosoma maindroni</tp:taxon-name></italic> (Tian &amp; Deuve), a specimen from Tonkin <bold>123</bold> <italic><tp:taxon-name>Dasiosoma quadraticolle</tp:taxon-name></italic> sp. n., a paratype from Yunnan <bold>124</bold> <italic><tp:taxon-name>Orionella lewisii</tp:taxon-name></italic> (Bates), a specimen from Zhejiang <bold>125</bold> <italic><tp:taxon-name>Endynomena pradieri</tp:taxon-name></italic> (Fairmaire), a specimen from Taiwan.</p></caption><graphic xmlns:xlink="http://www.w3.org/1999/xlink" xlink:href="ZooKeys-284-001-g041.jpg" position="float" orientation="portrait" xlink:type="simple"/></fig><fig id="F42" position="float" orientation="portrait"><label>Figures 126–131.</label><caption><p>Internal reproductive system of females, scale bars = 0.2 mm: <bold>126</bold> <italic><tp:taxon-name>Paraphaea binotata</tp:taxon-name></italic> (Dejean), a specimen from Guangxi <bold>127</bold> <italic><tp:taxon-name>Paraphaea minor</tp:taxon-name></italic> sp. n., a paratype from Hainan <bold>128</bold> <italic><tp:taxon-name>Paraphaea philippinensis</tp:taxon-name></italic> (Jedlička), holotype <bold>129</bold> <italic><tp:taxon-name>Anchista fenestrata fenestrata</tp:taxon-name></italic> (Schmidt-Göbel), a specimen from Nepal <bold>130</bold> <italic><tp:taxon-name>Physodera dejeani</tp:taxon-name></italic> Eschscholtz, a specimen from Yunnan <bold>131</bold> <italic><tp:taxon-name>Physodera eschscholtzii</tp:taxon-name></italic> Parry, a specimen from Hainan.</p></caption><graphic xmlns:xlink="http://www.w3.org/1999/xlink" xlink:href="ZooKeys-284-001-g042.jpg" position="float" orientation="portrait" xlink:type="simple"/></fig><fig id="F45" position="float" orientation="portrait"><label>Map 1.</label><caption><p>Known distribution of genus <italic><tp:taxon-name>Paraphaea</tp:taxon-name></italic> I: ● <italic><tp:taxon-name>Paraphaea binotata</tp:taxon-name></italic> (Dejean).</p></caption><graphic xmlns:xlink="http://www.w3.org/1999/xlink" xlink:href="ZooKeys-284-001-g045.jpg" position="float" orientation="portrait" xlink:type="simple"/></fig></tp:treatment-sec><ref-list><ref id="B41"><mixed-citation xmlns:xlink="http://www.w3.org/1999/xlink" xlink:type="simple"><person-group><name name-style="western"><surname>Dejean</surname><given-names>PFMA</given-names></name></person-group> (<year>1825</year>)<source> Spècies général des coléoptères de la collection de m. le comte Dejean, Tome Premier. Crevot, Paris, xxx+ 463 pp.</source></mixed-citation></ref><ref id="B35"><mixed-citation xmlns:xlink="http://www.w3.org/1999/xlink" xlink:type="simple"><person-group><name name-style="western"><surname>Chaudoir</surname><given-names>BM</given-names></name></person-group> (<year>1877</year>)<article-title> Genres nouveaux et especes inedites de la famille des Carabiques.</article-title><source>Bulletin de la Société Imperiale des Naturalistes de Moscou </source><volume>52</volume> (<issue>1</issue>): <fpage>188</fpage>-<lpage>268</lpage>.</mixed-citation></ref><ref id="B25"><mixed-citation xmlns:xlink="http://www.w3.org/1999/xlink" xlink:type="simple"><person-group><name name-style="western"><surname>Bates</surname><given-names>HW</given-names></name></person-group> (<year>1883</year>)<article-title> Supplement to the Geodephagous Coleoptera of Japan, chiefly from the collection of George Lewis, made during his second visit, from February, 1880, to September, 1881.</article-title><source>The Transactions of the Entomological Society of London </source><volume>1883</volume>: <fpage>205</fpage>-<lpage>290</lpage>.</mixed-citation></ref><ref id="B26"><mixed-citation xmlns:xlink="http://www.w3.org/1999/xlink" xlink:type="simple"><person-group><name name-style="western"><surname>Bates</surname><given-names>HW</given-names></name></person-group> (<year>1889</year>)<source> Contributions à la faune Indo-chinoise. 3e mémoire. Annales de la Société Entomologique de France (6)9: 261–286.</source></mixed-citation></ref><ref id="B27"><mixed-citation xmlns:xlink="http://www.w3.org/1999/xlink" xlink:type="simple"><person-group><name name-style="western"><surname>Bates</surname><given-names>HW</given-names></name></person-group> (<year>1892</year>)<source> Viaggio di Leonardo Fea in Birmania e Regioni Vicini XLIV. List of the Carabidae. Annali del Museo Civico di Storia Naturale di Genova (2) 12: 267–428.</source></mixed-citation></ref><ref id="B5"><mixed-citation xmlns:xlink="http://www.w3.org/1999/xlink" xlink:type="simple"><person-group><name name-style="western"><surname>Andrewes</surname><given-names>HE</given-names></name></person-group> (<year>1924b</year>)<article-title> I. Carabidae. In: Coleoptera of the Siju Cave, Garo Hills, Assam.</article-title><source>Records of the Indian Museum </source><volume>26</volume>: <fpage>115</fpage>-<lpage>122</lpage>.</mixed-citation></ref><ref id="B11"><mixed-citation xmlns:xlink="http://www.w3.org/1999/xlink" xlink:type="simple"><person-group><name name-style="western"><surname>Andrewes</surname><given-names>HE</given-names></name></person-group> (<year>1930a</year>)<article-title> Fauna buruana. Coleoptera, Fam. Carabidae.</article-title><source>Treubia supplement </source><volume>7</volume>: <fpage>331</fpage>-<lpage>346</lpage>.</mixed-citation></ref><ref id="B14"><mixed-citation xmlns:xlink="http://www.w3.org/1999/xlink" xlink:type="simple"><person-group><name name-style="western"><surname>Andrewes</surname><given-names>HE</given-names></name></person-group> (<year>1930d</year>)<source> Catalogue of Indian Insects, Part 18–Carabidae. Calcutta. Government of India Central Publication Branch, 389 pp.</source></mixed-citation></ref><ref id="B59"><mixed-citation xmlns:xlink="http://www.w3.org/1999/xlink" xlink:type="simple"><person-group><name name-style="western"><surname>Kanô</surname><given-names>T</given-names></name></person-group> (<year>1930a</year>)<article-title> Contribution to the Carabideous-fauna of Formosa. II. A list of Carabid-beetles from the Island of Botel Tobago (Kotosho).</article-title><source>Transactions of the Natural History Society of Formosa </source><volume>20</volume>: <fpage>77</fpage>-<lpage>79</lpage>.</mixed-citation></ref><ref id="B37"><mixed-citation xmlns:xlink="http://www.w3.org/1999/xlink" xlink:type="simple"><person-group><name name-style="western"><surname>Csiki</surname><given-names>E</given-names></name></person-group> (<year>1932</year>)<article-title> Carabidae: Harpalinae VII (Pars 124).</article-title> In: <person-group><name name-style="western"><surname>Junk</surname><given-names>W</given-names></name><name name-style="western"><surname>Schenkling</surname><given-names>S</given-names></name></person-group> (<role>Eds</role>). <issue-title>Coleopterorum catalogus.</issue-title><source>Volumen III. Carabidae III. Berlin</source>: <fpage>1279</fpage>-<lpage>1598</lpage>.</mixed-citation></ref><ref id="B19"><mixed-citation xmlns:xlink="http://www.w3.org/1999/xlink" xlink:type="simple"><person-group><name name-style="western"><surname>Andrewes</surname><given-names>HE</given-names></name></person-group> (<year>1947</year>)<source> Entomological results from the Swedish expedition 1934 to Burma and British India. Coleoptera: Carabidae. Collected by Rene Malaise. Arkiv for Zoologi 38A 20: 1–49.</source></mixed-citation></ref><ref id="B58"><mixed-citation xmlns:xlink="http://www.w3.org/1999/xlink" xlink:type="simple"><person-group><name name-style="western"><surname>Jedlička</surname><given-names>A</given-names></name></person-group> (<year>1963</year>)<article-title> Monographie der Truncatipennen aus Ostasien, Lebiinae- Odacanthinae- Braehyninae (Coleptera, Carabidae).</article-title><source>Entomologische Abhandlungen und Berichte aus dem Staatlichen Museum fuer Tierkunde in Dresden </source><volume>28</volume>: <fpage>269</fpage>-<lpage>579</lpage>.</mixed-citation></ref><ref id="B48"><mixed-citation xmlns:xlink="http://www.w3.org/1999/xlink" xlink:type="simple"><person-group><name name-style="western"><surname>Habu</surname><given-names>A</given-names></name></person-group> (<year>1967</year>)<source> Fauna Japonica, Carabidae Truncatipennes Group (Insecta: Coleoptera). Biogeographical Society of Japan. Japan, 338 pp.</source></mixed-citation></ref><ref id="B38"><mixed-citation xmlns:xlink="http://www.w3.org/1999/xlink" xlink:type="simple"><person-group><name name-style="western"><surname>Darlington</surname><given-names>PJ</given-names></name></person-group> (<year>1968</year>)<article-title> The carabid beetles of New Guinea. Part 3. Harpalinae (Continued): Perigonine to Pseudomorphini.</article-title><source>Bulletin of the Museum of Comparative Zoology at Harvard College </source><volume>137</volume> (<issue>1</issue>): <fpage>1</fpage>-<lpage>253</lpage>.</mixed-citation></ref><ref id="B39"><mixed-citation xmlns:xlink="http://www.w3.org/1999/xlink" xlink:type="simple"><person-group><name name-style="western"><surname>Darlington</surname><given-names>PJ</given-names></name></person-group> (<year>1970</year>)<source> Coleoptera: Carabidae including Cicindelinae. Insects Micronesia 15: 1–49.</source></mixed-citation></ref><ref id="B51"><mixed-citation xmlns:xlink="http://www.w3.org/1999/xlink" xlink:type="simple"><person-group><name name-style="western"><surname>Habu</surname><given-names>A</given-names></name></person-group> (<year>1982</year>)<article-title> Revised and supplementary notes on and descriptions of the Truncatipennes group of Japan (2) (Coleoptera, Carabidae).</article-title><source>Entomological Review of Japan </source><volume>37</volume> (<issue>2</issue>): <fpage>83</fpage>-<lpage>118</lpage>.</mixed-citation></ref><ref id="B33"><mixed-citation xmlns:xlink="http://www.w3.org/1999/xlink" xlink:type="simple"><person-group><name name-style="western"><surname>Chaudoir</surname><given-names>BM</given-names></name></person-group> (<year>1852</year>)<article-title> Mémoire sur la famille des carabiques. 3e partie.</article-title><source>Bulletin de la Société Imperiale des Naturalistes de Moscou </source><volume>25</volume> (<issue>1</issue>): <fpage>3</fpage>-<lpage>104</lpage>.</mixed-citation></ref><ref id="B23"><mixed-citation xmlns:xlink="http://www.w3.org/1999/xlink" xlink:type="simple"><person-group><name name-style="western"><surname>Bates</surname><given-names>HW</given-names></name></person-group> (<year>1873</year>)<article-title> On the Geodephagous Coleoptera of Japan. Fam. Carabidae.</article-title><source>The Transactions of the Entomological Society of London </source><volume>1873</volume> (<issue>2</issue>): <fpage>229</fpage>-<lpage>322</lpage>.</mixed-citation></ref><ref id="B24"><mixed-citation xmlns:xlink="http://www.w3.org/1999/xlink" xlink:type="simple"><person-group><name name-style="western"><surname>Bates</surname><given-names>HW</given-names></name></person-group> (<year>1876</year>)<article-title> Additions to the list of geadephagous Coleoptera of Japan, with synonimic and other remarks.</article-title><source>The Transactions of the Entomological Society of London </source><volume>1876</volume>: <fpage>1</fpage>-<lpage>5</lpage>.</mixed-citation></ref><ref id="B60"><mixed-citation xmlns:xlink="http://www.w3.org/1999/xlink" xlink:type="simple"><person-group><name name-style="western"><surname>Kanô</surname><given-names>T</given-names></name></person-group> (<year>1930b</year>)<article-title> Notes of Coleoptera of Japan (2) (in Japanese).</article-title><source>Kontyû </source><volume>4</volume>: <fpage>128</fpage>-<lpage>130</lpage>.</mixed-citation></ref></ref-list></tp:taxon-treatment>
