# Supplementary material for: Taxonomic synopsis of the subtribe Physoderina (Coleoptera, Carabidae, Lebiini), with species revisions of eight genera
Source: Zookeys. 2013 Apr 4;(284):1–129. doi: 10.3897/zookeys.284.3983 (PMC3677377; doi:10.3897/zookeys.284.3983)
Supplement: XML Treatment for Paraphaea minor [file zookeys.284.3983-treatment5.xml]

<!DOCTYPE tp:taxon-treatment
  PUBLIC "-//TaxonX//DTD Taxonomic Treatment Publishing DTD v0 20100105//EN" "tax-treatment-NSO.dtd">
<tp:taxon-treatment xmlns:tp="http://www.plazi.org/taxpub"><tp:treatment-meta><mixed-citation publication-type="journal"><person-group><name><surname>Shi</surname><given-names>Hongliang</given-names></name><name><surname>Zhou</surname><given-names>Hongzhang</given-names></name><name><surname>Liang</surname><given-names>Hongbin</given-names></name></person-group><article-title>Taxonomic synopsis of the subtribe Physoderina (Coleoptera, Carabidae, Lebiini), with species revisions of eight genera</article-title><source>Zookeys</source><day>4</day><month>4</month><year>2013</year><volume>2013</volume><issue>284</issue><fpage>1</fpage><lpage>129</lpage><pub-id pub-id-type="doi">10.3897/zookeys.284.3983</pub-id></mixed-citation></tp:treatment-meta><tp:nomenclature><tp:taxon-name>
                            <tp:taxon-name-part taxon-name-part-type="genus">Paraphaea</tp:taxon-name-part>
                            <tp:taxon-name-part taxon-name-part-type="species">minor</tp:taxon-name-part>
                        <object-id xmlns:xlink="http://www.w3.org/1999/xlink" xlink:type="simple">urn:lsid:zoobank.org:act:C0987D82-6F52-42F8-93A8-D105D2A8D0B1</object-id>
								<object-id xmlns:xlink="http://www.w3.org/1999/xlink" xlink:type="simple">http://species-id.net/wiki/Paraphaea_minor</object-id>
								</tp:taxon-name><tp:taxon-authority>Shi &amp; Liang</tp:taxon-authority><tp:taxon-status xmlns:xlink="http://www.w3.org/1999/xlink" xlink:type="simple">sp. n.</tp:taxon-status><xref ref-type="fig" rid="F1">Habitus: Figs 3</xref><xref ref-type="fig" rid="F6">35</xref><xref ref-type="fig" rid="F14">male genitalia: Figs 69</xref><xref ref-type="fig" rid="F40">96</xref><xref ref-type="fig" rid="F41">female genitalia: Figs 112</xref><xref ref-type="fig" rid="F42">127</xref></tp:nomenclature><tp:treatment-sec sec-type="Type material"><title>Type material.</title><p><bold>Holotype</bold> (MNHN): male, body length = 5.8 mm, board mounted, genitalia dissected and deposited in microvial pinned under specimen, “Hoa-Binh / Tonkin / A. de Cooman”; “MUSEUM PARIS / Coll. Ch. ALLUAUD”; “HOLOTYPE ♂/ Paraphaea minor / new species / Des. SHI H. L. 2011” [red label][Figs 69, 96, 35]. <bold>Paratypes (</bold>Total 1 male, 6 females<bold>)</bold>: <bold>Vietnam</bold>: 1 female (MNHN), “<italic>Tonkin</italic> / <italic>Dap-Can</italic>”; “MUSEUM PARIS / Ex. Coll. M. MAINDRON / Coll. G. BABAULT 1930”; “<italic>Anchista</italic> /<italic>circumdata</italic> / <italic>sp. n</italic>.”; “PARATYPE ♀/ Paraphaea minor / new species / Des. SHI H. L. 2011” [red label]. <bold>Thailand</bold>: 1 female (MNHN), “MUSEUM PARIS / BANGKOK / LARNAUDIE 349-64”; a round yellow label probably meaning Oriental with backside written “<italic>3kg</italic> / <italic>Gk</italic>”; “PARATYPE ♀/ Paraphaea minor / new species / Des. SHI H. L. 2011” [red label]. 1 male (CRS), “Thailand bor. occ. / Pai / Soppong / 28.5-5.6. 1997 / Lgt. M. Snizek”; “PARATYPE ♂/ Paraphaea minor / new species / Des. SHI H. L. 2011” [red label]. <bold>Myanmar</bold>: 1 male (NHML), “<italic>Toungoo</italic>”; “<italic>Anchista</italic> / <italic>sp. n</italic>.”; “H. E. Andrewes Coll. / B. M. 1945-97”; “PARATYPE ♂/ Paraphaea minor / new species / Des. SHI H. L. 2011” [red label]. <bold>Cambodia</bold>: 1 female (MNHN), “Cambodge / Rég. De Chiehreng / G. Thomas 1912.”; “Muséum Paris / Coll. R. Oberthür / 1952”; “PARATYPE ♀/ Paraphaea minor / new species / Des. SHI H. L. 2011” [red label]. <bold>China</bold>: 1 female (HBUM), “2006-XI-15-16 / 海南昌江县尖峰岭 / 任国栋 / 河北大学博物馆” [2006-XI-15-16, Hainan, Changjiang, Jianfengling, Ren Guodong leg., Hebei University Museum]; “PARATYPE ♀/ Paraphaea minor / new species / Des. SHI H. L. 2011” [red label][Figs 112, 127]. 1 female (IZAS), “采集地：海南五指山 / 海拔 日期 2008-<italic>IV-03</italic> / 方法 灯诱 采集人：杨玉霞” [Hainan, Wuzhishan, 2008.IV.03. by light trap, Yang Yuxia leg.]; “PARATYPE ♀/ Paraphaea minor / new species / Des. SHI H. L. 2011” [red label][Fig. 3].</p></tp:treatment-sec><tp:treatment-sec sec-type="Diagnosis"><title>Diagnosis.</title><p>Pronotum glabrous, widest at middle, lateral margins sinuate before hind angles; elytra reddish yellow with dark lateral and apical margins; two setigerous pores present on 3rd interval and one setigerous pore on base of 5th interval; median lobe of aedeagus with apical third slightly expanded, internal sac with sinuous main flagellum (<xref ref-type="fig" rid="F14">Fig. 69</xref>).</p><p>The new species is most similar to <italic><tp:taxon-name>Paraphaea formosana</tp:taxon-name></italic> in male genitalia. It differs as follows: (1) 3rd interval with two setigerous pores in <italic><tp:taxon-name>Paraphaea minor</tp:taxon-name></italic>, but with three or four pores in <italic><tp:taxon-name>Paraphaea formosana</tp:taxon-name></italic>; (2) elytral patterns of these two species are different; (3) <italic><tp:taxon-name>Paraphaea minor</tp:taxon-name></italic> with median lobe of aedeagus less expanded subapically, left-lateral margin only slightly sin<!--PageBreak-->uate in dorsal view (<xref ref-type="fig" rid="F14">Fig. 69</xref>); <italic><tp:taxon-name>Paraphaea formosana</tp:taxon-name></italic> with left-lateral margin of aedeagal median lobe more distinctly sinuate in dorsal view (<xref ref-type="fig" rid="F13">Fig. 68</xref>); (4) <italic><tp:taxon-name>Paraphaea minor</tp:taxon-name></italic> with apical lamella completely rounded, very short, apex wide; <italic><tp:taxon-name>Paraphaea formosana</tp:taxon-name></italic> with apical lamella somewhat triangular, much longer, apex narrower.</p><p>This new species maybe confused with <italic><tp:taxon-name>Paraphaea binotata</tp:taxon-name></italic>, but can be distinguished by different elytral pattern, and pronotum widest at middle, not at apical third.</p></tp:treatment-sec><tp:treatment-sec sec-type="Description"><title>Description.</title><p>Body length usually 5.8–6.9 mm (specimens from Hainan length 7.6–7.9 mm); head and pronotum reddish yellow to brown, lateral explanate areas of pronotum paler; mouthparts, antennae and legs yellowish brown or reddish brown; elytra reddish yellow, with dark marginal fascia occupying 7th–9th intervals, fascia conjoined on elytral apex but not on base, elytral lateral margins yellowish brown; ventral side yellowish brown to dark brown. <bold>Head</bold> glabrous, without punctures or microsculpture. <bold>Pronotum</bold> cordiform, widest near middle; ratio PW/PL 1.38 to 1.52; pronotal base briefly but distinctly lobed; disc glabrous, microsculpture indistinct, without punctures; front angles with a few short setae; lateral margins completely rounded in middle, sinuate before hind angles; front angles wide and round, not projected; hind angles sharp, rectangular or nearly so, slightly pointed; disc moderately convex; basal foveae wide and even, with a few fine punctures. <bold>Elytra</bold> with striae distinct, finely punctate; intervals slightly convex, without punctures or microsculpture; 3rd interval with two setigerous pores: basal one placed approximately basal one-third, adjacent to 3rd stria; apical one placed approximately apical one-eighth, adjacent to 2nd stria or in middle of interval; 5th interval with one setigerous pore near base, adjacent to 5th stria; 15-17 umbilical pores on 9th interval. <bold>Male genitalia.</bold> Median lobe of aedeagus with apical third slightly expanded; in dorsal view, left-lateral margin moderately sinuate medially, and then gradually narrowed to apex; apical lamella placed on left-ventral side, broadly rounded, not prolongate; internal sac with main flagellum slightly sinuous; basal part of main flagellum moderately bent, so trumpet-form expansion adjacent to left margin, apical margin of trumpet-form expansion not crenulate (<xref ref-type="fig" rid="F14">Fig. 69</xref>). <bold>Female genitalia</bold>. Spermatheca slender and strongly bent near middle, but not so elongate as in <italic><tp:taxon-name>Paraphaea binotata</tp:taxon-name></italic>; spermathecal gland inserted near apical one-third of spermatheca, distinctly expanded at basal part, not bent; spermatheca with ring-sculpture between apex and the gland insertion; spermatheca strongly bent at apical one-third (<xref ref-type="fig" rid="F42">Fig. 127</xref>). Apical segment of ovipositor scimitar-shaped, inner margin slightly angulate at apical one-third; length about three times basal width; inner margin setose in apical half; apex slightly widened, with membranous extension long and slender (<xref ref-type="fig" rid="F41">Fig. 112</xref>).</p></tp:treatment-sec><tp:treatment-sec sec-type="Distribution"><title>Distribution</title><p>(<xref ref-type="fig" rid="F46">Map 2</xref>). China (Hainan), Vietnam, Thailand, Myanmar, Cambodia.</p></tp:treatment-sec><tp:treatment-sec sec-type="Etymology"><title>Etymology.</title><p>This species is the smallest one of the genus, so we name it “<italic>minor</italic>”, a word from Latin meaning “small”.</p></tp:treatment-sec><tp:treatment-sec sec-type="Geographical variation"><title>Geographical variation.</title><p>Two females from Hainan (China) (<xref ref-type="fig" rid="F1">Fig. 3</xref>) are distinctly larger than the other specimens from South East Asia (7.6–7.9 mm contrasting with 5.8–6.9 mm). But there is no other difference between them and other paratypes from Tonkin in external and female genitalia characters, so we include these two females in type series.</p><!--PageBreak--></tp:treatment-sec><tp:treatment-sec><!--Section generated to contain objects referenced in tp:taxon-treatment.--><fig id="F1" position="float" orientation="portrait"><label>Figures 1–6.</label><caption><p>Habitus, scale bars = 2.0 mm: <bold>1</bold> <italic><tp:taxon-name>Paraphaea binotata</tp:taxon-name></italic> (Dejean), a specimen from Yunnan <bold>2</bold> <italic><tp:taxon-name>Paraphaea formosana</tp:taxon-name></italic> (Jedlička), a specimen from Taiwan <bold>3</bold> <italic><tp:taxon-name>Paraphaea minor</tp:taxon-name></italic> sp. n., a paratype from Hainan <bold>4</bold> <italic><tp:taxon-name>Anchista brunnea</tp:taxon-name></italic> (Wiedemann), a paralectotype of <italic>picea</italic> Chaudoir from India <bold>5</bold> <italic><tp:taxon-name>Anchista fenestrata fenestrata</tp:taxon-name></italic> (Schmidt-Göbel), a specimen from Nepal <bold>6</bold> <italic><tp:taxon-name>Anchista fenestrata fenestrata</tp:taxon-name></italic> (Schmidt-Göbel), a specimen from Nepal.</p></caption><graphic xmlns:xlink="http://www.w3.org/1999/xlink" xlink:href="ZooKeys-284-001-g001.jpg" position="float" orientation="portrait" xlink:type="simple"/></fig><fig id="F6" position="float" orientation="portrait"><label>Figures 31–36.</label><caption><p>Type materials, scale bars = 2.0 mm: <bold>31</bold> Lectotype of <italic><tp:taxon-name>Plochionus binotatus</tp:taxon-name></italic> Dejean [= <italic><tp:taxon-name>Paraphaea binotata</tp:taxon-name></italic> (Dejean)] <bold>32</bold> Lectotype of <italic><tp:taxon-name>Calleida discophora</tp:taxon-name></italic> Chaudoir [= <italic><tp:taxon-name>Paraphaea binotata</tp:taxon-name></italic> (Dejean)] <bold>33</bold> Lectotype of <italic><tp:taxon-name>Paraphaea signifera</tp:taxon-name></italic> Bates [= <italic><tp:taxon-name>Paraphaea binotata</tp:taxon-name></italic> (Dejean)] <bold>34</bold> Holotype of <italic><tp:taxon-name>Parena formosana</tp:taxon-name></italic> Jedlička [= <italic><tp:taxon-name>Paraphaea formosana</tp:taxon-name></italic> (Jedlička)] <bold>35</bold> Holotype of <italic><tp:taxon-name>Paraphaea minor</tp:taxon-name></italic> sp. n. <bold>36</bold> Holotype of <italic><tp:taxon-name>Coptodera philippinensis</tp:taxon-name></italic> Jedlička [= <italic><tp:taxon-name>Paraphaea philippinensis</tp:taxon-name></italic> (Jedlička)].</p></caption><graphic xmlns:xlink="http://www.w3.org/1999/xlink" xlink:href="ZooKeys-284-001-g006.jpg" position="float" orientation="portrait" xlink:type="simple"/></fig><fig id="F14" position="float" orientation="portrait"><label>Figure 69.</label><caption><p>Median lobe of male genitalia, right-lateral, ventral, left-lateral, dorsal views of <italic><tp:taxon-name>Paraphaea minor</tp:taxon-name></italic> sp. n., holotype.</p></caption><graphic xmlns:xlink="http://www.w3.org/1999/xlink" xlink:href="ZooKeys-284-001-g014.jpg" position="float" orientation="portrait" xlink:type="simple"/></fig><fig id="F40" position="float" orientation="portrait"><label>Figures 95–110.</label><caption><p>Left and right parameres of male genitalia, scale bars = 0.2 mm: <bold>95</bold> <italic><tp:taxon-name>Paraphaea binotata</tp:taxon-name></italic> (Dejean), a specimen from Guangxi <bold>96</bold> <italic><tp:taxon-name>Paraphaea minor</tp:taxon-name></italic> sp. n., holotype <bold>97</bold> <italic><tp:taxon-name>Anchista brunnea</tp:taxon-name></italic> (Wiedemann), a paralectotype of <italic>picea</italic> Chaudoir <bold>98</bold> <italic><tp:taxon-name>Anchista pilosa</tp:taxon-name></italic> sp. n., holotype <bold>99</bold> <italic><tp:taxon-name>Metallanchista laticollis</tp:taxon-name></italic> sp. n., holotype <bold>100</bold> <italic><tp:taxon-name>Physodera amplicollis</tp:taxon-name></italic> van de Poll, a specimen from Taiwan <bold>101</bold> <italic><tp:taxon-name>Diamella cupreomicans</tp:taxon-name></italic> (Oberthür), a specimen from Yunnan <bold>102</bold> <italic><tp:taxon-name>Diamella arrowi</tp:taxon-name></italic> (Jedlička), holotype <bold>103</bold> <italic><tp:taxon-name>Allocota aurata</tp:taxon-name></italic> (Bates), a specimen from Tonkin <bold>104</bold> <italic><tp:taxon-name>Allocota aurata</tp:taxon-name></italic> (Bates), a specimen from Shaanxi <bold>105</bold> <italic><tp:taxon-name>Allocota bicolor</tp:taxon-name></italic> sp. n., holotype <bold>106</bold> <italic><tp:taxon-name>Lachnoderma asperum</tp:taxon-name></italic> Bates, a specimen from Taiwan <bold>107</bold> <italic><tp:taxon-name>Dasiosoma ivorense</tp:taxon-name></italic> Basilewsky, a paratype from Cote d’Ivoire <bold>108</bold> <italic><tp:taxon-name>Dasiosoma quadraticolle</tp:taxon-name></italic> sp. n., holotype <bold>109</bold> <italic><tp:taxon-name>Orionella kathmanduensis</tp:taxon-name></italic> (Kirschenhofer), a specimen from Nepal <bold>110</bold> <italic><tp:taxon-name>Endynomena pradieri</tp:taxon-name></italic> (Fairmaire), a specimen from Fujian.</p></caption><graphic xmlns:xlink="http://www.w3.org/1999/xlink" xlink:href="ZooKeys-284-001-g040.jpg" position="float" orientation="portrait" xlink:type="simple"/></fig><fig id="F41" position="float" orientation="portrait"><label>Figures 111–125.</label><caption><p>Left ovipositors of females, ventral view, scale bars = 0.2 mm: <bold>111</bold> <italic><tp:taxon-name>Paraphaea binotata</tp:taxon-name></italic> (Dejean), a specimen from Guangxi <bold>112</bold> <italic><tp:taxon-name>Paraphaea minor</tp:taxon-name></italic> sp. n., a paratype from Hainan <bold>113</bold> <italic><tp:taxon-name>Paraphaea philippinensis</tp:taxon-name></italic> (Jedlička), holotype <bold>114</bold> <italic><tp:taxon-name>Anchista fenestrata fenestrata</tp:taxon-name></italic> (Schmidt-Göbel), a specimen from Nepal <bold>115</bold> <italic><tp:taxon-name>Physodera dejeani</tp:taxon-name></italic> Eschscholtz, a specimen from Yunnan <bold>116</bold> <italic><tp:taxon-name>Physodera eschscholtzii</tp:taxon-name></italic> Parry, a specimen from Yunnan <bold>117</bold> <italic><tp:taxon-name>Diamella cupreomicans</tp:taxon-name></italic> (Oberthür), a specimen from Yunnan <bold>118</bold> <italic><tp:taxon-name>Allocota aurata</tp:taxon-name></italic> (Bates), a specimen from Shaanxi <bold>119</bold> <italic><tp:taxon-name>Allocota bicolor</tp:taxon-name></italic> sp. n., a paratype from Guangdong <bold>120</bold> <italic><tp:taxon-name>Lachnoderma asperum</tp:taxon-name></italic> Bates, a specimen from Zhejiang <bold>121</bold> <italic><tp:taxon-name>Dasiosoma bellum</tp:taxon-name></italic> (Habu), a specimen from Guangdong <bold>122</bold> <italic><tp:taxon-name>Dasiosoma maindroni</tp:taxon-name></italic> (Tian &amp; Deuve), a specimen from Tonkin <bold>123</bold> <italic><tp:taxon-name>Dasiosoma quadraticolle</tp:taxon-name></italic> sp. n., a paratype from Yunnan <bold>124</bold> <italic><tp:taxon-name>Orionella lewisii</tp:taxon-name></italic> (Bates), a specimen from Zhejiang <bold>125</bold> <italic><tp:taxon-name>Endynomena pradieri</tp:taxon-name></italic> (Fairmaire), a specimen from Taiwan.</p></caption><graphic xmlns:xlink="http://www.w3.org/1999/xlink" xlink:href="ZooKeys-284-001-g041.jpg" position="float" orientation="portrait" xlink:type="simple"/></fig><fig id="F42" position="float" orientation="portrait"><label>Figures 126–131.</label><caption><p>Internal reproductive system of females, scale bars = 0.2 mm: <bold>126</bold> <italic><tp:taxon-name>Paraphaea binotata</tp:taxon-name></italic> (Dejean), a specimen from Guangxi <bold>127</bold> <italic><tp:taxon-name>Paraphaea minor</tp:taxon-name></italic> sp. n., a paratype from Hainan <bold>128</bold> <italic><tp:taxon-name>Paraphaea philippinensis</tp:taxon-name></italic> (Jedlička), holotype <bold>129</bold> <italic><tp:taxon-name>Anchista fenestrata fenestrata</tp:taxon-name></italic> (Schmidt-Göbel), a specimen from Nepal <bold>130</bold> <italic><tp:taxon-name>Physodera dejeani</tp:taxon-name></italic> Eschscholtz, a specimen from Yunnan <bold>131</bold> <italic><tp:taxon-name>Physodera eschscholtzii</tp:taxon-name></italic> Parry, a specimen from Hainan.</p></caption><graphic xmlns:xlink="http://www.w3.org/1999/xlink" xlink:href="ZooKeys-284-001-g042.jpg" position="float" orientation="portrait" xlink:type="simple"/></fig><fig id="F13" position="float" orientation="portrait"><label>Figure 68. </label><caption><p>Median lobe of male genitalia, right-lateral, ventral, left-lateral, dorsal views of <italic><tp:taxon-name>Paraphaea formosana</tp:taxon-name></italic> (Jedlička), a specimen from Taiwan.</p></caption><graphic xmlns:xlink="http://www.w3.org/1999/xlink" xlink:href="ZooKeys-284-001-g013.jpg" position="float" orientation="portrait" xlink:type="simple"/></fig><fig id="F46" position="float" orientation="portrait"><label>Map 2.</label><caption><p>Known distribution of genus <italic><tp:taxon-name>Paraphaea</tp:taxon-name></italic> II: ▲ <italic><tp:taxon-name>Paraphaea minor</tp:taxon-name></italic> sp. n. ◆ <italic><tp:taxon-name>Paraphaea philippinensis</tp:taxon-name></italic> (Jedlička) ★ <italic><tp:taxon-name>Paraphaea formosana</tp:taxon-name></italic> (Jedlička).</p></caption><graphic xmlns:xlink="http://www.w3.org/1999/xlink" xlink:href="ZooKeys-284-001-g046.jpg" position="float" orientation="portrait" xlink:type="simple"/></fig></tp:treatment-sec></tp:taxon-treatment>
