# Supplementary material for: Taxonomic synopsis of the subtribe Physoderina (Coleoptera, Carabidae, Lebiini), with species revisions of eight genera
Source: Zookeys. 2013 Apr 4;(284):1–129. doi: 10.3897/zookeys.284.3983 (PMC3677377; doi:10.3897/zookeys.284.3983)
Supplement: XML Treatment for Paraphaea philippinensis [file zookeys.284.3983-treatment6.xml]

<!DOCTYPE tp:taxon-treatment
  PUBLIC "-//TaxonX//DTD Taxonomic Treatment Publishing DTD v0 20100105//EN" "tax-treatment-NSO.dtd">
<tp:taxon-treatment xmlns:tp="http://www.plazi.org/taxpub"><tp:treatment-meta><mixed-citation publication-type="journal"><person-group><name><surname>Shi</surname><given-names>Hongliang</given-names></name><name><surname>Zhou</surname><given-names>Hongzhang</given-names></name><name><surname>Liang</surname><given-names>Hongbin</given-names></name></person-group><article-title>Taxonomic synopsis of the subtribe Physoderina (Coleoptera, Carabidae, Lebiini), with species revisions of eight genera</article-title><source>Zookeys</source><day>4</day><month>4</month><year>2013</year><volume>2013</volume><issue>284</issue><fpage>1</fpage><lpage>129</lpage><pub-id pub-id-type="doi">10.3897/zookeys.284.3983</pub-id></mixed-citation></tp:treatment-meta><tp:nomenclature><tp:taxon-name>
                            <tp:taxon-name-part taxon-name-part-type="genus">Paraphaea</tp:taxon-name-part>
                            <tp:taxon-name-part taxon-name-part-type="species">philippinensis</tp:taxon-name-part>
                        <object-id xmlns:xlink="http://www.w3.org/1999/xlink" xlink:type="simple">http://species-id.net/wiki/Paraphaea_philippinensis</object-id>
								</tp:taxon-name><tp:taxon-authority>(Jedlička, 1935b)</tp:taxon-authority><tp:taxon-status xmlns:xlink="http://www.w3.org/1999/xlink" xlink:type="simple">comb. n.</tp:taxon-status><xref ref-type="fig" rid="F6">Habitus: Fig. 36</xref><xref ref-type="fig" rid="F41">female genitalia: Figs 113</xref><xref ref-type="fig" rid="F42">128</xref><tp:nomenclature-citation-list><tp:nomenclature-citation><tp:taxon-name>Paraphaea philippinensis</tp:taxon-name><comment><xref ref-type="bibr" rid="B55">Jedlička 1935b</xref>: 116 (original: <italic><tp:taxon-name>Coptodera</tp:taxon-name></italic>; type locality: Philippinen; holotype deposited in NHML); <xref ref-type="bibr" rid="B58">Jedlička 1963</xref>: 306 (<italic><tp:taxon-name>Allocota</tp:taxon-name></italic>); <xref ref-type="bibr" rid="B82">Shpeley and Ball 1993</xref>: 129 (<italic><tp:taxon-name>Anchista</tp:taxon-name></italic>); <xref ref-type="bibr" rid="B62">Kirschenhofer 1996</xref>: 763-764 (<italic><tp:taxon-name>Allocota</tp:taxon-name></italic>).</comment></tp:nomenclature-citation></tp:nomenclature-citation-list></tp:nomenclature><tp:treatment-sec sec-type="Type examined"><title>Type examined.</title><p>Holotype of <italic><tp:taxon-name>Coptodera philippinensis</tp:taxon-name></italic> Jedlička, by monotypy (NHML): female, body length = 7.6 mm, board mounted, with antennae missing except scapes, “Type” [round label with red ringed]; “Philippine Is. / Coll. Bottcher. / B. M. 1929-201.”; “<italic>217</italic>”; “<italic>Coptodera</italic> / <italic>philippinen- / type sis sp. n</italic>. / Det. ING. JEDLIČKA” [pink label]; “loan from / Brit. Mus.”; “<italic>Coptodera / philippi- /</italic> ♂ <italic>ensis</italic> / det. <italic>Jedl/ 97</italic> / George E. Ball”; “<italic>Anchista</italic> / <italic>philippinensis</italic> / det. <italic>Jedlicka</italic> / D. Shpeley 19<italic>93</italic>”[Figs 36, 113, 128].</p></tp:treatment-sec><tp:treatment-sec sec-type="Notes on type"><title>Notes on type.</title><p><xref ref-type="bibr" rid="B82">Shpeley and Ball (1993)</xref> mentioned the holotype is a male, but actually it is a female (<xref ref-type="fig" rid="F6">Fig. 36</xref>).</p></tp:treatment-sec><tp:treatment-sec sec-type="Diagnosis"><title>Diagnosis.</title><p>Pronotum sparsely pubescent, widest at apical two-fifths, lateral margins slightly sinuate before hind angles; head and pronotum yellowish to reddish brown, elytra metallic blue; elytra with two or three primary setigerous pores on 3rd interval and one pore on base of 5th interval, intervals with a few very fine secondary setigerous pores.</p><p>By the metallic blue elytra and sparse secondary setae on pronotum and elytra, this species can be readily distinguished from other allied species.</p></tp:treatment-sec><tp:treatment-sec sec-type="Description"><title>Description.</title><p>Body length 7.6 mm; head reddish brown, pronotum, mouthparts and legs yellowish brown, apices of mandibles darker; elytra metallic blue with 1st and 2nd intervals slightly reddish, lateral margins, elytral suture and epipleurae reddish brown; ventral side brownish. <bold>Head</bold> nearly glabrous (only two very fine accessory setae visible), without punctures or microsculpture. <bold>Pronotum</bold> cordiform, widest at apical two-fifths; ratio PW/PL 1.52; pronotal base weakly lobed; disc sparsely and finely setose, lateral explanate areas and area along median line glabrous, microsculpture indistinct, without punctures; front angles with a few setae, distinctly longer than in <italic><tp:taxon-name>Paraphaea binotata</tp:taxon-name></italic>; lateral margins completely rounded in the widest part, slightly sinuate before hind angles; front angles widened and rounded, not projected; hind angles obtuse; disc moderately convex; basal foveae wide and even, with a few punctures. <bold>Elytra</bold> with striae very shallow, almost completely composed of rows of fine punctures; intervals flat, without punctures or microsculpture, very fine and sparse accessory setae present on all intervals; 3rd interval with two or three primary setigerous pores (in the holotype, two pores on left elytron, three pores on right one), first one placed at basal one-fourth, adjacent to 3rd stria, the last one placed at apical one-eighth, adjacent to 2nd stria, the middle one, if present, just behind the basal one, at basal one-third approximately; 5th interval with one pore near base, adjacent to 5th stria; 17-18 umbilical pores in 9th interval. <bold>Male genitalia</bold> unknown. <bold>Female genitalia</bold>. Spermatheca not distinctly bent in middle; spermathecal gland inserted near basal one-third of spermatheca, its <!--PageBreak-->base slightly expanded, with a very short branch; apical part of spermatheca after the gland insertion with distinct ring-sculpture, slightly expanded to fusiform; basal part before the gland insertion without sculpture, slightly bent (<xref ref-type="fig" rid="F42">Fig. 128</xref>). Apical segment of ovipositor scimitar-form, inner margin slightly angulate at apical fourth; length 4 times basal width; inner margin setose in apical fourth; apex narrow, with membranous extension long and slender (<xref ref-type="fig" rid="F41">Fig. 113</xref>).</p></tp:treatment-sec><tp:treatment-sec sec-type="Distribution"><title>Distribution</title><p>(<xref ref-type="fig" rid="F46">Map 2</xref>). Only known from the type locality, the Philippines.</p></tp:treatment-sec><tp:treatment-sec sec-type="Remarks"><title>Remarks.</title><p>This species is only known from the holotype. It was originally described in genus <italic><tp:taxon-name>Coptodera</tp:taxon-name></italic> and later moved to <italic><tp:taxon-name>Allocota</tp:taxon-name></italic> by <xref ref-type="bibr" rid="B55">Jedlička (1935b</xref>, <xref ref-type="bibr" rid="B58">1963</xref>). <xref ref-type="bibr" rid="B82">Shpeley and Ball (1993)</xref> indicated that it is an <italic><tp:taxon-name>Anchista</tp:taxon-name></italic> species. <xref ref-type="bibr" rid="B62">Kirschenhofer (1996)</xref> overlooked <xref ref-type="bibr" rid="B82">Shpeley and Ball’s (1993)</xref> comments, and kept it in <italic><tp:taxon-name>Allocota</tp:taxon-name></italic>. Based on the pronotal shape and female genitalia characters, this species is most similar to <italic><tp:taxon-name>Paraphaea minor</tp:taxon-name></italic> sp. n., so we herein move it into <italic><tp:taxon-name>Paraphaea</tp:taxon-name></italic>.</p></tp:treatment-sec><tp:treatment-sec><!--Section generated to contain objects referenced in tp:taxon-treatment.--><fig id="F6" position="float" orientation="portrait"><label>Figures 31–36.</label><caption><p>Type materials, scale bars = 2.0 mm: <bold>31</bold> Lectotype of <italic><tp:taxon-name>Plochionus binotatus</tp:taxon-name></italic> Dejean [= <italic><tp:taxon-name>Paraphaea binotata</tp:taxon-name></italic> (Dejean)] <bold>32</bold> Lectotype of <italic><tp:taxon-name>Calleida discophora</tp:taxon-name></italic> Chaudoir [= <italic><tp:taxon-name>Paraphaea binotata</tp:taxon-name></italic> (Dejean)] <bold>33</bold> Lectotype of <italic><tp:taxon-name>Paraphaea signifera</tp:taxon-name></italic> Bates [= <italic><tp:taxon-name>Paraphaea binotata</tp:taxon-name></italic> (Dejean)] <bold>34</bold> Holotype of <italic><tp:taxon-name>Parena formosana</tp:taxon-name></italic> Jedlička [= <italic><tp:taxon-name>Paraphaea formosana</tp:taxon-name></italic> (Jedlička)] <bold>35</bold> Holotype of <italic><tp:taxon-name>Paraphaea minor</tp:taxon-name></italic> sp. n. <bold>36</bold> Holotype of <italic><tp:taxon-name>Coptodera philippinensis</tp:taxon-name></italic> Jedlička [= <italic><tp:taxon-name>Paraphaea philippinensis</tp:taxon-name></italic> (Jedlička)].</p></caption><graphic xmlns:xlink="http://www.w3.org/1999/xlink" xlink:href="ZooKeys-284-001-g006.jpg" position="float" orientation="portrait" xlink:type="simple"/></fig><fig id="F41" position="float" orientation="portrait"><label>Figures 111–125.</label><caption><p>Left ovipositors of females, ventral view, scale bars = 0.2 mm: <bold>111</bold> <italic><tp:taxon-name>Paraphaea binotata</tp:taxon-name></italic> (Dejean), a specimen from Guangxi <bold>112</bold> <italic><tp:taxon-name>Paraphaea minor</tp:taxon-name></italic> sp. n., a paratype from Hainan <bold>113</bold> <italic><tp:taxon-name>Paraphaea philippinensis</tp:taxon-name></italic> (Jedlička), holotype <bold>114</bold> <italic><tp:taxon-name>Anchista fenestrata fenestrata</tp:taxon-name></italic> (Schmidt-Göbel), a specimen from Nepal <bold>115</bold> <italic><tp:taxon-name>Physodera dejeani</tp:taxon-name></italic> Eschscholtz, a specimen from Yunnan <bold>116</bold> <italic><tp:taxon-name>Physodera eschscholtzii</tp:taxon-name></italic> Parry, a specimen from Yunnan <bold>117</bold> <italic><tp:taxon-name>Diamella cupreomicans</tp:taxon-name></italic> (Oberthür), a specimen from Yunnan <bold>118</bold> <italic><tp:taxon-name>Allocota aurata</tp:taxon-name></italic> (Bates), a specimen from Shaanxi <bold>119</bold> <italic><tp:taxon-name>Allocota bicolor</tp:taxon-name></italic> sp. n., a paratype from Guangdong <bold>120</bold> <italic><tp:taxon-name>Lachnoderma asperum</tp:taxon-name></italic> Bates, a specimen from Zhejiang <bold>121</bold> <italic><tp:taxon-name>Dasiosoma bellum</tp:taxon-name></italic> (Habu), a specimen from Guangdong <bold>122</bold> <italic><tp:taxon-name>Dasiosoma maindroni</tp:taxon-name></italic> (Tian &amp; Deuve), a specimen from Tonkin <bold>123</bold> <italic><tp:taxon-name>Dasiosoma quadraticolle</tp:taxon-name></italic> sp. n., a paratype from Yunnan <bold>124</bold> <italic><tp:taxon-name>Orionella lewisii</tp:taxon-name></italic> (Bates), a specimen from Zhejiang <bold>125</bold> <italic><tp:taxon-name>Endynomena pradieri</tp:taxon-name></italic> (Fairmaire), a specimen from Taiwan.</p></caption><graphic xmlns:xlink="http://www.w3.org/1999/xlink" xlink:href="ZooKeys-284-001-g041.jpg" position="float" orientation="portrait" xlink:type="simple"/></fig><fig id="F42" position="float" orientation="portrait"><label>Figures 126–131.</label><caption><p>Internal reproductive system of females, scale bars = 0.2 mm: <bold>126</bold> <italic><tp:taxon-name>Paraphaea binotata</tp:taxon-name></italic> (Dejean), a specimen from Guangxi <bold>127</bold> <italic><tp:taxon-name>Paraphaea minor</tp:taxon-name></italic> sp. n., a paratype from Hainan <bold>128</bold> <italic><tp:taxon-name>Paraphaea philippinensis</tp:taxon-name></italic> (Jedlička), holotype <bold>129</bold> <italic><tp:taxon-name>Anchista fenestrata fenestrata</tp:taxon-name></italic> (Schmidt-Göbel), a specimen from Nepal <bold>130</bold> <italic><tp:taxon-name>Physodera dejeani</tp:taxon-name></italic> Eschscholtz, a specimen from Yunnan <bold>131</bold> <italic><tp:taxon-name>Physodera eschscholtzii</tp:taxon-name></italic> Parry, a specimen from Hainan.</p></caption><graphic xmlns:xlink="http://www.w3.org/1999/xlink" xlink:href="ZooKeys-284-001-g042.jpg" position="float" orientation="portrait" xlink:type="simple"/></fig><fig id="F46" position="float" orientation="portrait"><label>Map 2.</label><caption><p>Known distribution of genus <italic><tp:taxon-name>Paraphaea</tp:taxon-name></italic> II: ▲ <italic><tp:taxon-name>Paraphaea minor</tp:taxon-name></italic> sp. n. ◆ <italic><tp:taxon-name>Paraphaea philippinensis</tp:taxon-name></italic> (Jedlička) ★ <italic><tp:taxon-name>Paraphaea formosana</tp:taxon-name></italic> (Jedlička).</p></caption><graphic xmlns:xlink="http://www.w3.org/1999/xlink" xlink:href="ZooKeys-284-001-g046.jpg" position="float" orientation="portrait" xlink:type="simple"/></fig></tp:treatment-sec><ref-list><ref id="B55"><mixed-citation xmlns:xlink="http://www.w3.org/1999/xlink" xlink:type="simple"><person-group><name name-style="western"><surname>Jedlička</surname><given-names>A</given-names></name></person-group> (<year>1935b</year>)<source> Nový Druh Rodu Coptodera (Carab.). Eine Neue Coptodera-Art (Carab.). Časopis Československé společnosti entomologické 32: 116.</source></mixed-citation></ref><ref id="B58"><mixed-citation xmlns:xlink="http://www.w3.org/1999/xlink" xlink:type="simple"><person-group><name name-style="western"><surname>Jedlička</surname><given-names>A</given-names></name></person-group> (<year>1963</year>)<article-title> Monographie der Truncatipennen aus Ostasien, Lebiinae- Odacanthinae- Braehyninae (Coleptera, Carabidae).</article-title><source>Entomologische Abhandlungen und Berichte aus dem Staatlichen Museum fuer Tierkunde in Dresden </source><volume>28</volume>: <fpage>269</fpage>-<lpage>579</lpage>.</mixed-citation></ref><ref id="B82"><mixed-citation xmlns:xlink="http://www.w3.org/1999/xlink" xlink:type="simple"><person-group><name name-style="western"><surname>Shpeley</surname><given-names>D</given-names></name><name name-style="western"><surname>Ball</surname><given-names>GE</given-names></name></person-group> (<year>1993</year>)<article-title> Classification, reconstructed phylogeny and geographical history of the New World species of <italic>Coptodera</italic> Dejean (Coleoptera: Carabidae: Lebiini).</article-title><source>Proceedings of the Entomological Society of Ontario </source><volume>124</volume>: <fpage>1</fpage>-<lpage>182</lpage>.</mixed-citation></ref><ref id="B62"><mixed-citation xmlns:xlink="http://www.w3.org/1999/xlink" xlink:type="simple"><person-group><name name-style="western"><surname>Kirschenhofer</surname><given-names>E</given-names></name></person-group> (<year>1996</year>)<article-title> Weitere neue und wenig bekannte Carabidae aus Sued- und Suedostasien (Coleoptera: Carabidae: Lebiinae: Colliurinae, Callistinae, Hexagoninae, Brachininae, Panagaeinae). II. Teil.</article-title><source>Linzer Biologische Beiträge </source><volume>28</volume> (<issue>2</issue>): <fpage>757</fpage>-<lpage>799</lpage>.</mixed-citation></ref></ref-list></tp:taxon-treatment>
