# Supplementary material for: Taxonomic synopsis of the subtribe Physoderina (Coleoptera, Carabidae, Lebiini), with species revisions of eight genera
Source: Zookeys. 2013 Apr 4;(284):1–129. doi: 10.3897/zookeys.284.3983 (PMC3677377; doi:10.3897/zookeys.284.3983)
Supplement: XML Treatment for Anchista [file zookeys.284.3983-treatment7.xml]

<!DOCTYPE tp:taxon-treatment
  PUBLIC "-//TaxonX//DTD Taxonomic Treatment Publishing DTD v0 20100105//EN" "tax-treatment-NSO.dtd">
<tp:taxon-treatment xmlns:tp="http://www.plazi.org/taxpub"><tp:treatment-meta><mixed-citation publication-type="journal"><person-group><name><surname>Shi</surname><given-names>Hongliang</given-names></name><name><surname>Zhou</surname><given-names>Hongzhang</given-names></name><name><surname>Liang</surname><given-names>Hongbin</given-names></name></person-group><article-title>Taxonomic synopsis of the subtribe Physoderina (Coleoptera, Carabidae, Lebiini), with species revisions of eight genera</article-title><source>Zookeys</source><day>4</day><month>4</month><year>2013</year><volume>2013</volume><issue>284</issue><fpage>1</fpage><lpage>129</lpage><pub-id pub-id-type="doi">10.3897/zookeys.284.3983</pub-id></mixed-citation></tp:treatment-meta><tp:nomenclature><label>Genus</label><tp:taxon-name>
                            <tp:taxon-name-part taxon-name-part-type="genus">Anchista</tp:taxon-name-part>
                        <object-id xmlns:xlink="http://www.w3.org/1999/xlink" xlink:type="simple">http://species-id.net/wiki/Anchista</object-id>
								</tp:taxon-name><tp:taxon-authority>Nietner, 1856</tp:taxon-authority><tp:nomenclature-citation-list><tp:nomenclature-citation><tp:taxon-name>Anchista</tp:taxon-name><comment><xref ref-type="bibr" rid="B74">Nietner 1856</xref>: 523; <xref ref-type="bibr" rid="B75">Nietner 1857</xref>: 374 (redundant publication); <xref ref-type="bibr" rid="B35">Chaudoir 1877</xref>: 236 (in part); <xref ref-type="bibr" rid="B37">Csiki 1932</xref>: 1455 (catalogue); <xref ref-type="bibr" rid="B58">Jedlička 1963</xref>: 449 (in part; key to species); <xref ref-type="bibr" rid="B48">Habu 1967</xref>: 137 (in part); <xref ref-type="bibr" rid="B51">Habu 1982</xref>: 102 (in part); <xref ref-type="bibr" rid="B61">Kirschenhofer 1994</xref>: 1006 (in part; key to species).</comment></tp:nomenclature-citation></tp:nomenclature-citation-list></tp:nomenclature><tp:treatment-sec sec-type="Type-species"><title>Type-species:</title><p><italic><tp:taxon-name>Anchista modesta</tp:taxon-name></italic> Nietner, 1856 [= <italic><tp:taxon-name>Anchista brunnea</tp:taxon-name></italic> (Wiedemann)], by monotypy.</p></tp:treatment-sec><tp:treatment-sec sec-type="Diagnosis"><title>Diagnosis.</title><p>Mandibles moderately widened (<xref ref-type="fig" rid="F44">Fig. 149</xref>); pronotum with lateral margins slightly angulate in middle (<xref ref-type="fig" rid="F44">Fig. 154</xref>), mid-lateral setae present; elytral 5th interval with one to four setigerous pores near base; terminal sternum of males moderately emarginate, with one pair of setae; median lobe of aedeagus usually strongly setose around apical orifice, internal sac without flagellum.</p><p>This genus is most closely related to <italic><tp:taxon-name>Paraphaea</tp:taxon-name></italic> Bates and <italic><tp:taxon-name>Metallanchista</tp:taxon-name></italic> gen. n. Comparison of these genera is presented in the key to genera and in the diagnosis of <italic><tp:taxon-name>Paraphaea</tp:taxon-name></italic> and <italic><tp:taxon-name>Metallanchista</tp:taxon-name></italic>.</p></tp:treatment-sec><tp:treatment-sec sec-type="Generic characters"><title>Generic characters.</title><p>Dorsal side generally reddish brown to dark brown; elytra unicolored or bicolored. <bold>Head</bold> glabrous or sparsely pubescent; eyes hemispherical and strongly prominent; tempora shorter than half length of eyes, strongly narrowed behind eyes; vertex flat. Antennae extended to elytral base; 1st antennomere gradually narrowed to base, 3rd slightly longer than 4th. Labrum smooth, without secondary setae; mandibles moderately widened, outer margin nearly straight (<xref ref-type="fig" rid="F44">Fig. 149</xref>), glabrous on outer scrobe and dorsal ridge; terminal maxillary palpomeres fusiform in both sexes; terminal labial palpomeres strongly securiform, apex truncate in males, less widened in females; ligula with apex slightly projected, with four long setae; paraglossae membranous, not longer than ligula, adnate; mentum tooth simple, with <!--PageBreak-->two setae near base; submentum with two long setae; genae glabrous or sparsely pubescent beneath eyes. <bold>Pronotum</bold> slightly wider than head, disc glabrous or pubescent; mid-lateral setae present; front angles more or less setose, hind angles generally with a few additional short setae; pronotal base briefly but distinctly lobed; lateral margins slightly angulate in middle (<xref ref-type="fig" rid="F44">Fig. 154</xref>), distinctly sinuate before hind angles; hind angles sharp, rectangular or nearly so. <bold>Elytra</bold> wide, apex truncate, sutural angles not projected, outer angles evenly rounded; laterally slightly depressed in basal one-third, disc with an indistinct depression near basal two-fifths; umbilical pores of 9th interval placed in one row (<xref ref-type="fig" rid="F44">Fig. 147</xref>); basal margination nearly complete or only reaching to 3rd interval; basal pores well developed; 3rd interval with two to four primary setigerous pores, 5th interval with one to four primary setigerous pores near base; elytra glabrous or pubescent; 7th and 8th intervals slightly tumid near apex. <bold>Ventral side</bold> nearly glabrous; males with apex of terminal sternum moderately emarginate, with one pair of setae; females with apex of terminal sternum straight or slightly emarginate, with two pairs of setae. <bold>Legs</bold> short; protibiae with cleaning spur well developed, quite distant from inner margin; tarsi widened, 4th tarsomere bifid, claws pectinate; males with adhesive hairs well developed (two whole rows) on 1st to 3rd protarsomeres; well developed or rudimentary (two rows but very weakly present near apex) on first three mesotarsomeres; absent on metatarsomeres. <bold>Male genitalia</bold> with median lobe of aedeagus nearly straight, not twisted; apical orifice opened dorsally, basal margin of apical orifice setose or glabrous; internal sac without flagellum or apical bursa, with weakly sclerotized sclerites and spined areas on internal sac. <bold>Female genitalia.</bold> Spermatheca tubular, not bent, with indistinct ring-sculpture, inserted on bursa copulatrix; spermathecal gland slender and long, inserted near apex of spermatheca. Apical segment of ovipositor scimitar-form, curved to outer side, inner margin slightly angulate near apex; with fine fluff near apex; apex with elongate membranous extension.</p></tp:treatment-sec><tp:treatment-sec sec-type="Distribution"><title>Distribution</title><p>(<xref ref-type="fig" rid="F47">Map 3</xref>). This genus includes four species. <italic><tp:taxon-name>Anchista pilosa</tp:taxon-name></italic> is known only from the type locality (Bangalore, south India). The other three species are found in many localities in Indian Subcontinent, with <italic><tp:taxon-name>Anchista fenestrata</tp:taxon-name></italic> also occurring in Myanmar.</p></tp:treatment-sec><tp:treatment-sec sec-type="Monophyly and relationships"><title>Monophyly and relationships.</title><p>The relationship between <italic><tp:taxon-name>Anchista</tp:taxon-name></italic> and <italic><tp:taxon-name>Paraphaea</tp:taxon-name></italic> is discussed under <italic><tp:taxon-name>Paraphaea</tp:taxon-name></italic>. The monophyly of <italic><tp:taxon-name>Anchista</tp:taxon-name></italic> is suggested by the following apomorphic character states: (1) pronotum slightly angulate in middle; (2) median lobe of aedeagus with main flagellum reduced, usually setose around apical orifice; (3) spermathecal gland inserted near apex of spermatheca.</p></tp:treatment-sec><tp:treatment-sec sec-type="Taxonomic comments"><title>Taxonomic comments.</title><p>Based on setose aedeagal apical orifice and mandibles moderately widened, <italic><tp:taxon-name>Anchista</tp:taxon-name></italic> could be closely related to <italic><tp:taxon-name>Paraphaea</tp:taxon-name></italic> Bates, although they have a different aedeagal internal sac, male secondary sexual character and distribution center. <italic><tp:taxon-name>Anchista</tp:taxon-name></italic>, together with <italic><tp:taxon-name>Metallanchista</tp:taxon-name></italic> gen. n., is unique in <tp:taxon-name>Physoderina</tp:taxon-name> in having an aedeagal internal sac without flagellum. The slightly sclerotized area near the median lobe base shows a reduced trumpet-form expansion (<xref ref-type="fig" rid="F16">Fig. 71</xref>), so we believe these three genera are closely allied.</p><!--PageBreak--><p><bold>Key to species of <italic><tp:taxon-name>Anchista</tp:taxon-name></italic> Nietner</bold></p><table-wrap content-type="key" position="anchor" orientation="portrait"><table><tbody><tr><td rowspan="1" colspan="1">1</td><td rowspan="1" colspan="1">Dorsal side evenly pubescent on most areas</td><td rowspan="1" colspan="1">2</td></tr><tr><td rowspan="1" colspan="1">–</td><td rowspan="1" colspan="1">Dorsal side glabrous</td><td rowspan="1" colspan="1">3</td></tr><tr><td rowspan="1" colspan="1">2</td><td rowspan="1" colspan="1">Basal margination of elytra only extended to 3rd interval; males with adhesive hairs well developed (two whole rows) on 1st mesotarsomere; median lobe of aedeagus with apical orifice glabrous. South India</td><td rowspan="1" colspan="1"><italic><tp:taxon-name>Anchista pilosa</tp:taxon-name></italic> sp. n.</td></tr><tr><td rowspan="1" colspan="1">–</td><td rowspan="1" colspan="1">Basal margination of elytra nearly complete; males with adhesive hairs rudimentary (weakly present near apex) on 1st mesotarsomere; median lobe of aedeagus with long setae around apical orifice; northern India and Pakistan</td><td rowspan="1" colspan="1"><italic><tp:taxon-name>Anchista fenestrata subpubescens</tp:taxon-name></italic> Chaudoir</td></tr><tr><td rowspan="1" colspan="1">3</td><td rowspan="1" colspan="1">Third interval with two setigerous pores; 5th interval with one setigerous pore near base</td><td rowspan="1" colspan="1"><italic><tp:taxon-name>Anchista brunnea</tp:taxon-name></italic>(Wiedemann)</td></tr><tr><td rowspan="1" colspan="1">–</td><td rowspan="1" colspan="1">Third interval with three or more setigerous pores; 5th interval with two or more setigerous pores near base</td><td rowspan="1" colspan="1">4</td></tr><tr><td rowspan="1" colspan="1">4</td><td rowspan="1" colspan="1">Pronotum distinctly angulate in middle; front angles with very short setae; elytra uniform reddish brown, sometimes with disc slightly paler, but not forming distinct pattern; males with adhesive hairs well developed (two whole rows) on 2nd and 3rd mesotarsomeres</td><td rowspan="1" colspan="1"><italic><tp:taxon-name>Anchista nubila</tp:taxon-name></italic> Andrewes</td></tr><tr><td rowspan="1" colspan="1">–</td><td rowspan="1" colspan="1">Pronotum slightly angulate in middle; front angles with long setae; elytra usually with distinct bicolored pattern; males with adhesive hairs rudimentary (weakly present near apex) on 2nd and 3rd mesotarsomeres</td><td rowspan="1" colspan="1"><italic><tp:taxon-name>Anchista fenestrata fenestrata</tp:taxon-name></italic> (Schmidt-Göbel)</td></tr></tbody></table></table-wrap></tp:treatment-sec><tp:treatment-sec><!--Section generated to contain objects referenced in tp:taxon-treatment.--><fig id="F44" position="float" orientation="portrait"><label>Figures 138–157.</label><caption><p>Characters of <tp:taxon-name>Physoderina</tp:taxon-name>. <bold>138–139</bold> Internal reproductive system of females, scale bars = 0.2 mm: <bold>138</bold> <italic><tp:taxon-name>Dasiosoma quadraticolle</tp:taxon-name></italic> sp. n., a paratype from Yunnan <bold>139</bold> <italic><tp:taxon-name>Orionella lewisii</tp:taxon-name></italic> (Bates), a specimen from Zhejiang. <bold>140–142</bold> Right protibia, ventral view, showing the reduction of cleaning spur, scale bars = 0.5 mm: <bold>140</bold> <italic><tp:taxon-name>Allocota aurata</tp:taxon-name></italic> (Bates) (cleaning spur absent) <bold>141</bold> <italic><tp:taxon-name>Allocota bicolor</tp:taxon-name></italic> sp. n. (cleaning spur fine) <bold>142</bold> <italic><tp:taxon-name>Diamella cupreomicans</tp:taxon-name></italic> (Oberthür) (cleaning spur well developed). <bold>143–146</bold> Terminal sternum, showing the setae and male emargination, scale bars = 0.5 mm:  <bold>143</bold> <italic><tp:taxon-name>Paraphaea binotata</tp:taxon-name></italic> (Dejean), male (deeply emarginate, one seta on each side) <bold>144</bold> <italic><tp:taxon-name>Paraphaea binotata</tp:taxon-name></italic> (Dejean) (straight, two setae on each side), female <bold>145</bold> <italic><tp:taxon-name>Allocota aurata</tp:taxon-name></italic> (Bates), male (moderately emarginate, two setae on each side) <bold>146</bold> <italic><tp:taxon-name>Allocota aurata</tp:taxon-name></italic> (Bates), female (straight, two setae on each side, right side unusually with an additional seta). <bold>147–148</bold> Umbilical series of 9th interval, right elytron, scale bars = 0.5 mm: <bold>147</bold> <italic><tp:taxon-name>Paraphaea binotata</tp:taxon-name></italic> (Dejean) (umbilical series placed in one row) <bold>148</bold> <italic><tp:taxon-name>Metallanchista laticollis</tp:taxon-name></italic> sp. n. (umbilical series placed in two rows). <bold>149–150</bold> Head, showing the different shape of mandibles, scale bars = 0.5 mm: <bold>149</bold> <italic><tp:taxon-name>Paraphaea formosana</tp:taxon-name></italic> (Jedlička) (mandibles moderately widen) <bold>150</bold> <italic><tp:taxon-name>Allocota bicolor</tp:taxon-name></italic> sp. n. (mandibles strongly widen). <bold>151–153</bold> Pronotum, showing the different length of setae on front angle, scale bars = 0.5 mm: <bold>151</bold> <italic><tp:taxon-name>Allocota viridipennis</tp:taxon-name></italic> Motschulsky, (setae short and fine) <bold>152</bold> <italic><tp:taxon-name>Allocota cyanipennis</tp:taxon-name></italic> Heller, (setae relative long) <bold>153</bold> <italic><tp:taxon-name>Allocota bicolor</tp:taxon-name></italic> sp. n., (setae very long). <bold>154–155</bold> Pronotum, showing the difference on lateral margin, scale bars = 0.5 mm: <bold>154</bold> <italic><tp:taxon-name>Anchista fenestrata fenestrata</tp:taxon-name></italic> (Schmidt-Göbel), (lateral margin slightly angulated in middle) <bold>155</bold> <italic><tp:taxon-name>Paraphaea formosana</tp:taxon-name></italic> (Jedlička), (lateral margin completely rounded in middle). <bold>156–157</bold> Pronotal hind angle, showing the geographical variation in <italic><tp:taxon-name>Allocota bicolor</tp:taxon-name></italic> sp. n., scale bars = 0.2 mm: <bold>156</bold> <italic><tp:taxon-name>Allocota bicolor</tp:taxon-name></italic> sp. n., a specimen from Guangdong, (hind angle sharp) <bold>157</bold> <italic><tp:taxon-name>Allocota bicolor</tp:taxon-name></italic> sp. n., holotype from Yunnan, (hind angle slightly rounded).</p></caption><graphic xmlns:xlink="http://www.w3.org/1999/xlink" xlink:href="ZooKeys-284-001-g044.jpg" position="float" orientation="portrait" xlink:type="simple"/></fig><fig id="F47" position="float" orientation="portrait"><label>Map 3.</label><caption><p>Known distribution of genus <italic><tp:taxon-name>Anchista</tp:taxon-name></italic>: ◆ <italic><tp:taxon-name>Anchista brunnea</tp:taxon-name></italic> (Wiedemann) ★ <italic><tp:taxon-name>Anchista nubila</tp:taxon-name></italic> Andrewes ● <italic><tp:taxon-name>Anchista pilosa</tp:taxon-name></italic> sp. n. △ <italic><tp:taxon-name>Anchista fenestrata fenestrata</tp:taxon-name></italic> (Schmidt-Göbel) ▼ <italic><tp:taxon-name>Anchista fenestrata subpubescens</tp:taxon-name></italic> Chaudoir.</p></caption><graphic xmlns:xlink="http://www.w3.org/1999/xlink" xlink:href="ZooKeys-284-001-g047.jpg" position="float" orientation="portrait" xlink:type="simple"/></fig><fig id="F16" position="float" orientation="portrait"><label>Figure 71.</label><caption><p>Median lobe of male genitalia, right-lateral, ventral, left-lateral, dorsal views of <italic><tp:taxon-name>Anchista fenestrata fenestrata</tp:taxon-name></italic> (Schmidt-Göbel), a specimen from Chota Nagpore.</p></caption><graphic xmlns:xlink="http://www.w3.org/1999/xlink" xlink:href="ZooKeys-284-001-g016.jpg" position="float" orientation="portrait" xlink:type="simple"/></fig></tp:treatment-sec><ref-list><ref id="B74"><mixed-citation xmlns:xlink="http://www.w3.org/1999/xlink" xlink:type="simple"><person-group><name name-style="western"><surname>Nietner</surname><given-names>J</given-names></name></person-group> (<year>1856</year>)<source> Entomological papers, being descriptions of new Ceylon Coleoptera with such observations on their habits as appear in any way interesting. Journal of the Asiatic Society of Bengal 25 [1856]: 381–394, 523–554.</source></mixed-citation></ref><ref id="B75"><mixed-citation xmlns:xlink="http://www.w3.org/1999/xlink" xlink:type="simple"><person-group><name name-style="western"><surname>Nietner</surname><given-names>J</given-names></name></person-group> (<year>1857</year>)<source> Descriptions of new Ceylon Coleoptera. The Annals and Magazine of Natural History (2) 19: 241–249, 374–388. </source>doi: <ext-link ext-link-type="uri" xlink:href="http://dx.doi.org/10.1080/00222935708697726" xlink:type="simple">10.1080/00222935708697726</ext-link></mixed-citation></ref><ref id="B35"><mixed-citation xmlns:xlink="http://www.w3.org/1999/xlink" xlink:type="simple"><person-group><name name-style="western"><surname>Chaudoir</surname><given-names>BM</given-names></name></person-group> (<year>1877</year>)<article-title> Genres nouveaux et especes inedites de la famille des Carabiques.</article-title><source>Bulletin de la Société Imperiale des Naturalistes de Moscou </source><volume>52</volume> (<issue>1</issue>): <fpage>188</fpage>-<lpage>268</lpage>.</mixed-citation></ref><ref id="B37"><mixed-citation xmlns:xlink="http://www.w3.org/1999/xlink" xlink:type="simple"><person-group><name name-style="western"><surname>Csiki</surname><given-names>E</given-names></name></person-group> (<year>1932</year>)<article-title> Carabidae: Harpalinae VII (Pars 124).</article-title> In: <person-group><name name-style="western"><surname>Junk</surname><given-names>W</given-names></name><name name-style="western"><surname>Schenkling</surname><given-names>S</given-names></name></person-group> (<role>Eds</role>). <issue-title>Coleopterorum catalogus.</issue-title><source>Volumen III. Carabidae III. Berlin</source>: <fpage>1279</fpage>-<lpage>1598</lpage>.</mixed-citation></ref><ref id="B58"><mixed-citation xmlns:xlink="http://www.w3.org/1999/xlink" xlink:type="simple"><person-group><name name-style="western"><surname>Jedlička</surname><given-names>A</given-names></name></person-group> (<year>1963</year>)<article-title> Monographie der Truncatipennen aus Ostasien, Lebiinae- Odacanthinae- Braehyninae (Coleptera, Carabidae).</article-title><source>Entomologische Abhandlungen und Berichte aus dem Staatlichen Museum fuer Tierkunde in Dresden </source><volume>28</volume>: <fpage>269</fpage>-<lpage>579</lpage>.</mixed-citation></ref><ref id="B48"><mixed-citation xmlns:xlink="http://www.w3.org/1999/xlink" xlink:type="simple"><person-group><name name-style="western"><surname>Habu</surname><given-names>A</given-names></name></person-group> (<year>1967</year>)<source> Fauna Japonica, Carabidae Truncatipennes Group (Insecta: Coleoptera). Biogeographical Society of Japan. Japan, 338 pp.</source></mixed-citation></ref><ref id="B51"><mixed-citation xmlns:xlink="http://www.w3.org/1999/xlink" xlink:type="simple"><person-group><name name-style="western"><surname>Habu</surname><given-names>A</given-names></name></person-group> (<year>1982</year>)<article-title> Revised and supplementary notes on and descriptions of the Truncatipennes group of Japan (2) (Coleoptera, Carabidae).</article-title><source>Entomological Review of Japan </source><volume>37</volume> (<issue>2</issue>): <fpage>83</fpage>-<lpage>118</lpage>.</mixed-citation></ref><ref id="B61"><mixed-citation xmlns:xlink="http://www.w3.org/1999/xlink" xlink:type="simple"><person-group><name name-style="western"><surname>Kirschenhofer</surname><given-names>E</given-names></name></person-group> (<year>1994</year>)<article-title> Neue und wenig bekannte Carabidae aus der palaarktischen und orientalischen Region (Col., Carabidae, Lebiinae, Odacanthinae, Brachininae, Panagaeinae).</article-title><source>Linzer Biologische Beiträge </source><volume>26</volume> (<issue>2</issue>): <fpage>999</fpage>-<lpage>1067</lpage>.</mixed-citation></ref></ref-list></tp:taxon-treatment>
