# Supplementary material for: Taxonomic synopsis of the subtribe Physoderina (Coleoptera, Carabidae, Lebiini), with species revisions of eight genera
Source: Zookeys. 2013 Apr 4;(284):1–129. doi: 10.3897/zookeys.284.3983 (PMC3677377; doi:10.3897/zookeys.284.3983)
Supplement: XML Treatment for Anchista brunnea [file zookeys.284.3983-treatment8.xml]

<!DOCTYPE tp:taxon-treatment
  PUBLIC "-//TaxonX//DTD Taxonomic Treatment Publishing DTD v0 20100105//EN" "tax-treatment-NSO.dtd">
<tp:taxon-treatment xmlns:tp="http://www.plazi.org/taxpub"><tp:treatment-meta><mixed-citation publication-type="journal"><person-group><name><surname>Shi</surname><given-names>Hongliang</given-names></name><name><surname>Zhou</surname><given-names>Hongzhang</given-names></name><name><surname>Liang</surname><given-names>Hongbin</given-names></name></person-group><article-title>Taxonomic synopsis of the subtribe Physoderina (Coleoptera, Carabidae, Lebiini), with species revisions of eight genera</article-title><source>Zookeys</source><day>4</day><month>4</month><year>2013</year><volume>2013</volume><issue>284</issue><fpage>1</fpage><lpage>129</lpage><pub-id pub-id-type="doi">10.3897/zookeys.284.3983</pub-id></mixed-citation></tp:treatment-meta><tp:nomenclature><tp:taxon-name>
                            <tp:taxon-name-part taxon-name-part-type="genus">Anchista</tp:taxon-name-part>
                            <tp:taxon-name-part taxon-name-part-type="species">brunnea</tp:taxon-name-part>
                        <object-id xmlns:xlink="http://www.w3.org/1999/xlink" xlink:type="simple">http://species-id.net/wiki/Anchista_brunnea</object-id>
								</tp:taxon-name><tp:taxon-authority>(Wiedemann, 1823)</tp:taxon-authority><xref ref-type="fig" rid="F1">Habitus: Figs 4</xref><xref ref-type="fig" rid="F7">37, 38</xref><xref ref-type="fig" rid="F15">male genitalia: Figs 70</xref><xref ref-type="fig" rid="F40">97</xref><tp:nomenclature-citation-list><tp:nomenclature-citation><tp:taxon-name>Anchista brunnea</tp:taxon-name><comment><xref ref-type="bibr" rid="B87">Wiedemann 1823</xref>: 59 (original: <italic><tp:taxon-name>Lebia</tp:taxon-name></italic>; type locality: Bengalia; lectotype deposited in ZMUC); <xref ref-type="bibr" rid="B2">Andrewes 1921</xref>: 172 (<italic><tp:taxon-name>Anchista</tp:taxon-name></italic>); <xref ref-type="bibr" rid="B14">Andrewes 1930d</xref>: 22 (<italic><tp:taxon-name>Anchista</tp:taxon-name></italic>, catalogue); <xref ref-type="bibr" rid="B37">Csiki 1932</xref>: 1456 (<italic><tp:taxon-name>Anchista</tp:taxon-name></italic>, catalogue).</comment></tp:nomenclature-citation><tp:nomenclature-citation><tp:taxon-name>Anchista modesta</tp:taxon-name><comment><xref ref-type="bibr" rid="B74">Nietner 1856</xref>: 523 (type locality: Ceylon; syntype deposited in MZPW); <xref ref-type="bibr" rid="B75">Nietner 1857</xref>: 375 (<italic><tp:taxon-name>Anchista</tp:taxon-name></italic>, redundant publication); <xref ref-type="bibr" rid="B35">Chaudoir 1877</xref>: 239 (<italic><tp:taxon-name>Anchista</tp:taxon-name></italic>); <xref ref-type="bibr" rid="B4">Andrewes 1924a</xref>: 140 (<italic><tp:taxon-name>Anchista</tp:taxon-name></italic>, synonymized with <italic>brunnea</italic> Wiedemann); <xref ref-type="bibr" rid="B8">Andrewes 1927b</xref>: 103 (<italic><tp:taxon-name>Anchista</tp:taxon-name></italic>). [Synonym]</comment></tp:nomenclature-citation><tp:nomenclature-citation><tp:taxon-name>Anchista picea</tp:taxon-name><comment><xref ref-type="bibr" rid="B35">Chaudoir 1877</xref>: 238 (type locality: Deccan; lectotype deposited in MNHN); <xref ref-type="bibr" rid="B2">Andrewes 1921</xref>: 172 (<italic><tp:taxon-name>Anchista</tp:taxon-name></italic>, synonymized with <italic>brunnea</italic> Wiedemann). [Synonym]</comment></tp:nomenclature-citation></tp:nomenclature-citation-list></tp:nomenclature><tp:treatment-sec sec-type="Type examined"><title>Type examined.</title><p><bold>Lectotype</bold> of <italic><tp:taxon-name>Lebia brunnea</tp:taxon-name></italic> Wiedemann, designated herein (ZMUC): female, body length = 7.4 mm, pin mounted, “Mus. / Westerm.”; “Type” [red label]; <!--PageBreak-->“<italic>Bengal. / Mai 1809. / D: brunneus. /Lebia brun / nea Wied</italic>. “; “LECTOTYPE ♀/ Lebia brunnea / Wiedemann, 1823 / Des. SHI H. L. 2011” [red label][Fig. 37]. <bold>Lectotype</bold> of <italic><tp:taxon-name>Anchista picea</tp:taxon-name></italic> Chaudoir, designated herein (MNHN), male, body length = 7.2 mm, pin mounted, “Ex Musaeo, Chaudoir” [red letter]; “TYPE” [red label]; “MUSEUM PARIS / 1952 / COLL. R. OBERTHÜR”; “<italic>picea Chaudoir</italic>, <italic>Deccan</italic>, <italic>Stevens</italic>” [large box label but pinned under specimen]; “LECTOTYPE ♂/ Anchista picea / Chaudoir, 1877 / Des. SHI H. L. 2011” [red label][Fig. 38]. <bold>Paralectotype</bold> of <italic><tp:taxon-name>Anchista picea</tp:taxon-name></italic> Chaudoir (MNHN): 4 males, “Ex Musaeo, Chaudoir” [red letter]; “PARATYPE” [red label]; “MUSEUM PARIS / 1952 / COLL. R. OBERTHÜR”; “PARALECTOTYPE ♂/ Anchista picea / Chaudoir, 1877 / Des. SHI H. L. 2011” [red label] [Figs 4, 70, 97].</p></tp:treatment-sec><tp:treatment-sec sec-type="Notes on types"><title>Notes on types.</title><p><bold><italic><tp:taxon-name>Lebia brunnea</tp:taxon-name></italic> Wiedemann</bold>: In the original literature, Wiedemann didn’t mention how many specimens belonged to the type series. We borrowed one female (<xref ref-type="fig" rid="F7">Fig. 37</xref>) from ZMUC with a red label “Type” and Wiedemann’s hand-written label. We herein designate this specimen as lectotype for taxonomic purpose of fixing the name to unique name-bearing type.</p><p><bold><italic><tp:taxon-name>Anchista picea</tp:taxon-name></italic> Chaudoir</bold>: Five specimens were mentioned in the original description. In the collection of MNHN, these specimens used to be in Chaudoir’s box, but were moved to <tp:taxon-name>Lebiini</tp:taxon-name> sorted boxes by J. Mateu. Obviously, Mateu selected the first one, and put Chaudoir’s box label and a red “type” label under it. We herein designate this specimen (<xref ref-type="fig" rid="F7">Fig. 38</xref>) with such labels as lectotype for this species for taxonomic purpose of fixing the name to unique name-bearing type.</p><p><bold>Non-type material examined</bold> (Total 7 specimens from India). 1 specimen (MNHN), “Chota Nagpore, Nowatoli, R. P. Cardon, XI-XII 1896”. 1 specimen (MNHN), “Chota Nagpore, Nowatoli, R. P. Cardon, VIII-IX 1896”. 2 specimens (NHML), “India Nevinson Coll. 1918–14.”. 1 specimen (NHML), “Fyzabad, Unt. Prov., India. R. W. G. Hingston.”; “Anchista brunnea Wied (= picea Chaud.), H. E. Andrewes det.”. 1 specimen (NHML), “Nagpur., C. P. India, 1000ft.”; “Anchista brunnea Wied, = picea Chaud., Compared with 2 types H. E. A.”. 1 female (NMPC), “Dabhalwala, Dehra Dun, India”.</p></tp:treatment-sec><tp:treatment-sec sec-type="Diagnosis"><title>Diagnosis.</title><p>Head and pronotum glabrous; pronotum widest at middle, lateral margins slightly angulate in middle; elytra uniform brownish; 3rd interval of elytra with two pores, 5th interval with one pore near base.</p><p>Based on the glabrous surface and number of setigerous pores on 3rd and 5th intervals, this species can be readily distinguished from all the other species of <italic><tp:taxon-name>Anchista</tp:taxon-name></italic>. Other species with the same pore number all belong to different genera (<italic><tp:taxon-name>Paraphaea</tp:taxon-name></italic>, <italic><tp:taxon-name>Metallanchista</tp:taxon-name></italic> gen. n.). They are different in elytral pattern and pronotum shape and have other generic differences.</p></tp:treatment-sec><tp:treatment-sec sec-type="Description"><title>Description.</title><p>Body length 7.2–7.8 mm; head and pronotum reddish brown; antennae and mouthparts yellowish brown or reddish brown, 1st antennomere and apices of terminal maxillary and labial palpomeres slightly paler; pronotum with lateral explanate area yellowish brown; elytra dark brown, without distinct pattern, but usually with basal two-thirds of disc slightly paler; ventral side same color as dorsal side; femora yellow, tarsi and tibiae yellowish brown. <bold>Head</bold> glabrous, without punc<!--PageBreak-->tures or microsculpture. <bold>Pronotum</bold> glabrous,cordiform, widest slightly before middle; ratio PW/PL 1.38 to 1.41; pronotal base briefly but distinctly lobed; disc moderately convex, microsculpture indistinct, without punctures; front angles widened and rounded, not projected, with a few short setae; lateral margins slightly angulate in middle, strongly sinuate before hind angles; lateral explanate areas wide and even, with a few coarse punctures; hind angles sharp, rectangular or slightly acute, with a few very short accessory setae; basal foveae moderately deep, with a few punctures; median line distinct, strongly depressed and punctate anteriorly and subbasally. <bold>Elytra</bold> with striae shallow, with fine punctures; intervals hardly convex, without accessory setae, sparsely and finely punctate; microsculpture distinct, isodiametric; 3rd interval with two setigerous pores, basal one placed at basal one-third approximately, adjacent to 3rd interval, apical one placed at apical one-eighth approximately, adjacent to 2nd stria; 5th interval with one setigerous pore near base, adjacent to 5th stria; basal margination nearly complete. Males with adhesive hairs well developed (two whole rows) on 1st to 3rd mesotarsomeres. <bold>Male genitalia</bold> with median lobe of aedeagus straight and flat, slightly expanded to apex; left-lateral margin curved in middle; apical orifice opened dorsally, basal margin of apical orifice setose; apical lamella placed on right side, flat, short and rounded in dorsal view, slightly curved upward dorsally in lateral view; internal sac with two elongate and sinuate weakly sclerotized sclerites near apical orifice, basal part of internal sac finely scaled (<xref ref-type="fig" rid="F15">Fig. 70</xref>). Female genitalia not studied.</p></tp:treatment-sec><tp:treatment-sec sec-type="Distribution"><title>Distribution</title><p>(<xref ref-type="fig" rid="F47">Map 3</xref>). India, Bengal, Sri Lanka.</p></tp:treatment-sec><tp:treatment-sec sec-type="Notes on synonym"><title>Notes on synonym.</title><p><xref ref-type="bibr" rid="B4">Andrewes (1924a</xref>, <xref ref-type="bibr" rid="B8">1927b</xref>) indicated that <italic><tp:taxon-name>Anchista modesta</tp:taxon-name></italic> Nietner is a synonym of <italic><tp:taxon-name>Lebia brunnea</tp:taxon-name></italic> Wiedemann. We didn’t examine the type of <italic><tp:taxon-name>Anchista modesta</tp:taxon-name></italic>, which should be in the Warsaw Museum, nor any material from Sri Lanka. We follow Andrewes’ treatment in the present paper.</p></tp:treatment-sec><tp:treatment-sec><!--Section generated to contain objects referenced in tp:taxon-treatment.--><fig id="F1" position="float" orientation="portrait"><label>Figures 1–6.</label><caption><p>Habitus, scale bars = 2.0 mm: <bold>1</bold> <italic><tp:taxon-name>Paraphaea binotata</tp:taxon-name></italic> (Dejean), a specimen from Yunnan <bold>2</bold> <italic><tp:taxon-name>Paraphaea formosana</tp:taxon-name></italic> (Jedlička), a specimen from Taiwan <bold>3</bold> <italic><tp:taxon-name>Paraphaea minor</tp:taxon-name></italic> sp. n., a paratype from Hainan <bold>4</bold> <italic><tp:taxon-name>Anchista brunnea</tp:taxon-name></italic> (Wiedemann), a paralectotype of <italic>picea</italic> Chaudoir from India <bold>5</bold> <italic><tp:taxon-name>Anchista fenestrata fenestrata</tp:taxon-name></italic> (Schmidt-Göbel), a specimen from Nepal <bold>6</bold> <italic><tp:taxon-name>Anchista fenestrata fenestrata</tp:taxon-name></italic> (Schmidt-Göbel), a specimen from Nepal.</p></caption><graphic xmlns:xlink="http://www.w3.org/1999/xlink" xlink:href="ZooKeys-284-001-g001.jpg" position="float" orientation="portrait" xlink:type="simple"/></fig><fig id="F7" position="float" orientation="portrait"><label>Figures 37–42.</label><caption><p>Type materials, scale bars = 2.0 mm: <bold>37</bold> Lectotype of <italic><tp:taxon-name>Lebia brunnea</tp:taxon-name></italic> Wiedemann [= <italic><tp:taxon-name>Anchista brunnea</tp:taxon-name></italic> (Wiedemann)] <bold>38</bold> Lectotype of <italic><tp:taxon-name>Anchista picea</tp:taxon-name></italic> Chaudoir [= <italic><tp:taxon-name>Anchista brunnea</tp:taxon-name></italic> (Wiedemann)] <bold>39</bold> Holotype of <italic><tp:taxon-name>Plochionus fenestratus</tp:taxon-name></italic> Schmidt-Göbel [= <italic><tp:taxon-name>Anchista fenestrata fenestrata</tp:taxon-name></italic> (Schmidt-Göbel)] <bold>40</bold> Holotype of <italic><tp:taxon-name>Anchista glabra</tp:taxon-name></italic> Chaudoir [= <italic><tp:taxon-name>Anchista fenestrata fenestrata</tp:taxon-name></italic> (Schmidt-Göbel)] <bold>41</bold> Lectotype of <italic><tp:taxon-name>Anchista subpubescens</tp:taxon-name></italic> Chaudoir [= <italic><tp:taxon-name>Anchista fenestrata subpubescens</tp:taxon-name></italic> Chaudoir] <bold>42</bold> Lectotype of <italic><tp:taxon-name>Anchista nubila</tp:taxon-name></italic> Andrewes.</p></caption><graphic xmlns:xlink="http://www.w3.org/1999/xlink" xlink:href="ZooKeys-284-001-g007.jpg" position="float" orientation="portrait" xlink:type="simple"/></fig><fig id="F15" position="float" orientation="portrait"><label>Figure 70.</label><caption><p>Median lobe of male genitalia, right-lateral, ventral, left-lateral, dorsal views of <italic><tp:taxon-name>Anchista brunnea</tp:taxon-name></italic> (Wiedemann), a paralectotype of <italic>picea</italic> Chaudoir.</p></caption><graphic xmlns:xlink="http://www.w3.org/1999/xlink" xlink:href="ZooKeys-284-001-g015.jpg" position="float" orientation="portrait" xlink:type="simple"/></fig><fig id="F40" position="float" orientation="portrait"><label>Figures 95–110.</label><caption><p>Left and right parameres of male genitalia, scale bars = 0.2 mm: <bold>95</bold> <italic><tp:taxon-name>Paraphaea binotata</tp:taxon-name></italic> (Dejean), a specimen from Guangxi <bold>96</bold> <italic><tp:taxon-name>Paraphaea minor</tp:taxon-name></italic> sp. n., holotype <bold>97</bold> <italic><tp:taxon-name>Anchista brunnea</tp:taxon-name></italic> (Wiedemann), a paralectotype of <italic>picea</italic> Chaudoir <bold>98</bold> <italic><tp:taxon-name>Anchista pilosa</tp:taxon-name></italic> sp. n., holotype <bold>99</bold> <italic><tp:taxon-name>Metallanchista laticollis</tp:taxon-name></italic> sp. n., holotype <bold>100</bold> <italic><tp:taxon-name>Physodera amplicollis</tp:taxon-name></italic> van de Poll, a specimen from Taiwan <bold>101</bold> <italic><tp:taxon-name>Diamella cupreomicans</tp:taxon-name></italic> (Oberthür), a specimen from Yunnan <bold>102</bold> <italic><tp:taxon-name>Diamella arrowi</tp:taxon-name></italic> (Jedlička), holotype <bold>103</bold> <italic><tp:taxon-name>Allocota aurata</tp:taxon-name></italic> (Bates), a specimen from Tonkin <bold>104</bold> <italic><tp:taxon-name>Allocota aurata</tp:taxon-name></italic> (Bates), a specimen from Shaanxi <bold>105</bold> <italic><tp:taxon-name>Allocota bicolor</tp:taxon-name></italic> sp. n., holotype <bold>106</bold> <italic><tp:taxon-name>Lachnoderma asperum</tp:taxon-name></italic> Bates, a specimen from Taiwan <bold>107</bold> <italic><tp:taxon-name>Dasiosoma ivorense</tp:taxon-name></italic> Basilewsky, a paratype from Cote d’Ivoire <bold>108</bold> <italic><tp:taxon-name>Dasiosoma quadraticolle</tp:taxon-name></italic> sp. n., holotype <bold>109</bold> <italic><tp:taxon-name>Orionella kathmanduensis</tp:taxon-name></italic> (Kirschenhofer), a specimen from Nepal <bold>110</bold> <italic><tp:taxon-name>Endynomena pradieri</tp:taxon-name></italic> (Fairmaire), a specimen from Fujian.</p></caption><graphic xmlns:xlink="http://www.w3.org/1999/xlink" xlink:href="ZooKeys-284-001-g040.jpg" position="float" orientation="portrait" xlink:type="simple"/></fig><fig id="F47" position="float" orientation="portrait"><label>Map 3.</label><caption><p>Known distribution of genus <italic><tp:taxon-name>Anchista</tp:taxon-name></italic>: ◆ <italic><tp:taxon-name>Anchista brunnea</tp:taxon-name></italic> (Wiedemann) ★ <italic><tp:taxon-name>Anchista nubila</tp:taxon-name></italic> Andrewes ● <italic><tp:taxon-name>Anchista pilosa</tp:taxon-name></italic> sp. n. △ <italic><tp:taxon-name>Anchista fenestrata fenestrata</tp:taxon-name></italic> (Schmidt-Göbel) ▼ <italic><tp:taxon-name>Anchista fenestrata subpubescens</tp:taxon-name></italic> Chaudoir.</p></caption><graphic xmlns:xlink="http://www.w3.org/1999/xlink" xlink:href="ZooKeys-284-001-g047.jpg" position="float" orientation="portrait" xlink:type="simple"/></fig></tp:treatment-sec><ref-list><ref id="B87"><mixed-citation xmlns:xlink="http://www.w3.org/1999/xlink" xlink:type="simple"><person-group><name name-style="western"><surname>Wiedemann</surname><given-names>CRW</given-names></name></person-group> (<year>1823</year>)<source> Zweihundert neue Käfer von Java, Bengalen und dem Vorgebirge der guten Hoffnung. Zoologisches Magazin2: 1–135, 162–164.</source></mixed-citation></ref><ref id="B2"><mixed-citation xmlns:xlink="http://www.w3.org/1999/xlink" xlink:type="simple"><person-group><name name-style="western"><surname>Andrewes</surname><given-names>HE</given-names></name></person-group> (<year>1921</year>)<article-title> Notes on synonymy and on some types of Oriental Carabidae in various foreign collections.</article-title><source>Transactions of the Entomological Society of London </source><volume>1921</volume>: <fpage>145</fpage>-<lpage>195</lpage>.</mixed-citation></ref><ref id="B14"><mixed-citation xmlns:xlink="http://www.w3.org/1999/xlink" xlink:type="simple"><person-group><name name-style="western"><surname>Andrewes</surname><given-names>HE</given-names></name></person-group> (<year>1930d</year>)<source> Catalogue of Indian Insects, Part 18–Carabidae. Calcutta. Government of India Central Publication Branch, 389 pp.</source></mixed-citation></ref><ref id="B37"><mixed-citation xmlns:xlink="http://www.w3.org/1999/xlink" xlink:type="simple"><person-group><name name-style="western"><surname>Csiki</surname><given-names>E</given-names></name></person-group> (<year>1932</year>)<article-title> Carabidae: Harpalinae VII (Pars 124).</article-title> In: <person-group><name name-style="western"><surname>Junk</surname><given-names>W</given-names></name><name name-style="western"><surname>Schenkling</surname><given-names>S</given-names></name></person-group> (<role>Eds</role>). <issue-title>Coleopterorum catalogus.</issue-title><source>Volumen III. Carabidae III. Berlin</source>: <fpage>1279</fpage>-<lpage>1598</lpage>.</mixed-citation></ref><ref id="B74"><mixed-citation xmlns:xlink="http://www.w3.org/1999/xlink" xlink:type="simple"><person-group><name name-style="western"><surname>Nietner</surname><given-names>J</given-names></name></person-group> (<year>1856</year>)<source> Entomological papers, being descriptions of new Ceylon Coleoptera with such observations on their habits as appear in any way interesting. Journal of the Asiatic Society of Bengal 25 [1856]: 381–394, 523–554.</source></mixed-citation></ref><ref id="B75"><mixed-citation xmlns:xlink="http://www.w3.org/1999/xlink" xlink:type="simple"><person-group><name name-style="western"><surname>Nietner</surname><given-names>J</given-names></name></person-group> (<year>1857</year>)<source> Descriptions of new Ceylon Coleoptera. The Annals and Magazine of Natural History (2) 19: 241–249, 374–388. </source>doi: <ext-link ext-link-type="uri" xlink:href="http://dx.doi.org/10.1080/00222935708697726" xlink:type="simple">10.1080/00222935708697726</ext-link></mixed-citation></ref><ref id="B35"><mixed-citation xmlns:xlink="http://www.w3.org/1999/xlink" xlink:type="simple"><person-group><name name-style="western"><surname>Chaudoir</surname><given-names>BM</given-names></name></person-group> (<year>1877</year>)<article-title> Genres nouveaux et especes inedites de la famille des Carabiques.</article-title><source>Bulletin de la Société Imperiale des Naturalistes de Moscou </source><volume>52</volume> (<issue>1</issue>): <fpage>188</fpage>-<lpage>268</lpage>.</mixed-citation></ref><ref id="B4"><mixed-citation xmlns:xlink="http://www.w3.org/1999/xlink" xlink:type="simple"><person-group><name name-style="western"><surname>Andrewes</surname><given-names>HE</given-names></name></person-group> (<year>1924a</year>)<article-title> Description of some new Carabidae from Ceylon.</article-title><source>Spolia Zeylanica Colombo </source><volume>13</volume>: <fpage>129</fpage>-<lpage>141</lpage>.</mixed-citation></ref><ref id="B8"><mixed-citation xmlns:xlink="http://www.w3.org/1999/xlink" xlink:type="simple"><person-group><name name-style="western"><surname>Andrewes</surname><given-names>HE</given-names></name></person-group> (<year>1927b</year>)<source> Papers on Oriental Carabidae. XIX. The Annals and Magazine of Natural History (9) 19: 97–111. </source>doi: <ext-link ext-link-type="uri" xlink:href="http://dx.doi.org/10.1080/00222932708633575" xlink:type="simple">10.1080/00222932708633575</ext-link></mixed-citation></ref></ref-list></tp:taxon-treatment>
