# Supplementary material for: Taxonomic synopsis of the subtribe Physoderina (Coleoptera, Carabidae, Lebiini), with species revisions of eight genera
Source: Zookeys. 2013 Apr 4;(284):1–129. doi: 10.3897/zookeys.284.3983 (PMC3677377; doi:10.3897/zookeys.284.3983)
Supplement: XML Treatment for Anchista fenestrata fenestrata [file zookeys.284.3983-treatment9.xml]

<!DOCTYPE tp:taxon-treatment
  PUBLIC "-//TaxonX//DTD Taxonomic Treatment Publishing DTD v0 20100105//EN" "tax-treatment-NSO.dtd">
<tp:taxon-treatment xmlns:tp="http://www.plazi.org/taxpub"><tp:treatment-meta><mixed-citation publication-type="journal"><person-group><name><surname>Shi</surname><given-names>Hongliang</given-names></name><name><surname>Zhou</surname><given-names>Hongzhang</given-names></name><name><surname>Liang</surname><given-names>Hongbin</given-names></name></person-group><article-title>Taxonomic synopsis of the subtribe Physoderina (Coleoptera, Carabidae, Lebiini), with species revisions of eight genera</article-title><source>Zookeys</source><day>4</day><month>4</month><year>2013</year><volume>2013</volume><issue>284</issue><fpage>1</fpage><lpage>129</lpage><pub-id pub-id-type="doi">10.3897/zookeys.284.3983</pub-id></mixed-citation></tp:treatment-meta><tp:nomenclature><tp:taxon-name>
                            <tp:taxon-name-part taxon-name-part-type="genus">Anchista</tp:taxon-name-part>
                            <tp:taxon-name-part taxon-name-part-type="species">fenestrata</tp:taxon-name-part>
                            <tp:taxon-name-part taxon-name-part-type="subspecies">fenestrata</tp:taxon-name-part>
                        <object-id xmlns:xlink="http://www.w3.org/1999/xlink" xlink:type="simple">http://species-id.net/wiki/Anchista_fenestrata_fenestrata</object-id>
								</tp:taxon-name><tp:taxon-authority>(Schmidt-Göbel, 1846)</tp:taxon-authority><xref ref-type="fig" rid="F1">Habitus: Figs 5, 6</xref><xref ref-type="fig" rid="F7">39, 40</xref><xref ref-type="fig" rid="F16">male genitalia: Figs 71</xref><xref ref-type="fig" rid="F40">96</xref><xref ref-type="fig" rid="F41">female genitalia: Figs 114</xref><xref ref-type="fig" rid="F42">129</xref><tp:nomenclature-citation-list><tp:nomenclature-citation><tp:taxon-name>Anchista fenestrata fenestrata</tp:taxon-name><comment><xref ref-type="bibr" rid="B80">Schmidt-Göbel 1846</xref>: 42 (original: <italic><tp:taxon-name>Plochionus</tp:taxon-name></italic>; type locality: Birma; holotype deposited in MNPC); <xref ref-type="bibr" rid="B34">Chaudoir 1872</xref>: 168 (excluded from <italic><tp:taxon-name>Plochionus</tp:taxon-name></italic>); <xref ref-type="bibr" rid="B27">Bates 1892</xref>: 424 (<italic><tp:taxon-name>Endynomena</tp:taxon-name></italic>); <xref ref-type="bibr" rid="B3">Andrewes 1923</xref>: 20 (<italic><tp:taxon-name>Anchista</tp:taxon-name></italic>); <xref ref-type="bibr" rid="B14">Andrewes 1930d</xref>: 23 (<italic><tp:taxon-name>Anchista</tp:taxon-name></italic>, catalogue); <xref ref-type="bibr" rid="B37">Csiki 1932</xref>: 1456 (<italic><tp:taxon-name>Anchista</tp:taxon-name></italic>, catalogue); <xref ref-type="bibr" rid="B58">Jedlička 1963</xref>: 449 (<italic><tp:taxon-name>Anchista</tp:taxon-name></italic>).</comment></tp:nomenclature-citation><tp:nomenclature-citation><tp:taxon-name>Anchista glabra</tp:taxon-name><comment><xref ref-type="bibr" rid="B35">Chaudoir 1877</xref>: 237 (type locality: Pondichéry; holotype deposited in MNHN); <xref ref-type="bibr" rid="B14">Andrewes 1930d</xref>: 23 (<italic><tp:taxon-name>Anchista</tp:taxon-name></italic>; catalogue); <xref ref-type="bibr" rid="B37">Csiki 1932</xref>: 1456 (<italic><tp:taxon-name>Anchista</tp:taxon-name></italic>, catalogue). <bold>syn. n.</bold>  [Synonym]</comment></tp:nomenclature-citation><tp:nomenclature-citation><tp:taxon-name>Anchista nepalensis</tp:taxon-name><comment><xref ref-type="bibr" rid="B61">Kirschenhofer 1994</xref>: 1005 (type locality: Ostnepal; holotype deposited in NHMW). <bold>syn. n.</bold></comment></tp:nomenclature-citation></tp:nomenclature-citation-list></tp:nomenclature><tp:treatment-sec sec-type="Type examined"><title>Type examined.</title><p><bold>Holotype</bold> of <italic><tp:taxon-name>Plochionus fenestratus</tp:taxon-name></italic> Schmidt-Göbel, monotypy (NMPC): male, body length = 7.7 mm, board mounted, “MUS. PRAGENSE / COLL. HELFER”; <!--PageBreak-->“<italic>Birma / Helfer</italic>.”; “Typus! teste / Dr. J. Obenberger” [red label]; “<italic>fenestratus</italic> / <italic>Sch. g</italic>. /COL. HELFER”[Fig. 39]. <bold>Holotype</bold> of <italic><tp:taxon-name>Anchista glabra</tp:taxon-name></italic> Chaudoir, monotypy (MNHN): female, body length = 8.2 mm, pin mounted, “Ex Musaeo / Chaudoir” [red letter]; “TYPE” [red label]; “Museum Paris / 1952 / Coll. R. Oberthür”; “<italic>glabra Chaudoir</italic>/ <italic>Coromandel</italic> / <italic>Pondichéry</italic> / <italic>Guerin</italic>” [box label but pinned under specimen]; “HOLOTYPE ♀/ Anchista glabra / Chaudoir, 1877 / Des. SHI H. L. 2011” [red label][Fig. 40].</p></tp:treatment-sec><tp:treatment-sec sec-type="Notes on types"><title>Notes on types.</title><p><bold><italic><tp:taxon-name>Plochionus fenestratus</tp:taxon-name></italic></bold> Schmidt-Göbel: One female was mentioned in the original description. In NMPC boxes of Schmidt-Göbel’s collection, we only found a male determined by him (<xref ref-type="fig" rid="F7">Fig. 39</xref>). This male is the holotype, and Schmidt-Göbel determined the sex erroneously. In the label or original description, no precise locality for this specimen was mentioned. From the record of Helfer’s expedition (<xref ref-type="bibr" rid="B79">Reichardt 1880</xref>), it can be inferred that this specimen was collected by Helfer from Tenasserim in Burma (Myanmar).</p><p><bold><italic><tp:taxon-name>Anchista glabra</tp:taxon-name></italic></bold>Chaudoir: Only one specimen was mentioned in the original description. Therefore the one in Chaudoir’s collection is the holotype (<xref ref-type="fig" rid="F7">Fig. 40</xref>).</p></tp:treatment-sec><tp:treatment-sec sec-type="Non-type material examined "><title>Non-type material examined </title><p>(Total 25 specimens). <bold>India</bold>: 1 male and 1 female (MNHN), “S. India, Nedungadu, P. S. Nathan, 1936”. 1 male (MNHN), “Ramnad, Hindonstan”. 17 specimens (MNHN), “Chota Nagpore, Nowatoli, R. P. Cardon, XI-XII 1896”[Fig. 71]. 2 specimens (NHMB), “India: Orissa state, Similipal N. P. Lulung <named-content xmlns:xlink="http://www.w3.org/1999/xlink" content-type="dwc:verbatimCoordinates" xlink:type="simple">21°56'N, 86°32'E</named-content>, 25.v.–13.vi.1998, Karel &amp; Simon Majer leg”. <bold>Nepal</bold>: 2 males and 1 female (NHMB), “E-Nepal, Koshi, M. Brancucci”; “Simraghat, 500m, 13.VI.85”[Figs 5, 6, 114, 129].</p></tp:treatment-sec><tp:treatment-sec sec-type="Diagnosis"><title>Diagnosis. </title><p>Head and pronotum glabrous; pronotum widest at middle, lateral margins slightly angulate in middle; elytra distinctly bicolored; 3rd interval of elytra with three to five setigerous pores, 5th interval with two to four setigerous pores near base.</p><p>By the glabrous surface and number of setigerous pores on 3rd and 5th intervals, this species can be readily distinguished from most allied species, except <italic><tp:taxon-name>Anchista nubila</tp:taxon-name></italic>. Diagnosis between these two species is presented in the key.</p><p>Male genitalia characters show this species to be very similar to <italic><tp:taxon-name>Anchista brunnea</tp:taxon-name></italic>, but the latter has the apical lamella wider, internal sac without strongly scaled area near middle, and small sclerite near to the base. From the external characters, these two species can be readily distinguished by the different number of setigerous pores on 3rd and 5th intervals.</p></tp:treatment-sec><tp:treatment-sec sec-type="Description"><title>Description.</title><p>Body length 7.7–8.5 mm; dorsal side yellowish to reddish yellow, pronotum lateral explanate area paler; antennae yellowish brown to reddish brown, 1st antennomere slightly paler. Elytra with variable bicolored pattern: darker color brownish to black while the paler parts yellowish to reddish yellow; sometimes elytra mostly dark, but left lateral margin and outer part of apex paler, 2nd to 6th intervals with an elongate pale patch occupying basal three-fifths as in the holotype of <italic><tp:taxon-name>Anchista glabra</tp:taxon-name></italic> Chaudoir (<xref ref-type="fig" rid="F7">Fig. 40</xref>); or elytra mostly pale, with a small ovaloid or sub-diamondoid dark patch near apex as in some specimens from Nepal (<xref ref-type="fig" rid="F1">Fig. 6</xref>); but in most specimens, elytra with pattern between these two extremities (<xref ref-type="fig" rid="F1">Fig. 5</xref>). Ventral side yellowish to reddish yellow; femora yellow, tarsi and tibiae yellowish brown. <bold>Head</bold> <!--PageBreak-->glabrous, without microsculpture, vertex with a few fine punctures. <bold>Pronotum</bold> glabrous, cordiform, widest slightly before middle; ratio PW/PL 1.41 to 1.51; pronotal base briefly but distinctly lobed; disc moderately convex, microsculpture indistinct, without punctures; front angles with a few moderately long setae; lateral margins slightly angulate in middle, strongly sinuate before hind angles; lateral explanate area wide and even, with a few coarse punctures; hind angles sharp, rectangular or slightly acute, with a few very short accessory setae; basal foveae moderately deep, with a few punctures; median line distinct, strongly depressed and punctate anteriorly and subbasally. <bold>Elytra</bold> with striae shallow but distinct, finely punctate; intervals slightly convex, without accessory setae, finely and sparsely punctate; microsculpture distinct, isodiametric; 3rd interval with three to five setigerous pores, the basal one usually placed at basal one-third approximately, adjacent to 3rd stria or on middle of interval, the rest adjacent to 2nd stria; 5th interval with two to four setigerous pores, the basal one near interval base, the last one usually at middle, all pores usually in center of 5th interval or slightly adjacent to 5th stria; basal margination nearly complete. Male with adhesive hairs rudimentary (two rows, weakly present near apex) on first three mesotarsomeres. <bold>Male genitalia</bold> with median lobe of aedeagus straight and flat, slightly expanded to apex; left lateral margin slightly curved in middle; apical orifice opened dorsally, basal margin of apical orifice setose; apical lamella placed on right side, flat, slightly elongate and rounded in dorsal view, slightly curved up dorsally in lateral view; internal sac with a small strongly sclerotized sclerite near base, two weakly sclerotized elongate and sinuate sclerites near apical orifice, a small and strongly scaled area present near middle of median lobe, internal sac in basal half sparsely and finely setose ventrally (<xref ref-type="fig" rid="F16">Fig. 71</xref>). <bold>Female genitalia</bold>. Spermathecal gland inserted near apex of spermatheca, strongly expanded but not bent at base; spermatheca gradually expanded to apex, apex globular with a small papilla; ring-sculpture very faint, only present on subapical part of spermatheca (<xref ref-type="fig" rid="F42">Fig. 129</xref>). Apical segment of ovipositor scimitar-form, inner margin gradually curved; length nearly three times basal width; inner margin setose in apical half; apex rounded and slightly projected to outer side, with membranous extension slightly widened.</p></tp:treatment-sec><tp:treatment-sec sec-type="Distribution"><title>Distribution</title><p>(<xref ref-type="fig" rid="F47">Map 3</xref>). India, Myanmar, Nepal.</p></tp:treatment-sec><tp:treatment-sec sec-type="Notes on synonym"><title>Notes on synonym.</title><p>We dissected males from Nedungadu (close to type locality of <italic><tp:taxon-name>Anchista glabra</tp:taxon-name></italic>), Chota Nagpore, Nepal Koshi (type locality of <italic><tp:taxon-name>Anchista nepalensis</tp:taxon-name></italic>), and the holotype of <italic><tp:taxon-name>Anchista fenestrata</tp:taxon-name></italic>. There is no significant difference among these specimens from different localities, except for elytral pattern variation. We therefore herein synonymize <italic><tp:taxon-name>Anchista glabra</tp:taxon-name></italic> and <italic><tp:taxon-name>Anchista nepalensis</tp:taxon-name></italic> with <italic><tp:taxon-name>Anchista fenestrata</tp:taxon-name></italic>.</p></tp:treatment-sec><tp:treatment-sec sec-type="Geographical variation"><title>Geographical variation.</title><p>In this species, specimens from one locality may be obviously different in elytral pattern. Sometimes, intrapopulational variation ranges even wider than interpopulational. But statistically interpopulational pattern variation exists: individuals from south India usually with dark pattern occupying more area on elytra (e. g. in the holotype of <italic><tp:taxon-name>Anchista glabra</tp:taxon-name></italic> Chaudoir, <xref ref-type="fig" rid="F7">Fig. 40</xref>) than those from north India; while some specimens from Nepal have the paler color occupying the largest area, with only a small dark patch near apex (<xref ref-type="fig" rid="F1">Fig. 6</xref>).</p><!--PageBreak--></tp:treatment-sec><tp:treatment-sec><!--Section generated to contain objects referenced in tp:taxon-treatment.--><fig id="F1" position="float" orientation="portrait"><label>Figures 1–6.</label><caption><p>Habitus, scale bars = 2.0 mm: <bold>1</bold> <italic><tp:taxon-name>Paraphaea binotata</tp:taxon-name></italic> (Dejean), a specimen from Yunnan <bold>2</bold> <italic><tp:taxon-name>Paraphaea formosana</tp:taxon-name></italic> (Jedlička), a specimen from Taiwan <bold>3</bold> <italic><tp:taxon-name>Paraphaea minor</tp:taxon-name></italic> sp. n., a paratype from Hainan <bold>4</bold> <italic><tp:taxon-name>Anchista brunnea</tp:taxon-name></italic> (Wiedemann), a paralectotype of <italic>picea</italic> Chaudoir from India <bold>5</bold> <italic><tp:taxon-name>Anchista fenestrata fenestrata</tp:taxon-name></italic> (Schmidt-Göbel), a specimen from Nepal <bold>6</bold> <italic><tp:taxon-name>Anchista fenestrata fenestrata</tp:taxon-name></italic> (Schmidt-Göbel), a specimen from Nepal.</p></caption><graphic xmlns:xlink="http://www.w3.org/1999/xlink" xlink:href="ZooKeys-284-001-g001.jpg" position="float" orientation="portrait" xlink:type="simple"/></fig><fig id="F7" position="float" orientation="portrait"><label>Figures 37–42.</label><caption><p>Type materials, scale bars = 2.0 mm: <bold>37</bold> Lectotype of <italic><tp:taxon-name>Lebia brunnea</tp:taxon-name></italic> Wiedemann [= <italic><tp:taxon-name>Anchista brunnea</tp:taxon-name></italic> (Wiedemann)] <bold>38</bold> Lectotype of <italic><tp:taxon-name>Anchista picea</tp:taxon-name></italic> Chaudoir [= <italic><tp:taxon-name>Anchista brunnea</tp:taxon-name></italic> (Wiedemann)] <bold>39</bold> Holotype of <italic><tp:taxon-name>Plochionus fenestratus</tp:taxon-name></italic> Schmidt-Göbel [= <italic><tp:taxon-name>Anchista fenestrata fenestrata</tp:taxon-name></italic> (Schmidt-Göbel)] <bold>40</bold> Holotype of <italic><tp:taxon-name>Anchista glabra</tp:taxon-name></italic> Chaudoir [= <italic><tp:taxon-name>Anchista fenestrata fenestrata</tp:taxon-name></italic> (Schmidt-Göbel)] <bold>41</bold> Lectotype of <italic><tp:taxon-name>Anchista subpubescens</tp:taxon-name></italic> Chaudoir [= <italic><tp:taxon-name>Anchista fenestrata subpubescens</tp:taxon-name></italic> Chaudoir] <bold>42</bold> Lectotype of <italic><tp:taxon-name>Anchista nubila</tp:taxon-name></italic> Andrewes.</p></caption><graphic xmlns:xlink="http://www.w3.org/1999/xlink" xlink:href="ZooKeys-284-001-g007.jpg" position="float" orientation="portrait" xlink:type="simple"/></fig><fig id="F16" position="float" orientation="portrait"><label>Figure 71.</label><caption><p>Median lobe of male genitalia, right-lateral, ventral, left-lateral, dorsal views of <italic><tp:taxon-name>Anchista fenestrata fenestrata</tp:taxon-name></italic> (Schmidt-Göbel), a specimen from Chota Nagpore.</p></caption><graphic xmlns:xlink="http://www.w3.org/1999/xlink" xlink:href="ZooKeys-284-001-g016.jpg" position="float" orientation="portrait" xlink:type="simple"/></fig><fig id="F40" position="float" orientation="portrait"><label>Figures 95–110.</label><caption><p>Left and right parameres of male genitalia, scale bars = 0.2 mm: <bold>95</bold> <italic><tp:taxon-name>Paraphaea binotata</tp:taxon-name></italic> (Dejean), a specimen from Guangxi <bold>96</bold> <italic><tp:taxon-name>Paraphaea minor</tp:taxon-name></italic> sp. n., holotype <bold>97</bold> <italic><tp:taxon-name>Anchista brunnea</tp:taxon-name></italic> (Wiedemann), a paralectotype of <italic>picea</italic> Chaudoir <bold>98</bold> <italic><tp:taxon-name>Anchista pilosa</tp:taxon-name></italic> sp. n., holotype <bold>99</bold> <italic><tp:taxon-name>Metallanchista laticollis</tp:taxon-name></italic> sp. n., holotype <bold>100</bold> <italic><tp:taxon-name>Physodera amplicollis</tp:taxon-name></italic> van de Poll, a specimen from Taiwan <bold>101</bold> <italic><tp:taxon-name>Diamella cupreomicans</tp:taxon-name></italic> (Oberthür), a specimen from Yunnan <bold>102</bold> <italic><tp:taxon-name>Diamella arrowi</tp:taxon-name></italic> (Jedlička), holotype <bold>103</bold> <italic><tp:taxon-name>Allocota aurata</tp:taxon-name></italic> (Bates), a specimen from Tonkin <bold>104</bold> <italic><tp:taxon-name>Allocota aurata</tp:taxon-name></italic> (Bates), a specimen from Shaanxi <bold>105</bold> <italic><tp:taxon-name>Allocota bicolor</tp:taxon-name></italic> sp. n., holotype <bold>106</bold> <italic><tp:taxon-name>Lachnoderma asperum</tp:taxon-name></italic> Bates, a specimen from Taiwan <bold>107</bold> <italic><tp:taxon-name>Dasiosoma ivorense</tp:taxon-name></italic> Basilewsky, a paratype from Cote d’Ivoire <bold>108</bold> <italic><tp:taxon-name>Dasiosoma quadraticolle</tp:taxon-name></italic> sp. n., holotype <bold>109</bold> <italic><tp:taxon-name>Orionella kathmanduensis</tp:taxon-name></italic> (Kirschenhofer), a specimen from Nepal <bold>110</bold> <italic><tp:taxon-name>Endynomena pradieri</tp:taxon-name></italic> (Fairmaire), a specimen from Fujian.</p></caption><graphic xmlns:xlink="http://www.w3.org/1999/xlink" xlink:href="ZooKeys-284-001-g040.jpg" position="float" orientation="portrait" xlink:type="simple"/></fig><fig id="F41" position="float" orientation="portrait"><label>Figures 111–125.</label><caption><p>Left ovipositors of females, ventral view, scale bars = 0.2 mm: <bold>111</bold> <italic><tp:taxon-name>Paraphaea binotata</tp:taxon-name></italic> (Dejean), a specimen from Guangxi <bold>112</bold> <italic><tp:taxon-name>Paraphaea minor</tp:taxon-name></italic> sp. n., a paratype from Hainan <bold>113</bold> <italic><tp:taxon-name>Paraphaea philippinensis</tp:taxon-name></italic> (Jedlička), holotype <bold>114</bold> <italic><tp:taxon-name>Anchista fenestrata fenestrata</tp:taxon-name></italic> (Schmidt-Göbel), a specimen from Nepal <bold>115</bold> <italic><tp:taxon-name>Physodera dejeani</tp:taxon-name></italic> Eschscholtz, a specimen from Yunnan <bold>116</bold> <italic><tp:taxon-name>Physodera eschscholtzii</tp:taxon-name></italic> Parry, a specimen from Yunnan <bold>117</bold> <italic><tp:taxon-name>Diamella cupreomicans</tp:taxon-name></italic> (Oberthür), a specimen from Yunnan <bold>118</bold> <italic><tp:taxon-name>Allocota aurata</tp:taxon-name></italic> (Bates), a specimen from Shaanxi <bold>119</bold> <italic><tp:taxon-name>Allocota bicolor</tp:taxon-name></italic> sp. n., a paratype from Guangdong <bold>120</bold> <italic><tp:taxon-name>Lachnoderma asperum</tp:taxon-name></italic> Bates, a specimen from Zhejiang <bold>121</bold> <italic><tp:taxon-name>Dasiosoma bellum</tp:taxon-name></italic> (Habu), a specimen from Guangdong <bold>122</bold> <italic><tp:taxon-name>Dasiosoma maindroni</tp:taxon-name></italic> (Tian &amp; Deuve), a specimen from Tonkin <bold>123</bold> <italic><tp:taxon-name>Dasiosoma quadraticolle</tp:taxon-name></italic> sp. n., a paratype from Yunnan <bold>124</bold> <italic><tp:taxon-name>Orionella lewisii</tp:taxon-name></italic> (Bates), a specimen from Zhejiang <bold>125</bold> <italic><tp:taxon-name>Endynomena pradieri</tp:taxon-name></italic> (Fairmaire), a specimen from Taiwan.</p></caption><graphic xmlns:xlink="http://www.w3.org/1999/xlink" xlink:href="ZooKeys-284-001-g041.jpg" position="float" orientation="portrait" xlink:type="simple"/></fig><fig id="F42" position="float" orientation="portrait"><label>Figures 126–131.</label><caption><p>Internal reproductive system of females, scale bars = 0.2 mm: <bold>126</bold> <italic><tp:taxon-name>Paraphaea binotata</tp:taxon-name></italic> (Dejean), a specimen from Guangxi <bold>127</bold> <italic><tp:taxon-name>Paraphaea minor</tp:taxon-name></italic> sp. n., a paratype from Hainan <bold>128</bold> <italic><tp:taxon-name>Paraphaea philippinensis</tp:taxon-name></italic> (Jedlička), holotype <bold>129</bold> <italic><tp:taxon-name>Anchista fenestrata fenestrata</tp:taxon-name></italic> (Schmidt-Göbel), a specimen from Nepal <bold>130</bold> <italic><tp:taxon-name>Physodera dejeani</tp:taxon-name></italic> Eschscholtz, a specimen from Yunnan <bold>131</bold> <italic><tp:taxon-name>Physodera eschscholtzii</tp:taxon-name></italic> Parry, a specimen from Hainan.</p></caption><graphic xmlns:xlink="http://www.w3.org/1999/xlink" xlink:href="ZooKeys-284-001-g042.jpg" position="float" orientation="portrait" xlink:type="simple"/></fig><fig id="F47" position="float" orientation="portrait"><label>Map 3.</label><caption><p>Known distribution of genus <italic><tp:taxon-name>Anchista</tp:taxon-name></italic>: ◆ <italic><tp:taxon-name>Anchista brunnea</tp:taxon-name></italic> (Wiedemann) ★ <italic><tp:taxon-name>Anchista nubila</tp:taxon-name></italic> Andrewes ● <italic><tp:taxon-name>Anchista pilosa</tp:taxon-name></italic> sp. n. △ <italic><tp:taxon-name>Anchista fenestrata fenestrata</tp:taxon-name></italic> (Schmidt-Göbel) ▼ <italic><tp:taxon-name>Anchista fenestrata subpubescens</tp:taxon-name></italic> Chaudoir.</p></caption><graphic xmlns:xlink="http://www.w3.org/1999/xlink" xlink:href="ZooKeys-284-001-g047.jpg" position="float" orientation="portrait" xlink:type="simple"/></fig></tp:treatment-sec><ref-list><ref id="B80"><mixed-citation xmlns:xlink="http://www.w3.org/1999/xlink" xlink:type="simple"><person-group><name name-style="western"><surname>Schmidt-Göbel</surname><given-names>HM</given-names></name></person-group> (<year>1846</year>)<source> Faunula Coleopterum Birmaniae, 94 pp, pl. 1–3.</source></mixed-citation></ref><ref id="B34"><mixed-citation xmlns:xlink="http://www.w3.org/1999/xlink" xlink:type="simple"><person-group><name name-style="western"><surname>Chaudoir</surname><given-names>BM</given-names></name></person-group> (<year>1872</year>)<article-title> Monographie des Callidides.</article-title><source>Annales de Societe Entomologique de Belgique </source><volume>16</volume>: <fpage>97</fpage>-<lpage>204</lpage>.</mixed-citation></ref><ref id="B27"><mixed-citation xmlns:xlink="http://www.w3.org/1999/xlink" xlink:type="simple"><person-group><name name-style="western"><surname>Bates</surname><given-names>HW</given-names></name></person-group> (<year>1892</year>)<source> Viaggio di Leonardo Fea in Birmania e Regioni Vicini XLIV. List of the Carabidae. Annali del Museo Civico di Storia Naturale di Genova (2) 12: 267–428.</source></mixed-citation></ref><ref id="B3"><mixed-citation xmlns:xlink="http://www.w3.org/1999/xlink" xlink:type="simple"><person-group><name name-style="western"><surname>Andrewes</surname><given-names>HE</given-names></name></person-group> (<year>1923</year>)<article-title> On the types of Carabidae described by Schmidt-Göbel in his Faunula Coleopterorum Birmaniae.</article-title><source>Transactions of the Entomological Society of London </source><volume>1923</volume>: <fpage>1</fpage>-<lpage>63</lpage>.</mixed-citation></ref><ref id="B14"><mixed-citation xmlns:xlink="http://www.w3.org/1999/xlink" xlink:type="simple"><person-group><name name-style="western"><surname>Andrewes</surname><given-names>HE</given-names></name></person-group> (<year>1930d</year>)<source> Catalogue of Indian Insects, Part 18–Carabidae. Calcutta. Government of India Central Publication Branch, 389 pp.</source></mixed-citation></ref><ref id="B37"><mixed-citation xmlns:xlink="http://www.w3.org/1999/xlink" xlink:type="simple"><person-group><name name-style="western"><surname>Csiki</surname><given-names>E</given-names></name></person-group> (<year>1932</year>)<article-title> Carabidae: Harpalinae VII (Pars 124).</article-title> In: <person-group><name name-style="western"><surname>Junk</surname><given-names>W</given-names></name><name name-style="western"><surname>Schenkling</surname><given-names>S</given-names></name></person-group> (<role>Eds</role>). <issue-title>Coleopterorum catalogus.</issue-title><source>Volumen III. Carabidae III. Berlin</source>: <fpage>1279</fpage>-<lpage>1598</lpage>.</mixed-citation></ref><ref id="B58"><mixed-citation xmlns:xlink="http://www.w3.org/1999/xlink" xlink:type="simple"><person-group><name name-style="western"><surname>Jedlička</surname><given-names>A</given-names></name></person-group> (<year>1963</year>)<article-title> Monographie der Truncatipennen aus Ostasien, Lebiinae- Odacanthinae- Braehyninae (Coleptera, Carabidae).</article-title><source>Entomologische Abhandlungen und Berichte aus dem Staatlichen Museum fuer Tierkunde in Dresden </source><volume>28</volume>: <fpage>269</fpage>-<lpage>579</lpage>.</mixed-citation></ref><ref id="B35"><mixed-citation xmlns:xlink="http://www.w3.org/1999/xlink" xlink:type="simple"><person-group><name name-style="western"><surname>Chaudoir</surname><given-names>BM</given-names></name></person-group> (<year>1877</year>)<article-title> Genres nouveaux et especes inedites de la famille des Carabiques.</article-title><source>Bulletin de la Société Imperiale des Naturalistes de Moscou </source><volume>52</volume> (<issue>1</issue>): <fpage>188</fpage>-<lpage>268</lpage>.</mixed-citation></ref><ref id="B61"><mixed-citation xmlns:xlink="http://www.w3.org/1999/xlink" xlink:type="simple"><person-group><name name-style="western"><surname>Kirschenhofer</surname><given-names>E</given-names></name></person-group> (<year>1994</year>)<article-title> Neue und wenig bekannte Carabidae aus der palaarktischen und orientalischen Region (Col., Carabidae, Lebiinae, Odacanthinae, Brachininae, Panagaeinae).</article-title><source>Linzer Biologische Beiträge </source><volume>26</volume> (<issue>2</issue>): <fpage>999</fpage>-<lpage>1067</lpage>.</mixed-citation></ref><ref id="B79"><mixed-citation xmlns:xlink="http://www.w3.org/1999/xlink" xlink:type="simple"><person-group><name name-style="western"><surname>Reichardt</surname><given-names>HW</given-names></name></person-group> (<year>1880</year>)<source> Artikel “Helfer, Johann Wilhelm” in: Allgemeine Deutsche Biographie, herausgegeben von der Historischen Kommission bei der Bayerischen Akademie der Wissenschaften 11(1880), 687.</source></mixed-citation></ref></ref-list></tp:taxon-treatment>
