# Supplementary material for: Taxonomic synopsis of the subtribe Physoderina (Coleoptera, Carabidae, Lebiini), with species revisions of eight genera
Source: Zookeys. 2013 Apr 4;(284):1–129. doi: 10.3897/zookeys.284.3983 (PMC3677377; doi:10.3897/zookeys.284.3983)
Supplement: XML Treatment for Anchista fenestrata subpubescens [file zookeys.284.3983-treatment10.xml]

<!DOCTYPE tp:taxon-treatment
  PUBLIC "-//TaxonX//DTD Taxonomic Treatment Publishing DTD v0 20100105//EN" "tax-treatment-NSO.dtd">
<tp:taxon-treatment xmlns:tp="http://www.plazi.org/taxpub"><tp:treatment-meta><mixed-citation publication-type="journal"><person-group><name><surname>Shi</surname><given-names>Hongliang</given-names></name><name><surname>Zhou</surname><given-names>Hongzhang</given-names></name><name><surname>Liang</surname><given-names>Hongbin</given-names></name></person-group><article-title>Taxonomic synopsis of the subtribe Physoderina (Coleoptera, Carabidae, Lebiini), with species revisions of eight genera</article-title><source>Zookeys</source><day>4</day><month>4</month><year>2013</year><volume>2013</volume><issue>284</issue><fpage>1</fpage><lpage>129</lpage><pub-id pub-id-type="doi">10.3897/zookeys.284.3983</pub-id></mixed-citation></tp:treatment-meta><tp:nomenclature><tp:taxon-name>
                            <tp:taxon-name-part taxon-name-part-type="genus">Anchista</tp:taxon-name-part>
                            <tp:taxon-name-part taxon-name-part-type="species">fenestrata</tp:taxon-name-part>
                            <tp:taxon-name-part taxon-name-part-type="subspecies">subpubescens</tp:taxon-name-part>
                        <object-id xmlns:xlink="http://www.w3.org/1999/xlink" xlink:type="simple">http://species-id.net/wiki/Anchista_fenestrata_subpubescens</object-id>
								</tp:taxon-name><tp:taxon-authority>Chaudoir, 1877</tp:taxon-authority><tp:taxon-status xmlns:xlink="http://www.w3.org/1999/xlink" xlink:type="simple">new rank</tp:taxon-status><xref ref-type="fig" rid="F2">Habitus: Figs 7</xref><xref ref-type="fig" rid="F7">41</xref><xref ref-type="fig" rid="F17">male genitalia: Fig. 72</xref><tp:nomenclature-citation-list><tp:nomenclature-citation><tp:taxon-name>Anchista fenestrata subpubescens</tp:taxon-name><comment><xref ref-type="bibr" rid="B35">Chaudoir 1877</xref>: 238 (original: <italic><tp:taxon-name>Anchista</tp:taxon-name></italic>; type locality: nord de l’Hindostan; lectotype deposited in MNHN); <xref ref-type="bibr" rid="B37">Csiki 1932</xref>: 1456 (<italic><tp:taxon-name>Anchista</tp:taxon-name></italic>, catalogue).</comment></tp:nomenclature-citation></tp:nomenclature-citation-list></tp:nomenclature><tp:treatment-sec sec-type="Type examined"><title>Type examined.</title><p><bold>Lectotype</bold> of <italic><tp:taxon-name>Anchista subpubescens</tp:taxon-name></italic> Chaudoir, designated herein (MNHN): female, body length = 7.8 mm, pin mounted, “Ex Musaeo / Chaudoir” [red letter]; “TYPE” [red label]; “<italic>subpubescens</italic> / <italic>Chaudoir</italic> / <italic>Indes orient bor</italic> / <italic>Bacon</italic>” [Chaudoir’s box label, but pinned under specimen]; “Museum Paris / 1952 / Coll. R. Oberthür”; “LECTOTYPE ♀/ Anchista subpubescens / Chaudoir, 1877 / Des. SHI H. L. 2011” [red label][Fig. 41].</p></tp:treatment-sec><tp:treatment-sec sec-type="Notes on types"><title>Notes on types.</title><p><bold><italic><tp:taxon-name>Anchista subpubescens</tp:taxon-name></italic></bold>Chaudoir: We found a female in the general <tp:taxon-name>Lebiini</tp:taxon-name> collection in MNHN, it was moved from the collection of Chaudoir. Except this one, we found no other specimen that accorded with the original literature in MNHN. The original literature didn’t indicate or imply this species was described on a single specimen, so we herein designate this specimen (<xref ref-type="fig" rid="F7">Fig. 41</xref>) as lectotype for the purpose of fixing the name to unique name-bearing type.</p></tp:treatment-sec><tp:treatment-sec sec-type="Non-type material examined"><title>Non-type material examined</title><p>(Total 33 specimens). <bold>Pakistan</bold>: 4 females (ZSM), “West Pakistan, Rawalpindi Umg., 25 km No., 600-, 700m, 20.XII.55, Chr. Lindemann leg.”. 1 female (ZSM), “West Pakistan, Rawalpindi Umg., Kanatti Chak, Salt Range, 9–14.I.56, Chr. Lindemann leg.”. 15 females, 8 males (ZSM), “West Pakistan, 11-, Rawalpindi Umg., Kanatti Chak, Salt Range, 15.II.56, Chr. Lindemann leg.” [4 of them with the label: “Anchista subpubescens, det. Ing Jedlička”][Figs 7, 72]. 3 females (NMPC), “West Pakistan 11.-, Rawalpindi Umg., Kanatti Chak, Salt Range 15.II.56, Chr. Lindemann leg.”. <bold>India</bold>: 2 females (CMB), “India, Rajasthan, Bharatpur 40km, w Agra N. P., Keoladeo leg., 11/07 Roppei”.</p></tp:treatment-sec><tp:treatment-sec sec-type="Diagnosis"><title>Diagnosis.</title><p>Dorsal side evenly pubescent; pronotum widest near middle, lateral margins slightly angulate; elytra bicolored; 3rd and 5th interval of elytra with primary pores small, indistinct, usually more than five pores on each interval.</p></tp:treatment-sec><tp:treatment-sec sec-type="Description"><title>Description.</title><p>Body size, form, and color the same as the nominotypical subspecies, also with similar elytral pattern variation. This subspecies differs from the nominotypical subspecies by: dorsal side finely and equally pubescent; microsculpture indistinct; head with pubescence sparse on vertex; elytra with intervals evenly pubescent; 3rd interval with five to eight setigerous pores, some pores small and indistinct, the basal one usually placed at basal one-fourth approximately, apical one adjacent to 2nd stria; 5th interval with five to seven setigerous pores at basal half, pores gradually decreasing to apex, sternum with dense pubescence. Male genitalia without significant difference from the nominotypical subspecies (<xref ref-type="fig" rid="F16">Figs 71, 72</xref>).</p></tp:treatment-sec><tp:treatment-sec sec-type="Distribution"><title>Distribution</title><p>(<xref ref-type="fig" rid="F47">Map 3</xref>). India (Rajasthan), Pakistan.</p></tp:treatment-sec><tp:treatment-sec sec-type="Remarks"><title>Remarks.</title><p><italic><tp:taxon-name>Anchista subpubescens</tp:taxon-name></italic> Chaudoir was originally described from north India. According to specimens examined, it is distributed in northeast Pakistan and <!--PageBreak-->northwest India, allopatric with <italic><tp:taxon-name>Anchista fenestrata</tp:taxon-name></italic> from east India (<xref ref-type="fig" rid="F47">Map 3</xref>). All specimens of <italic><tp:taxon-name>Anchista subpubescens</tp:taxon-name></italic> have no significant difference in male genitalia and external structure exceptdistinct dorsal pubescence. We therefore rank it as a subspecies of <italic><tp:taxon-name>Anchista fenestrata</tp:taxon-name></italic> (Schmidt-Göbel).</p></tp:treatment-sec><tp:treatment-sec><!--Section generated to contain objects referenced in tp:taxon-treatment.--><fig id="F2" position="float" orientation="portrait"><label>Figures 7–12.</label><caption><p>Habitus, scale bars = 2.0 mm: <bold>7</bold> <italic><tp:taxon-name>Anchista fenestrata subpubescens</tp:taxon-name></italic> Chaudoir, a specimen from Pakistan <bold>8</bold> <italic><tp:taxon-name>Anchista nubila</tp:taxon-name></italic> Andrewes, a specimen from India <bold>9</bold> <italic><tp:taxon-name>Metallanchista perlaeta</tp:taxon-name></italic> (Kirschenhofer), a specimen from Sumatra <bold>10</bold> <italic><tp:taxon-name>Metallanchista perlaeta</tp:taxon-name></italic> (Kirschenhofer), a specimen from Java <bold>11</bold> <italic><tp:taxon-name>Physodera dejeani</tp:taxon-name></italic> Eschscholtz, a specimen from Yunnan <bold>12</bold> <italic><tp:taxon-name>Physodera eschscholtzii</tp:taxon-name></italic> Parry, a specimen from Yunnan.</p></caption><graphic xmlns:xlink="http://www.w3.org/1999/xlink" xlink:href="ZooKeys-284-001-g002.jpg" position="float" orientation="portrait" xlink:type="simple"/></fig><fig id="F7" position="float" orientation="portrait"><label>Figures 37–42.</label><caption><p>Type materials, scale bars = 2.0 mm: <bold>37</bold> Lectotype of <italic><tp:taxon-name>Lebia brunnea</tp:taxon-name></italic> Wiedemann [= <italic><tp:taxon-name>Anchista brunnea</tp:taxon-name></italic> (Wiedemann)] <bold>38</bold> Lectotype of <italic><tp:taxon-name>Anchista picea</tp:taxon-name></italic> Chaudoir [= <italic><tp:taxon-name>Anchista brunnea</tp:taxon-name></italic> (Wiedemann)] <bold>39</bold> Holotype of <italic><tp:taxon-name>Plochionus fenestratus</tp:taxon-name></italic> Schmidt-Göbel [= <italic><tp:taxon-name>Anchista fenestrata fenestrata</tp:taxon-name></italic> (Schmidt-Göbel)] <bold>40</bold> Holotype of <italic><tp:taxon-name>Anchista glabra</tp:taxon-name></italic> Chaudoir [= <italic><tp:taxon-name>Anchista fenestrata fenestrata</tp:taxon-name></italic> (Schmidt-Göbel)] <bold>41</bold> Lectotype of <italic><tp:taxon-name>Anchista subpubescens</tp:taxon-name></italic> Chaudoir [= <italic><tp:taxon-name>Anchista fenestrata subpubescens</tp:taxon-name></italic> Chaudoir] <bold>42</bold> Lectotype of <italic><tp:taxon-name>Anchista nubila</tp:taxon-name></italic> Andrewes.</p></caption><graphic xmlns:xlink="http://www.w3.org/1999/xlink" xlink:href="ZooKeys-284-001-g007.jpg" position="float" orientation="portrait" xlink:type="simple"/></fig><fig id="F17" position="float" orientation="portrait"><label>Figure 72.</label><caption><p>Median lobe of male genitalia, right-lateral, ventral, left-lateral, dorsal views of <italic><tp:taxon-name>Anchista fenestrata subpubescens</tp:taxon-name></italic> Chaudoir, a specimen from Pakistan.</p></caption><graphic xmlns:xlink="http://www.w3.org/1999/xlink" xlink:href="ZooKeys-284-001-g017.jpg" position="float" orientation="portrait" xlink:type="simple"/></fig><fig id="F16" position="float" orientation="portrait"><label>Figure 71.</label><caption><p>Median lobe of male genitalia, right-lateral, ventral, left-lateral, dorsal views of <italic><tp:taxon-name>Anchista fenestrata fenestrata</tp:taxon-name></italic> (Schmidt-Göbel), a specimen from Chota Nagpore.</p></caption><graphic xmlns:xlink="http://www.w3.org/1999/xlink" xlink:href="ZooKeys-284-001-g016.jpg" position="float" orientation="portrait" xlink:type="simple"/></fig><fig id="F47" position="float" orientation="portrait"><label>Map 3.</label><caption><p>Known distribution of genus <italic><tp:taxon-name>Anchista</tp:taxon-name></italic>: ◆ <italic><tp:taxon-name>Anchista brunnea</tp:taxon-name></italic> (Wiedemann) ★ <italic><tp:taxon-name>Anchista nubila</tp:taxon-name></italic> Andrewes ● <italic><tp:taxon-name>Anchista pilosa</tp:taxon-name></italic> sp. n. △ <italic><tp:taxon-name>Anchista fenestrata fenestrata</tp:taxon-name></italic> (Schmidt-Göbel) ▼ <italic><tp:taxon-name>Anchista fenestrata subpubescens</tp:taxon-name></italic> Chaudoir.</p></caption><graphic xmlns:xlink="http://www.w3.org/1999/xlink" xlink:href="ZooKeys-284-001-g047.jpg" position="float" orientation="portrait" xlink:type="simple"/></fig></tp:treatment-sec><ref-list><ref id="B35"><mixed-citation xmlns:xlink="http://www.w3.org/1999/xlink" xlink:type="simple"><person-group><name name-style="western"><surname>Chaudoir</surname><given-names>BM</given-names></name></person-group> (<year>1877</year>)<article-title> Genres nouveaux et especes inedites de la famille des Carabiques.</article-title><source>Bulletin de la Société Imperiale des Naturalistes de Moscou </source><volume>52</volume> (<issue>1</issue>): <fpage>188</fpage>-<lpage>268</lpage>.</mixed-citation></ref><ref id="B37"><mixed-citation xmlns:xlink="http://www.w3.org/1999/xlink" xlink:type="simple"><person-group><name name-style="western"><surname>Csiki</surname><given-names>E</given-names></name></person-group> (<year>1932</year>)<article-title> Carabidae: Harpalinae VII (Pars 124).</article-title> In: <person-group><name name-style="western"><surname>Junk</surname><given-names>W</given-names></name><name name-style="western"><surname>Schenkling</surname><given-names>S</given-names></name></person-group> (<role>Eds</role>). <issue-title>Coleopterorum catalogus.</issue-title><source>Volumen III. Carabidae III. Berlin</source>: <fpage>1279</fpage>-<lpage>1598</lpage>.</mixed-citation></ref></ref-list></tp:taxon-treatment>
