# Supplementary material for: Taxonomic synopsis of the subtribe Physoderina (Coleoptera, Carabidae, Lebiini), with species revisions of eight genera
Source: Zookeys. 2013 Apr 4;(284):1–129. doi: 10.3897/zookeys.284.3983 (PMC3677377; doi:10.3897/zookeys.284.3983)
Supplement: XML Treatment for Anchista nubila [file zookeys.284.3983-treatment11.xml]

<!DOCTYPE tp:taxon-treatment
  PUBLIC "-//TaxonX//DTD Taxonomic Treatment Publishing DTD v0 20100105//EN" "tax-treatment-NSO.dtd">
<tp:taxon-treatment xmlns:tp="http://www.plazi.org/taxpub"><tp:treatment-meta><mixed-citation publication-type="journal"><person-group><name><surname>Shi</surname><given-names>Hongliang</given-names></name><name><surname>Zhou</surname><given-names>Hongzhang</given-names></name><name><surname>Liang</surname><given-names>Hongbin</given-names></name></person-group><article-title>Taxonomic synopsis of the subtribe Physoderina (Coleoptera, Carabidae, Lebiini), with species revisions of eight genera</article-title><source>Zookeys</source><day>4</day><month>4</month><year>2013</year><volume>2013</volume><issue>284</issue><fpage>1</fpage><lpage>129</lpage><pub-id pub-id-type="doi">10.3897/zookeys.284.3983</pub-id></mixed-citation></tp:treatment-meta><tp:nomenclature><tp:taxon-name>
                            <tp:taxon-name-part taxon-name-part-type="genus">Anchista</tp:taxon-name-part>
                            <tp:taxon-name-part taxon-name-part-type="species">nubila</tp:taxon-name-part>
                        <object-id xmlns:xlink="http://www.w3.org/1999/xlink" xlink:type="simple">http://species-id.net/wiki/Anchista_nubila</object-id>
								</tp:taxon-name><tp:taxon-authority>Andrewes, 1931</tp:taxon-authority><xref ref-type="fig" rid="F2">Habitus: Figs 8</xref><xref ref-type="fig" rid="F7">42</xref><xref ref-type="fig" rid="F8">Habitus: male genitalia: Fig. 73</xref><tp:nomenclature-citation-list><tp:nomenclature-citation><tp:taxon-name>Anchista nubila</tp:taxon-name><comment><xref ref-type="bibr" rid="B15">Andrewes 1931</xref>: 526 (original: <italic><tp:taxon-name>Anchista</tp:taxon-name></italic>; type locality: Dehra Dun; lectotype deposited in NHML); <xref ref-type="bibr" rid="B37">Csiki 1932</xref>: 1456 (<italic><tp:taxon-name>Anchista</tp:taxon-name></italic>, catalogue).</comment></tp:nomenclature-citation></tp:nomenclature-citation-list></tp:nomenclature><tp:treatment-sec sec-type="Type examined"><title>Type examined.</title><p><bold>Lectotype</bold> of <italic><tp:taxon-name>Anchista nubila</tp:taxon-name></italic> Andrewes, designated herein (NHML): female, body length = 8.5 mm, board mounted, “Dehra Dun / Rajpur, 3404 ft.”; “Bought from / Staudinger &amp; / Bang-Haas, 1930”; “Type” [red label]; “<italic>Anchista / nubila / Type Andr</italic>. / H. E. Andrewes det.”; “H. E. Andrewes Coll. / B. M. 1945–97”; “LECTOTYPE ♀ / Anchista nubila / Andrewes, 1931 / des. SHI H. L. 2011” [Fig. 42]. <bold>Paralectotypes</bold> of <italic><tp:taxon-name>Anchista nubila</tp:taxon-name></italic> Andrewes: 1 male and 2 females (NHML), “Dehra Dun / Rajpur, 3404 ft.”; “Bought from / Staudinger &amp; / Bang-Haas, 1930”; “Cotype” [round label, with green circle]; “H. E. Andrewes Coll. / B. M.1945–97”; “PARALECTOTYPE / Anchista nubila / Andrewes, 1931 / det. SHI H. L. 2011”.</p></tp:treatment-sec><tp:treatment-sec sec-type="Notes on types"><title>Notes on types.</title><p>The original description mentioned five specimens from Dehra Dun in Andrewes’ collection, but did not designate a holotype. In the collection of NHML, we found only four specimens. Among them, a female specimen bears a determination label of Andrewes and a red label “Type”, and this is herein designated as lectotype (<xref ref-type="fig" rid="F7">Fig. 42</xref>) for taxonomic purpose of fixing the name to unique name-bearing type. The other three specimens have only a round label “co-type”, but no Andrewes’ determination label.</p></tp:treatment-sec><tp:treatment-sec sec-type="Non-type material examined"><title>Non-type material examined</title><p>(Total 16 specimens from India). 9 specimens (MNHN), “Chota Nagpore, Nowatoli, R. P. Cardon, VIII-XI 1896”[Fig. 73]. 3 specimens (MNHN), “Chota Nagpore, Nowatoli, R. P. Cardon, V.VI.1896”. 1 specimen (MNHN), “Inde Angl, Ghates, R. P. F. Tabourel, VII-IX 1898”. 1 specimen (MNHN), “S. India, Nedungadu, P. S. Nathan, 1936”[Fig. 8]. 1 specimen (MNHN), “Chota Nagpore”; “Ex Musaeo, H. W. Bates, 1892”. 2 specimens (NHML), “India mer. Tanjore Distr. Nedungadu”.</p></tp:treatment-sec><tp:treatment-sec sec-type="Diagnosis"><title>Diagnosis.</title><p>Head and pronotum glabrous; pronotum widest near middle, lateral margins distinctly angulate at middle; elytra uniform brownish; 3rd interval of elytra with three or four pores, 5th interval with two or three pores near base.</p><p>The glabrous surface and the number of setigerous pores on the 3rd and 5th intervals readily distinguish this species from most allied species, except <italic><tp:taxon-name>Anchista fenestrata fenestrata</tp:taxon-name></italic>. Diagnosis between these two species is presented in the key. In general appearance, this species looks like <italic><tp:taxon-name>Anchista brunnea</tp:taxon-name></italic>, but can be distinguished from the <!--PageBreak-->latter by the wider and more angulate pronotum, and the different number of elytral setigerous pores.</p></tp:treatment-sec><tp:treatment-sec sec-type="Description"><title>Description.</title><p>Body length 7.5–8.5 mm; dorsal side uniform reddish brown, pronotum lateral explanate areas somewhat paler; elytra usually with margins darker, but not forming central patch; antennae reddish brown, 1st antennomere paler; femora yellowish, tibiae and tarsi darker; ventral side reddish brown. <bold>Head</bold> glabrous, without or with very fine isodiametric microsculpture. <bold>Pronotum</bold> glabrous,cordiform, widest slightly before middle; ratio PW/PL 1.30 to 1.41; pronotal base briefly but distinctly lobed; disc moderately convex, microsculpture indistinct, without punctures; front angles with few short setae (distinctly shorter than in <italic><tp:taxon-name>Anchista fenestrata fenestrata</tp:taxon-name></italic>); lateral margins distinctly angulate in middle, strongly sinuate before hind angles; lateral explanate areas wide and flat, with few coarse punctures; hind angles sharp, rectangular or slightly acute, with few very short accessory setae; basal foveae moderately deep, with few punctures; median line distinct, strongly depressed and punctate anteriorly and subbasally. <bold>Elytra</bold> with striae shallow, distinct, finely punctate; intervals slightly convex, without accessory setae, finely and sparsely punctate; microsculpture distinct, isodiametric; 3rd interval usually with three setigerous pores, sometimes with four, all adjacent to 2nd interval, basal one usually placed at basal one-fourth approximately; 5th interval usually with two setigerous pores, sometimes with three, basal one near to interval base, all pores adjacent to 5th stria; basal margination nearly complete. Males with adhesive hairs rudimentary (two rows weakly present near apex) on 1st mesotarsomere, well developed (two whole rows) on 2nd and 3rd mesotarsomeres. <bold>Male genitalia</bold> with median lobe of aedeagus stout, bent to right side near apex; in lateral view, distinctly expanded in middle, gradually narrowed to apex; left lateral margin not curved in middle; apical orifice opened dorsally, basal margin of apical orifice with long setae; apical lamella placed on right side, flat, wide and rounded in dorsal view, not curved up dorsally; internal sac with a weakly sclerotized sclerite near middle, two weakly sclerotized elongate and sinuate sclerites near apical orifice, some parts of internal sac irregularly scaled (<xref ref-type="fig" rid="F18">Fig. 73</xref>). Female genitalia not studied.</p></tp:treatment-sec><tp:treatment-sec sec-type="Distribution"><title>Distribution</title><p>(<xref ref-type="fig" rid="F47">Map 3</xref>). India.</p></tp:treatment-sec><tp:treatment-sec><!--Section generated to contain objects referenced in tp:taxon-treatment.--><fig id="F2" position="float" orientation="portrait"><label>Figures 7–12.</label><caption><p>Habitus, scale bars = 2.0 mm: <bold>7</bold> <italic><tp:taxon-name>Anchista fenestrata subpubescens</tp:taxon-name></italic> Chaudoir, a specimen from Pakistan <bold>8</bold> <italic><tp:taxon-name>Anchista nubila</tp:taxon-name></italic> Andrewes, a specimen from India <bold>9</bold> <italic><tp:taxon-name>Metallanchista perlaeta</tp:taxon-name></italic> (Kirschenhofer), a specimen from Sumatra <bold>10</bold> <italic><tp:taxon-name>Metallanchista perlaeta</tp:taxon-name></italic> (Kirschenhofer), a specimen from Java <bold>11</bold> <italic><tp:taxon-name>Physodera dejeani</tp:taxon-name></italic> Eschscholtz, a specimen from Yunnan <bold>12</bold> <italic><tp:taxon-name>Physodera eschscholtzii</tp:taxon-name></italic> Parry, a specimen from Yunnan.</p></caption><graphic xmlns:xlink="http://www.w3.org/1999/xlink" xlink:href="ZooKeys-284-001-g002.jpg" position="float" orientation="portrait" xlink:type="simple"/></fig><fig id="F7" position="float" orientation="portrait"><label>Figures 37–42.</label><caption><p>Type materials, scale bars = 2.0 mm: <bold>37</bold> Lectotype of <italic><tp:taxon-name>Lebia brunnea</tp:taxon-name></italic> Wiedemann [= <italic><tp:taxon-name>Anchista brunnea</tp:taxon-name></italic> (Wiedemann)] <bold>38</bold> Lectotype of <italic><tp:taxon-name>Anchista picea</tp:taxon-name></italic> Chaudoir [= <italic><tp:taxon-name>Anchista brunnea</tp:taxon-name></italic> (Wiedemann)] <bold>39</bold> Holotype of <italic><tp:taxon-name>Plochionus fenestratus</tp:taxon-name></italic> Schmidt-Göbel [= <italic><tp:taxon-name>Anchista fenestrata fenestrata</tp:taxon-name></italic> (Schmidt-Göbel)] <bold>40</bold> Holotype of <italic><tp:taxon-name>Anchista glabra</tp:taxon-name></italic> Chaudoir [= <italic><tp:taxon-name>Anchista fenestrata fenestrata</tp:taxon-name></italic> (Schmidt-Göbel)] <bold>41</bold> Lectotype of <italic><tp:taxon-name>Anchista subpubescens</tp:taxon-name></italic> Chaudoir [= <italic><tp:taxon-name>Anchista fenestrata subpubescens</tp:taxon-name></italic> Chaudoir] <bold>42</bold> Lectotype of <italic><tp:taxon-name>Anchista nubila</tp:taxon-name></italic> Andrewes.</p></caption><graphic xmlns:xlink="http://www.w3.org/1999/xlink" xlink:href="ZooKeys-284-001-g007.jpg" position="float" orientation="portrait" xlink:type="simple"/></fig><fig id="F8" position="float" orientation="portrait"><label>Figures 43–48.</label><caption><p>Type materials, scale bars = 2.0 mm: <bold>43</bold> Holotype of <italic><tp:taxon-name>Anchista pilosa</tp:taxon-name></italic> sp. n. <bold>44</bold> Holotype of <italic><tp:taxon-name>Metallanchista laticollis</tp:taxon-name></italic> sp. n. <bold>45</bold> Holotype of <italic><tp:taxon-name>Diamella kaszabi</tp:taxon-name></italic> Jedlička [= <italic><tp:taxon-name>Diamella kaszabi</tp:taxon-name></italic> (Jedlička)] <bold>46</bold> Lectotype of <italic><tp:taxon-name>Calleida cupreomicans</tp:taxon-name></italic> Oberthür [= <italic><tp:taxon-name>Diamella cupreomicans</tp:taxon-name></italic> (Oberthür)] <bold>47</bold> Lectotype of <italic><tp:taxon-name>Allocota aerata</tp:taxon-name></italic> Bates [= <italic><tp:taxon-name>Diamella cupreomicans</tp:taxon-name></italic> (Oberthür)] <bold>48</bold> Holotype of <italic><tp:taxon-name>Lachnoderma arrowi</tp:taxon-name></italic> Jedlička [= <italic><tp:taxon-name>Diamella arrowi</tp:taxon-name></italic> (Jedlička)].</p></caption><graphic xmlns:xlink="http://www.w3.org/1999/xlink" xlink:href="ZooKeys-284-001-g008.jpg" position="float" orientation="portrait" xlink:type="simple"/></fig><fig id="F18" position="float" orientation="portrait"><label>Figure 73.</label><caption><p>Median lobe of male genitalia, right-lateral, ventral, left-lateral, dorsal views of <italic><tp:taxon-name>Anchista nubila</tp:taxon-name></italic> Andrewes, a specimen from Chota Nagpore.</p></caption><graphic xmlns:xlink="http://www.w3.org/1999/xlink" xlink:href="ZooKeys-284-001-g018.jpg" position="float" orientation="portrait" xlink:type="simple"/></fig><fig id="F47" position="float" orientation="portrait"><label>Map 3.</label><caption><p>Known distribution of genus <italic><tp:taxon-name>Anchista</tp:taxon-name></italic>: ◆ <italic><tp:taxon-name>Anchista brunnea</tp:taxon-name></italic> (Wiedemann) ★ <italic><tp:taxon-name>Anchista nubila</tp:taxon-name></italic> Andrewes ● <italic><tp:taxon-name>Anchista pilosa</tp:taxon-name></italic> sp. n. △ <italic><tp:taxon-name>Anchista fenestrata fenestrata</tp:taxon-name></italic> (Schmidt-Göbel) ▼ <italic><tp:taxon-name>Anchista fenestrata subpubescens</tp:taxon-name></italic> Chaudoir.</p></caption><graphic xmlns:xlink="http://www.w3.org/1999/xlink" xlink:href="ZooKeys-284-001-g047.jpg" position="float" orientation="portrait" xlink:type="simple"/></fig></tp:treatment-sec><ref-list><ref id="B15"><mixed-citation xmlns:xlink="http://www.w3.org/1999/xlink" xlink:type="simple"><person-group><name name-style="western"><surname>Andrewes</surname><given-names>HE</given-names></name></person-group> (<year>1931</year>)<source> Papers on Oriental Carabidae. XXV. The Annals and Magazine of Natural History (10) 7: 513–528. </source>doi: <ext-link ext-link-type="uri" xlink:href="http://dx.doi.org/10.1080/00222933108673342" xlink:type="simple">10.1080/00222933108673342</ext-link></mixed-citation></ref><ref id="B37"><mixed-citation xmlns:xlink="http://www.w3.org/1999/xlink" xlink:type="simple"><person-group><name name-style="western"><surname>Csiki</surname><given-names>E</given-names></name></person-group> (<year>1932</year>)<article-title> Carabidae: Harpalinae VII (Pars 124).</article-title> In: <person-group><name name-style="western"><surname>Junk</surname><given-names>W</given-names></name><name name-style="western"><surname>Schenkling</surname><given-names>S</given-names></name></person-group> (<role>Eds</role>). <issue-title>Coleopterorum catalogus.</issue-title><source>Volumen III. Carabidae III. Berlin</source>: <fpage>1279</fpage>-<lpage>1598</lpage>.</mixed-citation></ref></ref-list></tp:taxon-treatment>
