# Supplementary material for: Taxonomic synopsis of the subtribe Physoderina (Coleoptera, Carabidae, Lebiini), with species revisions of eight genera
Source: Zookeys. 2013 Apr 4;(284):1–129. doi: 10.3897/zookeys.284.3983 (PMC3677377; doi:10.3897/zookeys.284.3983)
Supplement: XML Treatment for Anchista pilosa [file zookeys.284.3983-treatment12.xml]

<!DOCTYPE tp:taxon-treatment
  PUBLIC "-//TaxonX//DTD Taxonomic Treatment Publishing DTD v0 20100105//EN" "tax-treatment-NSO.dtd">
<tp:taxon-treatment xmlns:tp="http://www.plazi.org/taxpub"><tp:treatment-meta><mixed-citation publication-type="journal"><person-group><name><surname>Shi</surname><given-names>Hongliang</given-names></name><name><surname>Zhou</surname><given-names>Hongzhang</given-names></name><name><surname>Liang</surname><given-names>Hongbin</given-names></name></person-group><article-title>Taxonomic synopsis of the subtribe Physoderina (Coleoptera, Carabidae, Lebiini), with species revisions of eight genera</article-title><source>Zookeys</source><day>4</day><month>4</month><year>2013</year><volume>2013</volume><issue>284</issue><fpage>1</fpage><lpage>129</lpage><pub-id pub-id-type="doi">10.3897/zookeys.284.3983</pub-id></mixed-citation></tp:treatment-meta><tp:nomenclature><tp:taxon-name>
                            <tp:taxon-name-part taxon-name-part-type="genus">Anchista</tp:taxon-name-part>
                            <tp:taxon-name-part taxon-name-part-type="species">pilosa</tp:taxon-name-part>
                        <object-id xmlns:xlink="http://www.w3.org/1999/xlink" xlink:type="simple">urn:lsid:zoobank.org:act:3BDFF1AA-FBD1-4699-B3C5-162BA0389D14</object-id>
								<object-id xmlns:xlink="http://www.w3.org/1999/xlink" xlink:type="simple">http://species-id.net/wiki/Anchista_pilosa</object-id>
								</tp:taxon-name><tp:taxon-authority>Shi &amp; Liang</tp:taxon-authority><tp:taxon-status xmlns:xlink="http://www.w3.org/1999/xlink" xlink:type="simple">sp. n.</tp:taxon-status><xref ref-type="fig" rid="F8">Habitus: Fig. 43</xref><xref ref-type="fig" rid="F19">male genitalia: Figs 74</xref><xref ref-type="fig" rid="F40">98</xref></tp:nomenclature><tp:treatment-sec sec-type="Type material"><title>Type material.</title><p><bold>Holotype</bold> (MNHN): male, body length = 7.8 mm, board mounted, genitalia dissected and deposited in microvial pinned under specimen, “Bangalore / Chikkangalur / Tabourel 1900”; “MUSEUM PARIS / 1952 / COLL. R. OBERTHÜR”; “HOLOTYPE ♂/ Anchista pilosa / new species / Des. SHI H. L. 2011” [red label][Figs 43, 74, 98].</p><!--PageBreak--></tp:treatment-sec><tp:treatment-sec sec-type="Diagnosis"><title>Diagnosis.</title><p>Pronotum pubescent, lateral margins hardly angulate near middle, sinuate before hind angles; elytra with bicolored pattern; elytra pubescent, primary setigerous pores not distinct; elytral basal margination extended only to 3rd interval; median lobe of aedeagus without setae around apical orifice.</p><p>Based on pubescent surface and elytral pattern, the new species resembles the subspecies <italic><tp:taxon-name>Anchista fenestrata subpubescens</tp:taxon-name></italic> Chaudoir, but can be distinguished in having the following characters: (1) elytral basal margination extended only to 3rd interval, but in <italic><tp:taxon-name>Anchista fenestrata subpubescens</tp:taxon-name></italic> basal margination nearly complete; (2) pronotum with lateral margins less angulate and hind angles less distinct in the new species; (3) males with tarsi adhesive hairs well developed (two whole rows) on first three mesotarsomeres, but in <italic><tp:taxon-name>Anchista fenestrata subpubescens</tp:taxon-name></italic> adhesive hairs rudimentary (weakly present near apex) on first three mesotarsomeres in males; (4) males of the new species with terminal sternum more deeply emarginate than in <italic><tp:taxon-name>Anchista fenestrata subpubescens</tp:taxon-name></italic>; (5) median lobe of aedeagus without setae around apical orifice, but in <italic><tp:taxon-name>Anchista fenestrata subpubescens</tp:taxon-name></italic> median lobe of aedeagus with long setae around apical orifice.</p></tp:treatment-sec><tp:treatment-sec sec-type="Description"><title>Description.</title><p>Body length 7.8 mm; dorsum yellow to reddish yellow, pronotum lateral explanate areas pale yellow; 1st antennomere yellow, remaining antennomeres reddish brown. Elytra bicolored, forming faint pattern, background nearly brownish, with lateral part slightly paler; large yellow patch occupying inner five intervals from base to apical third; lateral margins and epipleura yellow. Ventral side yellow, sterna darker toward apex; femora and tibiae yellowish, tarsi yellowish brown. <bold>Head</bold> sparsely pubescent, nearly glabrous on front, without microsculpture or punctures. <bold>Pronotum</bold> with disc pubescent, rather sparser along median line, nearly glabrous on lateral explanate areas;pronotumcordiform, widest slightly before middle; ratio PW/PL 1.53; pronotal base briefly but distinctly lobed; disc moderately convex, microsculpture indistinct, without punctures; front angles with few moderately long setae; lateral margins hardly angulate in middle, strongly sinuate before hind angles; lateral explanate areas wide and even; hind angles slightly obtuse, with few accessory setae; basal foveae moderately deep, with few punctures; median line indistinct, slightly depressed subbasally. <bold>Elytra</bold> with striae shallow, distinct, slightly punctate along striae; intervals slightly convex, with dense and regular accessory setae; microsculpture indistinct; primary setigerous pores on 3rd and 5th intervals hardly visible, five pores on 3rd interval, two on the 5th; basal margination extended only to 3rd interval. Males with adhesive hairs well developed (two whole rows) on first three mesotarsomeres; males with terminal sternum more deeply emarginate than other members of the genus (as in <xref ref-type="fig" rid="F44">Fig. 145</xref>), but less deeply than in <italic><tp:taxon-name>Paraphaea</tp:taxon-name></italic> (<xref ref-type="fig" rid="F44">Fig. 143</xref>). <bold>Male genitalia</bold> with median lobe of aedeagus straight and flat, gently expanded to apex; left lateral margin slightly curved in middle; apical orifice opened dorsally, margin around apical orifice not setose; apical lamella placed on right side, flat and rounded, width subequal to length in dorsal view, not curved upwards dorsally in lateral view; internal sac with two moderately sclerotized flagella near apical orifice, internal sac irregularly scaled and sclerotized, basal part more distinctly sclerotized (<xref ref-type="fig" rid="F19">Fig. 74</xref>). Female genitalia unknown.</p></tp:treatment-sec><tp:treatment-sec sec-type="Distribution"><title>Distribution</title><p>(<xref ref-type="fig" rid="F47">Map 3</xref>). Only known from type locality Bangalore (India).</p><!--PageBreak--></tp:treatment-sec><tp:treatment-sec sec-type="Etymology"><title>Etymology.</title><p>The name “<italic>pilosa</italic>” comes from Latin, meaning pubescent, referring to the pubescent surface of this species.</p></tp:treatment-sec><tp:treatment-sec sec-type="Remarks"><title>Remarks.</title><p>Based on median lobe of aedeagus without setae, elytral basal margination incomplete and male terminal sternum more deeply emarginate than other species, the new species seems to be isolated in the genus. But, male genital internal sac characters and distribution of male adhesive hairs on tarsi indicated that this species is a member of <italic><tp:taxon-name>Anchista</tp:taxon-name></italic>.</p></tp:treatment-sec><tp:treatment-sec><!--Section generated to contain objects referenced in tp:taxon-treatment.--><fig id="F8" position="float" orientation="portrait"><label>Figures 43–48.</label><caption><p>Type materials, scale bars = 2.0 mm: <bold>43</bold> Holotype of <italic><tp:taxon-name>Anchista pilosa</tp:taxon-name></italic> sp. n. <bold>44</bold> Holotype of <italic><tp:taxon-name>Metallanchista laticollis</tp:taxon-name></italic> sp. n. <bold>45</bold> Holotype of <italic><tp:taxon-name>Diamella kaszabi</tp:taxon-name></italic> Jedlička [= <italic><tp:taxon-name>Diamella kaszabi</tp:taxon-name></italic> (Jedlička)] <bold>46</bold> Lectotype of <italic><tp:taxon-name>Calleida cupreomicans</tp:taxon-name></italic> Oberthür [= <italic><tp:taxon-name>Diamella cupreomicans</tp:taxon-name></italic> (Oberthür)] <bold>47</bold> Lectotype of <italic><tp:taxon-name>Allocota aerata</tp:taxon-name></italic> Bates [= <italic><tp:taxon-name>Diamella cupreomicans</tp:taxon-name></italic> (Oberthür)] <bold>48</bold> Holotype of <italic><tp:taxon-name>Lachnoderma arrowi</tp:taxon-name></italic> Jedlička [= <italic><tp:taxon-name>Diamella arrowi</tp:taxon-name></italic> (Jedlička)].</p></caption><graphic xmlns:xlink="http://www.w3.org/1999/xlink" xlink:href="ZooKeys-284-001-g008.jpg" position="float" orientation="portrait" xlink:type="simple"/></fig><fig id="F19" position="float" orientation="portrait"><label>Figure 74.</label><caption><p>Median lobe of male genitalia, right-lateral, ventral, left-lateral, dorsal views of <italic><tp:taxon-name>Anchista pilosa</tp:taxon-name></italic> sp. n., holotype.</p></caption><graphic xmlns:xlink="http://www.w3.org/1999/xlink" xlink:href="ZooKeys-284-001-g019.jpg" position="float" orientation="portrait" xlink:type="simple"/></fig><fig id="F40" position="float" orientation="portrait"><label>Figures 95–110.</label><caption><p>Left and right parameres of male genitalia, scale bars = 0.2 mm: <bold>95</bold> <italic><tp:taxon-name>Paraphaea binotata</tp:taxon-name></italic> (Dejean), a specimen from Guangxi <bold>96</bold> <italic><tp:taxon-name>Paraphaea minor</tp:taxon-name></italic> sp. n., holotype <bold>97</bold> <italic><tp:taxon-name>Anchista brunnea</tp:taxon-name></italic> (Wiedemann), a paralectotype of <italic>picea</italic> Chaudoir <bold>98</bold> <italic><tp:taxon-name>Anchista pilosa</tp:taxon-name></italic> sp. n., holotype <bold>99</bold> <italic><tp:taxon-name>Metallanchista laticollis</tp:taxon-name></italic> sp. n., holotype <bold>100</bold> <italic><tp:taxon-name>Physodera amplicollis</tp:taxon-name></italic> van de Poll, a specimen from Taiwan <bold>101</bold> <italic><tp:taxon-name>Diamella cupreomicans</tp:taxon-name></italic> (Oberthür), a specimen from Yunnan <bold>102</bold> <italic><tp:taxon-name>Diamella arrowi</tp:taxon-name></italic> (Jedlička), holotype <bold>103</bold> <italic><tp:taxon-name>Allocota aurata</tp:taxon-name></italic> (Bates), a specimen from Tonkin <bold>104</bold> <italic><tp:taxon-name>Allocota aurata</tp:taxon-name></italic> (Bates), a specimen from Shaanxi <bold>105</bold> <italic><tp:taxon-name>Allocota bicolor</tp:taxon-name></italic> sp. n., holotype <bold>106</bold> <italic><tp:taxon-name>Lachnoderma asperum</tp:taxon-name></italic> Bates, a specimen from Taiwan <bold>107</bold> <italic><tp:taxon-name>Dasiosoma ivorense</tp:taxon-name></italic> Basilewsky, a paratype from Cote d’Ivoire <bold>108</bold> <italic><tp:taxon-name>Dasiosoma quadraticolle</tp:taxon-name></italic> sp. n., holotype <bold>109</bold> <italic><tp:taxon-name>Orionella kathmanduensis</tp:taxon-name></italic> (Kirschenhofer), a specimen from Nepal <bold>110</bold> <italic><tp:taxon-name>Endynomena pradieri</tp:taxon-name></italic> (Fairmaire), a specimen from Fujian.</p></caption><graphic xmlns:xlink="http://www.w3.org/1999/xlink" xlink:href="ZooKeys-284-001-g040.jpg" position="float" orientation="portrait" xlink:type="simple"/></fig><fig id="F44" position="float" orientation="portrait"><label>Figures 138–157.</label><caption><p>Characters of <tp:taxon-name>Physoderina</tp:taxon-name>. <bold>138–139</bold> Internal reproductive system of females, scale bars = 0.2 mm: <bold>138</bold> <italic><tp:taxon-name>Dasiosoma quadraticolle</tp:taxon-name></italic> sp. n., a paratype from Yunnan <bold>139</bold> <italic><tp:taxon-name>Orionella lewisii</tp:taxon-name></italic> (Bates), a specimen from Zhejiang. <bold>140–142</bold> Right protibia, ventral view, showing the reduction of cleaning spur, scale bars = 0.5 mm: <bold>140</bold> <italic><tp:taxon-name>Allocota aurata</tp:taxon-name></italic> (Bates) (cleaning spur absent) <bold>141</bold> <italic><tp:taxon-name>Allocota bicolor</tp:taxon-name></italic> sp. n. (cleaning spur fine) <bold>142</bold> <italic><tp:taxon-name>Diamella cupreomicans</tp:taxon-name></italic> (Oberthür) (cleaning spur well developed). <bold>143–146</bold> Terminal sternum, showing the setae and male emargination, scale bars = 0.5 mm:  <bold>143</bold> <italic><tp:taxon-name>Paraphaea binotata</tp:taxon-name></italic> (Dejean), male (deeply emarginate, one seta on each side) <bold>144</bold> <italic><tp:taxon-name>Paraphaea binotata</tp:taxon-name></italic> (Dejean) (straight, two setae on each side), female <bold>145</bold> <italic><tp:taxon-name>Allocota aurata</tp:taxon-name></italic> (Bates), male (moderately emarginate, two setae on each side) <bold>146</bold> <italic><tp:taxon-name>Allocota aurata</tp:taxon-name></italic> (Bates), female (straight, two setae on each side, right side unusually with an additional seta). <bold>147–148</bold> Umbilical series of 9th interval, right elytron, scale bars = 0.5 mm: <bold>147</bold> <italic><tp:taxon-name>Paraphaea binotata</tp:taxon-name></italic> (Dejean) (umbilical series placed in one row) <bold>148</bold> <italic><tp:taxon-name>Metallanchista laticollis</tp:taxon-name></italic> sp. n. (umbilical series placed in two rows). <bold>149–150</bold> Head, showing the different shape of mandibles, scale bars = 0.5 mm: <bold>149</bold> <italic><tp:taxon-name>Paraphaea formosana</tp:taxon-name></italic> (Jedlička) (mandibles moderately widen) <bold>150</bold> <italic><tp:taxon-name>Allocota bicolor</tp:taxon-name></italic> sp. n. (mandibles strongly widen). <bold>151–153</bold> Pronotum, showing the different length of setae on front angle, scale bars = 0.5 mm: <bold>151</bold> <italic><tp:taxon-name>Allocota viridipennis</tp:taxon-name></italic> Motschulsky, (setae short and fine) <bold>152</bold> <italic><tp:taxon-name>Allocota cyanipennis</tp:taxon-name></italic> Heller, (setae relative long) <bold>153</bold> <italic><tp:taxon-name>Allocota bicolor</tp:taxon-name></italic> sp. n., (setae very long). <bold>154–155</bold> Pronotum, showing the difference on lateral margin, scale bars = 0.5 mm: <bold>154</bold> <italic><tp:taxon-name>Anchista fenestrata fenestrata</tp:taxon-name></italic> (Schmidt-Göbel), (lateral margin slightly angulated in middle) <bold>155</bold> <italic><tp:taxon-name>Paraphaea formosana</tp:taxon-name></italic> (Jedlička), (lateral margin completely rounded in middle). <bold>156–157</bold> Pronotal hind angle, showing the geographical variation in <italic><tp:taxon-name>Allocota bicolor</tp:taxon-name></italic> sp. n., scale bars = 0.2 mm: <bold>156</bold> <italic><tp:taxon-name>Allocota bicolor</tp:taxon-name></italic> sp. n., a specimen from Guangdong, (hind angle sharp) <bold>157</bold> <italic><tp:taxon-name>Allocota bicolor</tp:taxon-name></italic> sp. n., holotype from Yunnan, (hind angle slightly rounded).</p></caption><graphic xmlns:xlink="http://www.w3.org/1999/xlink" xlink:href="ZooKeys-284-001-g044.jpg" position="float" orientation="portrait" xlink:type="simple"/></fig><fig id="F47" position="float" orientation="portrait"><label>Map 3.</label><caption><p>Known distribution of genus <italic><tp:taxon-name>Anchista</tp:taxon-name></italic>: ◆ <italic><tp:taxon-name>Anchista brunnea</tp:taxon-name></italic> (Wiedemann) ★ <italic><tp:taxon-name>Anchista nubila</tp:taxon-name></italic> Andrewes ● <italic><tp:taxon-name>Anchista pilosa</tp:taxon-name></italic> sp. n. △ <italic><tp:taxon-name>Anchista fenestrata fenestrata</tp:taxon-name></italic> (Schmidt-Göbel) ▼ <italic><tp:taxon-name>Anchista fenestrata subpubescens</tp:taxon-name></italic> Chaudoir.</p></caption><graphic xmlns:xlink="http://www.w3.org/1999/xlink" xlink:href="ZooKeys-284-001-g047.jpg" position="float" orientation="portrait" xlink:type="simple"/></fig></tp:treatment-sec></tp:taxon-treatment>
