# Supplementary material for: Taxonomic synopsis of the subtribe Physoderina (Coleoptera, Carabidae, Lebiini), with species revisions of eight genera
Source: Zookeys. 2013 Apr 4;(284):1–129. doi: 10.3897/zookeys.284.3983 (PMC3677377; doi:10.3897/zookeys.284.3983)
Supplement: XML Treatment for Metallanchista [file zookeys.284.3983-treatment13.xml]

<!DOCTYPE tp:taxon-treatment
  PUBLIC "-//TaxonX//DTD Taxonomic Treatment Publishing DTD v0 20100105//EN" "tax-treatment-NSO.dtd">
<tp:taxon-treatment xmlns:tp="http://www.plazi.org/taxpub"><tp:treatment-meta><mixed-citation publication-type="journal"><person-group><name><surname>Shi</surname><given-names>Hongliang</given-names></name><name><surname>Zhou</surname><given-names>Hongzhang</given-names></name><name><surname>Liang</surname><given-names>Hongbin</given-names></name></person-group><article-title>Taxonomic synopsis of the subtribe Physoderina (Coleoptera, Carabidae, Lebiini), with species revisions of eight genera</article-title><source>Zookeys</source><day>4</day><month>4</month><year>2013</year><volume>2013</volume><issue>284</issue><fpage>1</fpage><lpage>129</lpage><pub-id pub-id-type="doi">10.3897/zookeys.284.3983</pub-id></mixed-citation></tp:treatment-meta><tp:nomenclature><label>Genus</label><tp:taxon-name>
                            <tp:taxon-name-part taxon-name-part-type="genus">Metallanchista</tp:taxon-name-part>
                        <object-id xmlns:xlink="http://www.w3.org/1999/xlink" xlink:type="simple">urn:lsid:zoobank.org:act:5E1AFED8-B54F-4FDF-949A-F039F049D477</object-id>
								<object-id xmlns:xlink="http://www.w3.org/1999/xlink" xlink:type="simple">http://species-id.net/wiki/Metallanchista</object-id>
								</tp:taxon-name><tp:taxon-authority>Shi &amp; Liang</tp:taxon-authority><tp:taxon-status xmlns:xlink="http://www.w3.org/1999/xlink" xlink:type="simple">gen. n.</tp:taxon-status></tp:nomenclature><tp:treatment-sec sec-type="Type-species"><title>Type-species:</title><p><italic><tp:taxon-name>Metallanchista laticollis</tp:taxon-name></italic> Shi &amp; Liang, sp. n.</p></tp:treatment-sec><tp:treatment-sec sec-type="Diagnosis"><title>Diagnosis.</title><p>Surface glabrous, with distinct metallic reflection; mandibles moderately widened (<xref ref-type="fig" rid="F44">Fig. 149</xref>); umbilical pores of 9th interval placed in two rows (<xref ref-type="fig" rid="F44">Fig. 148</xref>); males with terminal sternum deeply emarginate, bisetose on each side; males without adhesive hairs on metatarsomeres; median lobe of aedeagus without setae around apical orifice; internal sac with main flagellum reduced. These characters readily distinguish the new genus from all other genera of <tp:taxon-name>Physoderina</tp:taxon-name>.</p><p>The gen. n. is most closely allied to <italic><tp:taxon-name>Anchista</tp:taxon-name></italic>, but can be distinguished by: (1) median lobe with apical lamella longer and bent dorsally; (2) males with two pairs of setae on terminal sternum; (3) umbilical pores of 9th interval placed in two rows. <italic><tp:taxon-name>Metallanchista</tp:taxon-name></italic> new genus also resembles some species of <italic><tp:taxon-name>Physodera</tp:taxon-name></italic>, but differs by the following characters: (1) pronotum with mid-lateral setae; (2) basal margination of elytra nearly complete; (3) elytral intervals more or less convex; (4) 3rd to 5th intervals slightly depressed at basal two-fifths; (5) mandibles moderately widened.</p></tp:treatment-sec><tp:treatment-sec sec-type="Generic characters"><title>Generic characters.</title><p>Body rather flat, dorsal side with distinct metallic reflections; microsculpture indistinct. <bold>Head</bold> glabrous; eyes hemispherical, prominent; tempora short, nearly half as long as eyes, abruptly narrowed behind eyes; vertex flat. Antennae hardly extended to elytral base; 1st antennomere stout, slightly expanded in middle, slightly narrowed to base, 3rd as long as 4th. Labrum smooth, without any secondary setae; mandibles moderately widened, outer margin nearly straight, glabrous on outer scrobe and dorsal ridge; terminal maxillary palpomeres fusiform in both sexes; terminal labial palpomeres moderately expanded but not strongly securiform in both sexes; ligula with apex nearly truncate, with four long setae; paraglossae membranous, slightly longer than ligula, adnate; mentum tooth wide and rounded, with two long setae near base, a few additional short setae present on central area of mentum; submentum with four long setae, distant from lateral margin; genae and gula with a few short seta at anterior part. <bold>Pronotum</bold> wider than head, disc glabrous; mid-lateral setae present; front angles more or less setose, hind angles generally with a few additional short setae; pronotal base briefly but distinctly lobed; lateral margins rounded or slightly angulate, strongly sinuate before hind angles; hind angles sharp. <bold>Elytra</bold> wide, apex truncate, sutural angles not <!--PageBreak-->projected, outer angles completely rounded; lateral margins slightly depressed in basal one-third, disc with an indistinct depression near basal two-fifths; intervals glabrous, without additional setae; umbilical pores of 9th interval placed in two rows (<xref ref-type="fig" rid="F44">Fig. 148</xref>), the outer row (the primary umbilical pore series) adjacent to lateral expansion usually composed of 18 pores, the inner row (secondary umbilical pore series) adjacent to 8th stria usually composed of 10 pores; basal margination nearly complete; basal pores well developed; 3rd interval with two setigerous pores, basal one located at basal one-third approximately, adjacent to 3rd stria, apical one at apical one-eighth approximately, adjacent to 2nd stria; 5th interval slightly widened at base, with one setigerous pore near base, adjacent to 5th stria; 7th and 8th intervals slightly tumid near apex. <bold>Ventral side</bold> nearly glabrous; males with terminal sternum deeply emarginate apically (<xref ref-type="fig" rid="F44">Fig. 143</xref>), bisetose on each side; females with terminal sternum straight apically, bisetose on each side. <bold>Legs</bold> short; protibiae with cleaning spur well developed, distant from inner margin; tarsi widened, 4th tarsomere bifid, claws pectinate; males with adhesive hairs well developed (two whole rows) on 1st to 3rd pro-, and 2nd to 3rd mesotarsomeres, rudimentary (two rows weakly present near apex) on 1st mesotarsomere. <bold>Male genitalia</bold> with median lobe of aedeagus not twisted; apical orifice opened dorsally, apical lamella without long setae; apical lamella strongly bent dorsally; internal sac with main flagellum fully reduced, without any distinct sclerite, some parts of internal sac strongly scaled. <bold>Female genitalia.</bold> Apical segment of ovipositor straight, glabrous; membranous extension short, slightly sclerotized. Internal reproductive system not studied.</p></tp:treatment-sec><tp:treatment-sec sec-type="Distribution"><title>Distribution</title><p>(<xref ref-type="fig" rid="F48">Map 4</xref>). Malay Peninsula, Sumatra, Java.</p></tp:treatment-sec><tp:treatment-sec sec-type="Etymology"><title>Etymology.</title><p>The genus name “<italic>Metallanchista</italic>” is combined from the Greek “<italic>metall</italic>”, a reference to metal, and the genus name “<italic>Anchista</italic>”, meaning that it is closely related to genus <italic><tp:taxon-name>Anchista</tp:taxon-name></italic>, but strongly metallic. The gender of this genus name is feminine.</p></tp:treatment-sec><tp:treatment-sec sec-type="Monophyly and relationships"><title>Monophyly and relationships.</title><p>The new genus is most closely allied with <italic><tp:taxon-name>Anchista</tp:taxon-name></italic>, as both genera have the main flagella of the aedeagal median lobe fully reduced. Both are also allied with <italic><tp:taxon-name>Paraphaea</tp:taxon-name></italic> and <italic><tp:taxon-name>Endynomena</tp:taxon-name></italic> in sharing: (1) median lobe of aedeagus usually strongly setose around apical orifice; (2) mandibles usually moderately widened; (3) basal margination of elytra usually complete. These character states may be synapomorphies for this lineage in the subtribe.</p><p>We establish this new genus based on the following apomorphic character states: (1) umbilical pores of 9th interval placed in two rows; (2) median lobe of aedeagus with apex strongly bent dorsally, internal sac without distinct sclerite, but scaled in certain areas; (3) submentum quadrisetose, ventral side of head with some accessory setae; (4) terminal sternum of males with two pairs of setae on each side.</p></tp:treatment-sec><tp:treatment-sec sec-type="Taxonomic comments"><title>Taxonomic comments.</title><p>So far as we know, there is no other genus of <tp:taxon-name>Lebiini</tp:taxon-name> with two rows of umbilical pores as in <italic><tp:taxon-name>Metallanchista</tp:taxon-name></italic> gen. n. The pore series in <italic><tp:taxon-name>Metallanchista</tp:taxon-name></italic> gen. n. contains more pores than in other allied genera, 28 pores contrasting with usually 15–20 pores in other genera. So the peculiar pore series is not the result of a different arrangement, but due to the presence of the unique secondary pore series adjacent to the 8th stria. The outer pore series, composed of 18 pores adjacent to the lateral expansion, is the primary pore series and homologous with the umbilical pore series in other genera.</p><!--PageBreak--></tp:treatment-sec><tp:treatment-sec sec-type="Key to species of Metallanchista gen. n"><title>Key to species of <italic><tp:taxon-name>Metallanchista</tp:taxon-name></italic> gen. n.</title><table-wrap content-type="key" position="anchor" orientation="portrait"><table><tbody><tr><td rowspan="1" colspan="1">1</td><td rowspan="1" colspan="1">Elytral disc metallic violaceous, green, or cupreous, lateral margins more or less bluish; pronotum narrower, width 1.50 times length, lateral margins completely rounded in middle (as in <xref ref-type="fig" rid="F44">Fig. 155</xref>), front angles with some moderately long setae; elytral intervals barely convex</td><td rowspan="1" colspan="1"><italic><tp:taxon-name>Metallanchista perlaeta</tp:taxon-name></italic> (Kirschenhofer)</td></tr><tr><td rowspan="1" colspan="1">–</td><td rowspan="1" colspan="1">Elytra uniform metallic piceous–green; pronotum wider, width 1.65 times length, lateral margins slightly angulate in middle (as in <xref ref-type="fig" rid="F44">Fig. 154</xref>), front angles with a few very short setae; elytral intervals slightly convex</td><td rowspan="1" colspan="1"><italic><tp:taxon-name>Metallanchista laticollis</tp:taxon-name></italic> sp. n.</td></tr></tbody></table></table-wrap></tp:treatment-sec><tp:treatment-sec><!--Section generated to contain objects referenced in tp:taxon-treatment.--><fig id="F44" position="float" orientation="portrait"><label>Figures 138–157.</label><caption><p>Characters of <tp:taxon-name>Physoderina</tp:taxon-name>. <bold>138–139</bold> Internal reproductive system of females, scale bars = 0.2 mm: <bold>138</bold> <italic><tp:taxon-name>Dasiosoma quadraticolle</tp:taxon-name></italic> sp. n., a paratype from Yunnan <bold>139</bold> <italic><tp:taxon-name>Orionella lewisii</tp:taxon-name></italic> (Bates), a specimen from Zhejiang. <bold>140–142</bold> Right protibia, ventral view, showing the reduction of cleaning spur, scale bars = 0.5 mm: <bold>140</bold> <italic><tp:taxon-name>Allocota aurata</tp:taxon-name></italic> (Bates) (cleaning spur absent) <bold>141</bold> <italic><tp:taxon-name>Allocota bicolor</tp:taxon-name></italic> sp. n. (cleaning spur fine) <bold>142</bold> <italic><tp:taxon-name>Diamella cupreomicans</tp:taxon-name></italic> (Oberthür) (cleaning spur well developed). <bold>143–146</bold> Terminal sternum, showing the setae and male emargination, scale bars = 0.5 mm:  <bold>143</bold> <italic><tp:taxon-name>Paraphaea binotata</tp:taxon-name></italic> (Dejean), male (deeply emarginate, one seta on each side) <bold>144</bold> <italic><tp:taxon-name>Paraphaea binotata</tp:taxon-name></italic> (Dejean) (straight, two setae on each side), female <bold>145</bold> <italic><tp:taxon-name>Allocota aurata</tp:taxon-name></italic> (Bates), male (moderately emarginate, two setae on each side) <bold>146</bold> <italic><tp:taxon-name>Allocota aurata</tp:taxon-name></italic> (Bates), female (straight, two setae on each side, right side unusually with an additional seta). <bold>147–148</bold> Umbilical series of 9th interval, right elytron, scale bars = 0.5 mm: <bold>147</bold> <italic><tp:taxon-name>Paraphaea binotata</tp:taxon-name></italic> (Dejean) (umbilical series placed in one row) <bold>148</bold> <italic><tp:taxon-name>Metallanchista laticollis</tp:taxon-name></italic> sp. n. (umbilical series placed in two rows). <bold>149–150</bold> Head, showing the different shape of mandibles, scale bars = 0.5 mm: <bold>149</bold> <italic><tp:taxon-name>Paraphaea formosana</tp:taxon-name></italic> (Jedlička) (mandibles moderately widen) <bold>150</bold> <italic><tp:taxon-name>Allocota bicolor</tp:taxon-name></italic> sp. n. (mandibles strongly widen). <bold>151–153</bold> Pronotum, showing the different length of setae on front angle, scale bars = 0.5 mm: <bold>151</bold> <italic><tp:taxon-name>Allocota viridipennis</tp:taxon-name></italic> Motschulsky, (setae short and fine) <bold>152</bold> <italic><tp:taxon-name>Allocota cyanipennis</tp:taxon-name></italic> Heller, (setae relative long) <bold>153</bold> <italic><tp:taxon-name>Allocota bicolor</tp:taxon-name></italic> sp. n., (setae very long). <bold>154–155</bold> Pronotum, showing the difference on lateral margin, scale bars = 0.5 mm: <bold>154</bold> <italic><tp:taxon-name>Anchista fenestrata fenestrata</tp:taxon-name></italic> (Schmidt-Göbel), (lateral margin slightly angulated in middle) <bold>155</bold> <italic><tp:taxon-name>Paraphaea formosana</tp:taxon-name></italic> (Jedlička), (lateral margin completely rounded in middle). <bold>156–157</bold> Pronotal hind angle, showing the geographical variation in <italic><tp:taxon-name>Allocota bicolor</tp:taxon-name></italic> sp. n., scale bars = 0.2 mm: <bold>156</bold> <italic><tp:taxon-name>Allocota bicolor</tp:taxon-name></italic> sp. n., a specimen from Guangdong, (hind angle sharp) <bold>157</bold> <italic><tp:taxon-name>Allocota bicolor</tp:taxon-name></italic> sp. n., holotype from Yunnan, (hind angle slightly rounded).</p></caption><graphic xmlns:xlink="http://www.w3.org/1999/xlink" xlink:href="ZooKeys-284-001-g044.jpg" position="float" orientation="portrait" xlink:type="simple"/></fig><fig id="F48" position="float" orientation="portrait"><label>Map 4.</label><caption><p>Known distribution of genus <italic><tp:taxon-name>Metallanchista</tp:taxon-name></italic>: ● <italic><tp:taxon-name>Metallanchista laticollis</tp:taxon-name></italic> sp. n. ◆ <italic><tp:taxon-name>Metallanchista perlaeta</tp:taxon-name></italic> (Kirschenhofer).</p></caption><graphic xmlns:xlink="http://www.w3.org/1999/xlink" xlink:href="ZooKeys-284-001-g048.jpg" position="float" orientation="portrait" xlink:type="simple"/></fig></tp:treatment-sec></tp:taxon-treatment>
