# Supplementary material for: Taxonomic synopsis of the subtribe Physoderina (Coleoptera, Carabidae, Lebiini), with species revisions of eight genera
Source: Zookeys. 2013 Apr 4;(284):1–129. doi: 10.3897/zookeys.284.3983 (PMC3677377; doi:10.3897/zookeys.284.3983)
Supplement: XML Treatment for Metallanchista laticollis [file zookeys.284.3983-treatment14.xml]

<!DOCTYPE tp:taxon-treatment
  PUBLIC "-//TaxonX//DTD Taxonomic Treatment Publishing DTD v0 20100105//EN" "tax-treatment-NSO.dtd">
<tp:taxon-treatment xmlns:tp="http://www.plazi.org/taxpub"><tp:treatment-meta><mixed-citation publication-type="journal"><person-group><name><surname>Shi</surname><given-names>Hongliang</given-names></name><name><surname>Zhou</surname><given-names>Hongzhang</given-names></name><name><surname>Liang</surname><given-names>Hongbin</given-names></name></person-group><article-title>Taxonomic synopsis of the subtribe Physoderina (Coleoptera, Carabidae, Lebiini), with species revisions of eight genera</article-title><source>Zookeys</source><day>4</day><month>4</month><year>2013</year><volume>2013</volume><issue>284</issue><fpage>1</fpage><lpage>129</lpage><pub-id pub-id-type="doi">10.3897/zookeys.284.3983</pub-id></mixed-citation></tp:treatment-meta><tp:nomenclature><tp:taxon-name>
                            <tp:taxon-name-part taxon-name-part-type="genus">Metallanchista</tp:taxon-name-part>
                            <tp:taxon-name-part taxon-name-part-type="species">laticollis</tp:taxon-name-part>
                        <object-id xmlns:xlink="http://www.w3.org/1999/xlink" xlink:type="simple">urn:lsid:zoobank.org:act:2F0CFBB3-1150-43D5-95DC-C6F1DC39D141</object-id>
								<object-id xmlns:xlink="http://www.w3.org/1999/xlink" xlink:type="simple">http://species-id.net/wiki/Metallanchista_laticollis</object-id>
								</tp:taxon-name><tp:taxon-authority>Shi &amp; Liang</tp:taxon-authority><tp:taxon-status xmlns:xlink="http://www.w3.org/1999/xlink" xlink:type="simple">sp. n.</tp:taxon-status><xref ref-type="fig" rid="F8">Habitus: Fig. 44</xref><xref ref-type="fig" rid="F20">male genitalia: Figs 75</xref><xref ref-type="fig" rid="F40">99</xref></tp:nomenclature><tp:treatment-sec sec-type="Type material"><title>Type material.</title><p><bold>Holotype</bold> (NHMB): male, body length = 7.8 mm, board mounted, genitalia dissected and deposited in microvial pinned under specimen, “Thailand, 1.-20.iii.1996 / Chumphon prov. / Pha To env. 9°48’ 98°47’ / K. Majer leg.”; “HOLOTYPE ♂/ Metallanchista laticollis / new species / Des. SHI H. L. 2011” [red label][Figs 44, 75, 99].</p></tp:treatment-sec><tp:treatment-sec sec-type="Diagnosis"><title>Diagnosis.</title><p>Elytra uniform metallic piceous–green, intervals slightly convex; pronotal width 1.65 times length, lateral margins slightly angulate in middle, front angles with only a few very short setae. This species is similar to <italic><tp:taxon-name>Metallanchista perlaeta</tp:taxon-name></italic>, but can be distinguished from the latter by pronotal lateral margins angulate in middle and dorsal side with less metallic color.</p></tp:treatment-sec><tp:treatment-sec sec-type="Description"><title>Description.</title><p>Body length 7.8 mm; dorsum piceous, head and pronotum with moderate reflection, pronotum slightly brownish, elytra dark green, with strong metallic reflection; antennae, mouthparts yellowish brown, apices of mandibles darker, apices of terminal labial and maxillary palpomeres yellow; femora dark brown, tibiae and tarsomeres reddish brown; ventrum brown. <bold>Head</bold> glabrous, without microsculpture or punctures. <bold>Pronotum</bold> strongly transverse, widest slightly before middle; lateral explanate areas very wide and even, with a few punctures; ratio PW/PL 1.65; pronotal base briefly but distinctly lobed; disc moderately convex, microsculpture indistinct, without punctures or pubescence; front angles with a few very short setae; lateral margins slightly angulate in middle, strongly sinuate before hind angles; hind angles obtuse, sharp, not projected, with a few accessory setae; basal foveae shallow, with a few punctures; median line distinct, short, not reaching to base. <bold>Elytra</bold> with striae shallow, distinct, finely punctate; intervals slightly convex; microsculpture absent; 3rd interval with two setigerous pores, the basal one placed at basal one-third approximately, adjacent to 3rd stria, the apical one placed at apical one-eighth approximately, adjacent to 2nd stria; 5th interval with one setigerous pore near base. <bold>Male genitalia</bold> with median lobe of aedeagus tubular, slightly compressed; left lateral margin not curved, right <!--PageBreak-->lateral margin gently expanded in dorsal view; apical orifice opened dorsally, margin around apical orifice without long setae; apical lamella placed on right side, flat and elongate, apex rounded, length twice width; apical lamella strongly bent dorsally in lateral view; subapical area finely setose on right side. Internal sac without distinct sclerite; two separate areas near to dorsal margin strongly and coarsely scaled, basal one smaller and more coarsely scaled; main flagellum and trumpet-form expansion reduced to a hardly visible semi-sclerotized sclerite near base (<xref ref-type="fig" rid="F20">Fig. 75</xref>). Female genitalia unknown.</p></tp:treatment-sec><tp:treatment-sec sec-type="Distribution"><title>Distribution</title><p>(<xref ref-type="fig" rid="F48">Map 4</xref>). Only known from the type locality PhaTo (Thailand).</p></tp:treatment-sec><tp:treatment-sec sec-type="Etymology"><title>Etymology.</title><p>The name “<italic>laticollis</italic>” is from the Latin “<italic>lat-</italic>” meaning wide and “<italic>coll</italic>” meaning neck, referring to the pronotum. This species is named for its rather wide pronotum.</p></tp:treatment-sec><tp:treatment-sec><!--Section generated to contain objects referenced in tp:taxon-treatment.--><fig id="F8" position="float" orientation="portrait"><label>Figures 43–48.</label><caption><p>Type materials, scale bars = 2.0 mm: <bold>43</bold> Holotype of <italic><tp:taxon-name>Anchista pilosa</tp:taxon-name></italic> sp. n. <bold>44</bold> Holotype of <italic><tp:taxon-name>Metallanchista laticollis</tp:taxon-name></italic> sp. n. <bold>45</bold> Holotype of <italic><tp:taxon-name>Diamella kaszabi</tp:taxon-name></italic> Jedlička [= <italic><tp:taxon-name>Diamella kaszabi</tp:taxon-name></italic> (Jedlička)] <bold>46</bold> Lectotype of <italic><tp:taxon-name>Calleida cupreomicans</tp:taxon-name></italic> Oberthür [= <italic><tp:taxon-name>Diamella cupreomicans</tp:taxon-name></italic> (Oberthür)] <bold>47</bold> Lectotype of <italic><tp:taxon-name>Allocota aerata</tp:taxon-name></italic> Bates [= <italic><tp:taxon-name>Diamella cupreomicans</tp:taxon-name></italic> (Oberthür)] <bold>48</bold> Holotype of <italic><tp:taxon-name>Lachnoderma arrowi</tp:taxon-name></italic> Jedlička [= <italic><tp:taxon-name>Diamella arrowi</tp:taxon-name></italic> (Jedlička)].</p></caption><graphic xmlns:xlink="http://www.w3.org/1999/xlink" xlink:href="ZooKeys-284-001-g008.jpg" position="float" orientation="portrait" xlink:type="simple"/></fig><fig id="F20" position="float" orientation="portrait"><label>Figure 75.</label><caption><p>Median lobe of male genitalia, right-lateral, ventral, left-lateral, dorsal views of <italic><tp:taxon-name>Metallanchista laticollis</tp:taxon-name></italic> sp. n., holotype.</p></caption><graphic xmlns:xlink="http://www.w3.org/1999/xlink" xlink:href="ZooKeys-284-001-g020.jpg" position="float" orientation="portrait" xlink:type="simple"/></fig><fig id="F40" position="float" orientation="portrait"><label>Figures 95–110.</label><caption><p>Left and right parameres of male genitalia, scale bars = 0.2 mm: <bold>95</bold> <italic><tp:taxon-name>Paraphaea binotata</tp:taxon-name></italic> (Dejean), a specimen from Guangxi <bold>96</bold> <italic><tp:taxon-name>Paraphaea minor</tp:taxon-name></italic> sp. n., holotype <bold>97</bold> <italic><tp:taxon-name>Anchista brunnea</tp:taxon-name></italic> (Wiedemann), a paralectotype of <italic>picea</italic> Chaudoir <bold>98</bold> <italic><tp:taxon-name>Anchista pilosa</tp:taxon-name></italic> sp. n., holotype <bold>99</bold> <italic><tp:taxon-name>Metallanchista laticollis</tp:taxon-name></italic> sp. n., holotype <bold>100</bold> <italic><tp:taxon-name>Physodera amplicollis</tp:taxon-name></italic> van de Poll, a specimen from Taiwan <bold>101</bold> <italic><tp:taxon-name>Diamella cupreomicans</tp:taxon-name></italic> (Oberthür), a specimen from Yunnan <bold>102</bold> <italic><tp:taxon-name>Diamella arrowi</tp:taxon-name></italic> (Jedlička), holotype <bold>103</bold> <italic><tp:taxon-name>Allocota aurata</tp:taxon-name></italic> (Bates), a specimen from Tonkin <bold>104</bold> <italic><tp:taxon-name>Allocota aurata</tp:taxon-name></italic> (Bates), a specimen from Shaanxi <bold>105</bold> <italic><tp:taxon-name>Allocota bicolor</tp:taxon-name></italic> sp. n., holotype <bold>106</bold> <italic><tp:taxon-name>Lachnoderma asperum</tp:taxon-name></italic> Bates, a specimen from Taiwan <bold>107</bold> <italic><tp:taxon-name>Dasiosoma ivorense</tp:taxon-name></italic> Basilewsky, a paratype from Cote d’Ivoire <bold>108</bold> <italic><tp:taxon-name>Dasiosoma quadraticolle</tp:taxon-name></italic> sp. n., holotype <bold>109</bold> <italic><tp:taxon-name>Orionella kathmanduensis</tp:taxon-name></italic> (Kirschenhofer), a specimen from Nepal <bold>110</bold> <italic><tp:taxon-name>Endynomena pradieri</tp:taxon-name></italic> (Fairmaire), a specimen from Fujian.</p></caption><graphic xmlns:xlink="http://www.w3.org/1999/xlink" xlink:href="ZooKeys-284-001-g040.jpg" position="float" orientation="portrait" xlink:type="simple"/></fig><fig id="F48" position="float" orientation="portrait"><label>Map 4.</label><caption><p>Known distribution of genus <italic><tp:taxon-name>Metallanchista</tp:taxon-name></italic>: ● <italic><tp:taxon-name>Metallanchista laticollis</tp:taxon-name></italic> sp. n. ◆ <italic><tp:taxon-name>Metallanchista perlaeta</tp:taxon-name></italic> (Kirschenhofer).</p></caption><graphic xmlns:xlink="http://www.w3.org/1999/xlink" xlink:href="ZooKeys-284-001-g048.jpg" position="float" orientation="portrait" xlink:type="simple"/></fig></tp:treatment-sec></tp:taxon-treatment>
