# Supplementary material for: Taxonomic synopsis of the subtribe Physoderina (Coleoptera, Carabidae, Lebiini), with species revisions of eight genera
Source: Zookeys. 2013 Apr 4;(284):1–129. doi: 10.3897/zookeys.284.3983 (PMC3677377; doi:10.3897/zookeys.284.3983)
Supplement: XML Treatment for Physodera [file zookeys.284.3983-treatment16.xml]

<!DOCTYPE tp:taxon-treatment
  PUBLIC "-//TaxonX//DTD Taxonomic Treatment Publishing DTD v0 20100105//EN" "tax-treatment-NSO.dtd">
<tp:taxon-treatment xmlns:tp="http://www.plazi.org/taxpub"><tp:treatment-meta><mixed-citation publication-type="journal"><person-group><name><surname>Shi</surname><given-names>Hongliang</given-names></name><name><surname>Zhou</surname><given-names>Hongzhang</given-names></name><name><surname>Liang</surname><given-names>Hongbin</given-names></name></person-group><article-title>Taxonomic synopsis of the subtribe Physoderina (Coleoptera, Carabidae, Lebiini), with species revisions of eight genera</article-title><source>Zookeys</source><day>4</day><month>4</month><year>2013</year><volume>2013</volume><issue>284</issue><fpage>1</fpage><lpage>129</lpage><pub-id pub-id-type="doi">10.3897/zookeys.284.3983</pub-id></mixed-citation></tp:treatment-meta><tp:nomenclature><label>Genus</label><tp:taxon-name>
                            <tp:taxon-name-part taxon-name-part-type="genus">Physodera</tp:taxon-name-part>
                        <object-id xmlns:xlink="http://www.w3.org/1999/xlink" xlink:type="simple">http://species-id.net/wiki/Physodera</object-id>
								</tp:taxon-name><tp:taxon-authority>Eschscholtz, 1829</tp:taxon-authority><xref ref-type="fig" rid="F2">Habitus: Figs 11, 12</xref><xref ref-type="fig" rid="F21">male genitalia: Figs 76</xref><xref ref-type="fig" rid="F40">100</xref><xref ref-type="fig" rid="F41">female genitalia: Figs 115, 116</xref><xref ref-type="fig" rid="F42">130, 131</xref><tp:nomenclature-citation-list><tp:nomenclature-citation><tp:taxon-name>Physodera dejeani</tp:taxon-name><comment><xref ref-type="bibr" rid="B43">Eschscholtz 1829</xref>: 8; <xref ref-type="bibr" rid="B80">Schmidt-Göbel 1846</xref>: 46; <xref ref-type="bibr" rid="B64">Lacordaire 1854</xref>: 130; <xref ref-type="bibr" rid="B86">Van de Poll 1889</xref>: 251; <xref ref-type="bibr" rid="B52">Heller 1923</xref>: 304 (key to species); <xref ref-type="bibr" rid="B58">Jedlička 1963</xref>: 300.</comment></tp:nomenclature-citation><tp:nomenclature-citation><tp:taxon-name>Nepalotarsus</tp:taxon-name><comment><xref ref-type="bibr" rid="B71">Mateu 1990</xref>: 156. Nomen nudum. [Synonym]</comment></tp:nomenclature-citation></tp:nomenclature-citation-list></tp:nomenclature><tp:treatment-sec sec-type="Type-species"><title>Type-species:</title><p><italic><tp:taxon-name>Physodera dejeani</tp:taxon-name></italic> Eschscholtz, 1829, by monotypy.</p></tp:treatment-sec><tp:treatment-sec sec-type="Diagnosis"><title>Diagnosis.</title><p>This genus can be readily recognized by the combination of the following character states: dorsal side usually glabrous, at most elytra with a little secondary pubescence; mandibles strongly widened; pronotum wide, ratio PW/PL more than 1.4; primary mid-lateral setae of pronotum usually absent, if present, lateral margin with numerous accessory setae nearly along full length; protibiae with cleaning spur well developed; elytra with one or two setae near base of 5th interval; median lobe of aedeagus with apical orifice opened apically.</p><p>This genus is closest to <italic><tp:taxon-name>Allocota</tp:taxon-name></italic>, but can be distinguished in having: (1) pronotum and elytra much wider, ratio PW/PL more than 1.4 (usually more than 1.6, but narrower in <italic><tp:taxon-name>Physodera eschscholtzii</tp:taxon-name></italic> and allied species), but much narrower in <italic><tp:taxon-name>Allocota</tp:taxon-name></italic>, ratio PW/PL less than 1.4; (2) cleaning spur present on protibia (as in <xref ref-type="fig" rid="F44">Fig. 142</xref>), but usually absent (<xref ref-type="fig" rid="F44">Fig. 140</xref>) in <italic><tp:taxon-name>Allocota</tp:taxon-name></italic>, if present, very fine (<xref ref-type="fig" rid="F44">Fig. 141</xref>); (3) 5th interval of elytra only with one or two primary pores near base, if additional small pores present, all pores placed before middle, but in <italic><tp:taxon-name>Allocota</tp:taxon-name></italic>, 5th interval of elytra with four to ten setigerous pores, <!--PageBreak-->equally distributed; (4) median lobe of aedeagus strongly bent to right side in dorsal view, but only slightly bent in <italic><tp:taxon-name>Allocota</tp:taxon-name></italic>; (5) apical segment of female ovipositor strongly elongate, but only a little longer than width in <italic><tp:taxon-name>Allocota</tp:taxon-name></italic>.</p><p>Some species of <italic><tp:taxon-name>Anchista</tp:taxon-name></italic>, <italic><tp:taxon-name>Paraphaea</tp:taxon-name></italic> or <italic><tp:taxon-name>Metallanchista</tp:taxon-name></italic> could be confused with members of this genus, but can be distinguished from <italic><tp:taxon-name>Physodera</tp:taxon-name></italic> by having the mandibles narrower, primary lateral seta of pronotum present and different shape of the aedeagus.</p></tp:treatment-sec><tp:treatment-sec sec-type="Generic characters"><title>Generic characters.</title><p>Body length 8.0 to 12.5 mm, stout, pronotum usually wide, elytra wide and distinctly convex. Dorsal side usually metallic, usually with pattern composed of vivid color, or with ivory callosities on pronotum or elytra. Head and pronotum glabrous, elytra glabrous or with a few accessory setae; microsculpture indistinct. <bold>Head</bold> glabrous; eyes hemispherical, strongly prominent; tempora shorter or slightly longer than half length of eyes; tempora abruptly or gradually narrowed behind eyes; vertex flat. Antennae extended to basal one-fifth of elytra approximately; 1st antennomere slightly narrowed to base, 3rd slightly longer than 4th. Labrum smooth, without or with a few very short secondary setae; mandibles strongly widened, outer margins rounded, glabrous on outer scrobe, sometimes along dorsal ridge with a few fine and short setae; terminal maxillary palpomeres fusiform in both sexes; terminal labial palpomeres not widened in both sexes, or strongly securiform and truncate apically in males and less widened in females; ligula with apex truncate or slightly projected, with four long setae; paraglossae membranous, not longer than ligula, adnate; mentum tooth simple, apex rounded or truncate, with two setae or without seta near base; submentum with two long setae; genae glabrous beneath eyes. <bold>Pronotum</bold> distinctly wider than head, disc glabrous; front angles more or less setose, setae usually restricted to front angle, or nearly distributed along full length of lateral margins; mid-lateral seta usually absent; pronotal base more or less lobed; lateral margins usually completely rounded in middle; hind angles sharp or rounded. <bold>Elytra</bold> wide, strongly convex, apex truncate or slightly curved, sutural angles not projected, outer angles rounded; lateral margins more or less depressed at basal one-third, disc without distinct depression; intervals flat, glabrous or with a little pubescence or additional setae; basal margination reaching only to 3rd or 4th interval; basal pores well developed; primary setigerous pores small, 3rd interval with two to four setigerous pores, sometimes the apical one present on 2nd interval, 5th interval with one or two primary setigerous pores near base; 7th and 8th intervals slightly to strongly tumid near apex. <bold>Ventral side</bold> nearly glabrous; males with terminal sternum moderately emarginate, with one or two pairs of setae; females with terminal sternum apex straight or slightly curved, with two pairs of setae. <bold>Legs</bold> short; protibiae with cleaning spur well developed, distant from inner margin; tarsi widened, 4th tarsomere bifid, claws pectinate; males with adhesive hairs on 1st to 3rd protarsomeres well developed (two whole rows), those on 1st to 3rd mesotarsomeres rudimentary (two rows, weakly present near apex) or well developed (two whole rows) on some of these tarsomeres. <bold>Male genitalia</bold> with median lobe of aedeagus not twisted, strongly bent to right side in dorsal view; apical orifice opened apically; apical lamella usually long; dorsal surface with a few fine setae subapically; internal sac with main flagellum fine, apex nearly reaching to apical orifice, trumpet-<!--PageBreak-->form expansion usually small; apical bursa present or absent; secondary flagellum distinct or not. <bold>Female genitalia.</bold> Spermatheca tubular, with ring-sculpture, inserted at the joining of bursa copulatrix and common oviduct; spermathecal gland much longer than spermatheca, inserted near middle of spermatheca; spermatheca not distinctly bent. Apical segment of ovipositor tapered, apex pointed, base gradually widened, apex with membranous extension fine and long.</p></tp:treatment-sec><tp:treatment-sec sec-type="Distribution"><title>Distribution.</title><p>Oriental Region: India, Sri Lanka, Nepal, South China, Indochina Peninsula, Malay Peninsula, Malay Archipelago, New Guinea, the Philippines. Not discovered in Japan or Australia.</p></tp:treatment-sec><tp:treatment-sec sec-type="Monophyly and relationships"><title>Monophyly and relationships.</title><p><italic><tp:taxon-name>Physodera</tp:taxon-name></italic> appears to be closely related to <italic><tp:taxon-name>Allocota</tp:taxon-name></italic>, based on the similar aedeagal characters, generally glabrous surface, and pronotum usually without primary mid-lateral seta. Female internal reproductive system of <italic><tp:taxon-name>Physodera</tp:taxon-name></italic> resembles that of <italic><tp:taxon-name>Paraphaea philippinensis</tp:taxon-name></italic> (Jedlička), and may suggest a close relationship between these two genera.</p><p>Species of <italic><tp:taxon-name>Physodera</tp:taxon-name></italic> are more morphologically diverse than those in other genera of the subtribe. <italic><tp:taxon-name>Physodera dejeani</tp:taxon-name></italic> and related species seem to be more distant from other species of <italic><tp:taxon-name>Physodera</tp:taxon-name></italic>, according to the differences in the terminal labial palpomeres, setae on the terminal sternum and male genital characters. Further study may divide this genus into other subgenera or even genera.</p><p>Nevertheless, we suppose species of <italic><tp:taxon-name>Physodera</tp:taxon-name></italic>, or <italic><tp:taxon-name>Physodera</tp:taxon-name></italic> + <italic><tp:taxon-name>Allocota</tp:taxon-name></italic>, form a monophyletic lineage, such as those species previously arranged in <italic><tp:taxon-name>Anchista</tp:taxon-name></italic> (<italic><tp:taxon-name>Anchista</tp:taxon-name></italic> + <italic><tp:taxon-name>Paraphaea</tp:taxon-name></italic> + <italic><tp:taxon-name>Metallanchista</tp:taxon-name></italic> in the present paper). Monophyly of <italic><tp:taxon-name>Physodera</tp:taxon-name></italic> could be inferred by: (1) elytra strongly convex and wide; (2) pronotum strongly transverse; (3) terminal sternum or tergum usually with yellowish patch; (4) median lobe of aedeagus strongly bent to right side in dorsal view, apical lamella usually long.</p></tp:treatment-sec><tp:treatment-sec sec-type="Taxonomic comments"><title>Taxonomic comments.</title><p><xref ref-type="bibr" rid="B52">Heller (1923)</xref> provided a key for the seven species of <italic><tp:taxon-name>Physodera</tp:taxon-name></italic> known at that time. Later, <xref ref-type="bibr" rid="B12">Andrewes (1930b</xref>, <xref ref-type="bibr" rid="B13">1930c</xref>), <xref ref-type="bibr" rid="B40">Darlington (1971)</xref> and <xref ref-type="bibr" rid="B71">Mateu (1990)</xref> added some species to the genus. To date, including one new combination (<italic><tp:taxon-name>Lachnoderma andrewesi</tp:taxon-name></italic> Jedlička), a total of 15 available names has been included in <italic><tp:taxon-name>Physodera</tp:taxon-name></italic>, with one regarded as a junior synonym and one a subspecies. However, there is no comprehensive taxonomic work on this brilliant beetle group and such a work would be useful.</p><p><italic><tp:taxon-name>Lachnoderma andrewesi</tp:taxon-name></italic> Jedlička was moved to <italic><tp:taxon-name>Allocota</tp:taxon-name></italic> by <xref ref-type="bibr" rid="B58">Jedlička (1963)</xref> and followed by <xref ref-type="bibr" rid="B62">Kirschenhofer (1996)</xref>. But, from pronotal shape and elytral setigerous pores, it is far different from all other members of <italic><tp:taxon-name>Allocota</tp:taxon-name></italic>. After studying the female holotype, we confirmed that it is actually a <italic><tp:taxon-name>Physodera</tp:taxon-name></italic> species. The supporting characters are present in the diagnosis part of <italic><tp:taxon-name>Physodera</tp:taxon-name></italic>.</p><p><xref ref-type="bibr" rid="B71">Mateu (1990)</xref> proposed the subgenus name <italic><tp:taxon-name>Nepalotarsus</tp:taxon-name></italic> for <italic><tp:taxon-name>Physodera bousqueti</tp:taxon-name></italic> Mateu and other species with adhesive hairs present on first three protarsomeres in males, but the type species of the subgenus was not fixed in the original publication. According to the Zoological Code of Nomenclature (4th Edition), Article 13.3, the name <italic><tp:taxon-name>Nepalotarsus</tp:taxon-name></italic> is a <italic>nomen nudum</italic>, an unavailable name.</p><!--PageBreak--><p><bold>List of species:</bold></p><p><bold><italic><tp:taxon-name>Physodera amplicollis</tp:taxon-name></italic></bold> van de Poll, 1889: 254. Type locality: Java. Syntype location unknown.</p><p><bold><italic><tp:taxon-name>Physodera andrewesi</tp:taxon-name></italic></bold> (Jedlička, 1934: 120) (Original: <italic><tp:taxon-name>Lachnoderma</tp:taxon-name></italic>). Type locality: Mt. Makiling (Philippinens). Holotype deposited in NHML. <bold>comb. n.</bold></p><p><bold><italic><tp:taxon-name>Physodera bacchusi</tp:taxon-name></italic></bold> Darlington, 1971: 326. Type locality: New Guinea. Holotype deposited in NHML.</p><p><bold><italic><tp:taxon-name>Physodera bifenestrata</tp:taxon-name></italic></bold> Heller, 1923: 304. Type locality: Sandakan (Borneo). Syntype deposited in SNSD.</p><p><bold><italic><tp:taxon-name>Physodera bousqueti</tp:taxon-name></italic></bold> Mateu, 1990: 156. Type locality: Nepal. Holotype deposited in BRIO.</p><p><bold><italic><tp:taxon-name>Physodera chalceres</tp:taxon-name></italic></bold> Andrewes, 1930b: 135. Type locality: Penang (Malaya). Holotype deposited in NHML.</p><p><bold><italic><tp:taxon-name>Physodera cyanipennis</tp:taxon-name></italic></bold> van de Poll, 1889: 253. Type locality: Celebes. Syntype location unknown.</p><p><bold><italic><tp:taxon-name>Physodera dejeani</tp:taxon-name></italic></bold> Eschscholtz, 1829: 8. Type locality: Manilla (Philippines). Syntype deposited in MNHN.</p><p><bold><italic><tp:taxon-name>Physodera diglena</tp:taxon-name></italic></bold> Andrewes, 1930c: 202. Type locality: Selangor (Malaya). Holotype deposited in NHML.</p><p><bold><italic><tp:taxon-name>Physodera eburata</tp:taxon-name></italic></bold> Heller, 1923: 304. Type locality: Los Banos (Luzon). Syntype deposited in SNSD.</p><p><bold><italic><tp:taxon-name>Physodera eschscholtzii</tp:taxon-name></italic></bold> Parry, 1849: 179. Type locality: Ceylan and Philippines. Syntypes deposited in NHML (probably) and MNHN.</p><p><bold><italic><tp:taxon-name>Physodera davidis</tp:taxon-name></italic></bold> Fairmaire, 1887: 92. Type locality: Fokien (China). Syntype deposited in MNHN.</p><p><bold><italic><tp:taxon-name>Physodera eschscholtzii sumatrensis</tp:taxon-name></italic></bold> (Kirschenhofer, 1996: 761) (Original: <italic><tp:taxon-name>Allocota</tp:taxon-name></italic>). Type locality: Sumatra. Holotype deposited in NHMW</p><p><bold><italic><tp:taxon-name>Physodera noctiluca</tp:taxon-name></italic></bold> Mohnike, 1875: 154. Type locality: Java. Syntype deposited in MNHN (probably).</p><p><bold><italic><tp:taxon-name>Physodera parvicollis</tp:taxon-name></italic></bold> van de Poll, 1889: 252. Type locality: Hong Kong. Syntype location unknown.</p></tp:treatment-sec><tp:treatment-sec><!--Section generated to contain objects referenced in tp:taxon-treatment.--><fig id="F2" position="float" orientation="portrait"><label>Figures 7–12.</label><caption><p>Habitus, scale bars = 2.0 mm: <bold>7</bold> <italic><tp:taxon-name>Anchista fenestrata subpubescens</tp:taxon-name></italic> Chaudoir, a specimen from Pakistan <bold>8</bold> <italic><tp:taxon-name>Anchista nubila</tp:taxon-name></italic> Andrewes, a specimen from India <bold>9</bold> <italic><tp:taxon-name>Metallanchista perlaeta</tp:taxon-name></italic> (Kirschenhofer), a specimen from Sumatra <bold>10</bold> <italic><tp:taxon-name>Metallanchista perlaeta</tp:taxon-name></italic> (Kirschenhofer), a specimen from Java <bold>11</bold> <italic><tp:taxon-name>Physodera dejeani</tp:taxon-name></italic> Eschscholtz, a specimen from Yunnan <bold>12</bold> <italic><tp:taxon-name>Physodera eschscholtzii</tp:taxon-name></italic> Parry, a specimen from Yunnan.</p></caption><graphic xmlns:xlink="http://www.w3.org/1999/xlink" xlink:href="ZooKeys-284-001-g002.jpg" position="float" orientation="portrait" xlink:type="simple"/></fig><fig id="F21" position="float" orientation="portrait"><label>Figure 76.</label><caption><p>Median lobe of male genitalia, right-lateral, ventral, left-lateral, dorsal views of <italic><tp:taxon-name>Physodera dejeani</tp:taxon-name></italic> Eschscholtz, a specimen from Yunnan.</p></caption><graphic xmlns:xlink="http://www.w3.org/1999/xlink" xlink:href="ZooKeys-284-001-g021.jpg" position="float" orientation="portrait" xlink:type="simple"/></fig><fig id="F40" position="float" orientation="portrait"><label>Figures 95–110.</label><caption><p>Left and right parameres of male genitalia, scale bars = 0.2 mm: <bold>95</bold> <italic><tp:taxon-name>Paraphaea binotata</tp:taxon-name></italic> (Dejean), a specimen from Guangxi <bold>96</bold> <italic><tp:taxon-name>Paraphaea minor</tp:taxon-name></italic> sp. n., holotype <bold>97</bold> <italic><tp:taxon-name>Anchista brunnea</tp:taxon-name></italic> (Wiedemann), a paralectotype of <italic>picea</italic> Chaudoir <bold>98</bold> <italic><tp:taxon-name>Anchista pilosa</tp:taxon-name></italic> sp. n., holotype <bold>99</bold> <italic><tp:taxon-name>Metallanchista laticollis</tp:taxon-name></italic> sp. n., holotype <bold>100</bold> <italic><tp:taxon-name>Physodera amplicollis</tp:taxon-name></italic> van de Poll, a specimen from Taiwan <bold>101</bold> <italic><tp:taxon-name>Diamella cupreomicans</tp:taxon-name></italic> (Oberthür), a specimen from Yunnan <bold>102</bold> <italic><tp:taxon-name>Diamella arrowi</tp:taxon-name></italic> (Jedlička), holotype <bold>103</bold> <italic><tp:taxon-name>Allocota aurata</tp:taxon-name></italic> (Bates), a specimen from Tonkin <bold>104</bold> <italic><tp:taxon-name>Allocota aurata</tp:taxon-name></italic> (Bates), a specimen from Shaanxi <bold>105</bold> <italic><tp:taxon-name>Allocota bicolor</tp:taxon-name></italic> sp. n., holotype <bold>106</bold> <italic><tp:taxon-name>Lachnoderma asperum</tp:taxon-name></italic> Bates, a specimen from Taiwan <bold>107</bold> <italic><tp:taxon-name>Dasiosoma ivorense</tp:taxon-name></italic> Basilewsky, a paratype from Cote d’Ivoire <bold>108</bold> <italic><tp:taxon-name>Dasiosoma quadraticolle</tp:taxon-name></italic> sp. n., holotype <bold>109</bold> <italic><tp:taxon-name>Orionella kathmanduensis</tp:taxon-name></italic> (Kirschenhofer), a specimen from Nepal <bold>110</bold> <italic><tp:taxon-name>Endynomena pradieri</tp:taxon-name></italic> (Fairmaire), a specimen from Fujian.</p></caption><graphic xmlns:xlink="http://www.w3.org/1999/xlink" xlink:href="ZooKeys-284-001-g040.jpg" position="float" orientation="portrait" xlink:type="simple"/></fig><fig id="F41" position="float" orientation="portrait"><label>Figures 111–125.</label><caption><p>Left ovipositors of females, ventral view, scale bars = 0.2 mm: <bold>111</bold> <italic><tp:taxon-name>Paraphaea binotata</tp:taxon-name></italic> (Dejean), a specimen from Guangxi <bold>112</bold> <italic><tp:taxon-name>Paraphaea minor</tp:taxon-name></italic> sp. n., a paratype from Hainan <bold>113</bold> <italic><tp:taxon-name>Paraphaea philippinensis</tp:taxon-name></italic> (Jedlička), holotype <bold>114</bold> <italic><tp:taxon-name>Anchista fenestrata fenestrata</tp:taxon-name></italic> (Schmidt-Göbel), a specimen from Nepal <bold>115</bold> <italic><tp:taxon-name>Physodera dejeani</tp:taxon-name></italic> Eschscholtz, a specimen from Yunnan <bold>116</bold> <italic><tp:taxon-name>Physodera eschscholtzii</tp:taxon-name></italic> Parry, a specimen from Yunnan <bold>117</bold> <italic><tp:taxon-name>Diamella cupreomicans</tp:taxon-name></italic> (Oberthür), a specimen from Yunnan <bold>118</bold> <italic><tp:taxon-name>Allocota aurata</tp:taxon-name></italic> (Bates), a specimen from Shaanxi <bold>119</bold> <italic><tp:taxon-name>Allocota bicolor</tp:taxon-name></italic> sp. n., a paratype from Guangdong <bold>120</bold> <italic><tp:taxon-name>Lachnoderma asperum</tp:taxon-name></italic> Bates, a specimen from Zhejiang <bold>121</bold> <italic><tp:taxon-name>Dasiosoma bellum</tp:taxon-name></italic> (Habu), a specimen from Guangdong <bold>122</bold> <italic><tp:taxon-name>Dasiosoma maindroni</tp:taxon-name></italic> (Tian &amp; Deuve), a specimen from Tonkin <bold>123</bold> <italic><tp:taxon-name>Dasiosoma quadraticolle</tp:taxon-name></italic> sp. n., a paratype from Yunnan <bold>124</bold> <italic><tp:taxon-name>Orionella lewisii</tp:taxon-name></italic> (Bates), a specimen from Zhejiang <bold>125</bold> <italic><tp:taxon-name>Endynomena pradieri</tp:taxon-name></italic> (Fairmaire), a specimen from Taiwan.</p></caption><graphic xmlns:xlink="http://www.w3.org/1999/xlink" xlink:href="ZooKeys-284-001-g041.jpg" position="float" orientation="portrait" xlink:type="simple"/></fig><fig id="F42" position="float" orientation="portrait"><label>Figures 126–131.</label><caption><p>Internal reproductive system of females, scale bars = 0.2 mm: <bold>126</bold> <italic><tp:taxon-name>Paraphaea binotata</tp:taxon-name></italic> (Dejean), a specimen from Guangxi <bold>127</bold> <italic><tp:taxon-name>Paraphaea minor</tp:taxon-name></italic> sp. n., a paratype from Hainan <bold>128</bold> <italic><tp:taxon-name>Paraphaea philippinensis</tp:taxon-name></italic> (Jedlička), holotype <bold>129</bold> <italic><tp:taxon-name>Anchista fenestrata fenestrata</tp:taxon-name></italic> (Schmidt-Göbel), a specimen from Nepal <bold>130</bold> <italic><tp:taxon-name>Physodera dejeani</tp:taxon-name></italic> Eschscholtz, a specimen from Yunnan <bold>131</bold> <italic><tp:taxon-name>Physodera eschscholtzii</tp:taxon-name></italic> Parry, a specimen from Hainan.</p></caption><graphic xmlns:xlink="http://www.w3.org/1999/xlink" xlink:href="ZooKeys-284-001-g042.jpg" position="float" orientation="portrait" xlink:type="simple"/></fig><fig id="F44" position="float" orientation="portrait"><label>Figures 138–157.</label><caption><p>Characters of <tp:taxon-name>Physoderina</tp:taxon-name>. <bold>138–139</bold> Internal reproductive system of females, scale bars = 0.2 mm: <bold>138</bold> <italic><tp:taxon-name>Dasiosoma quadraticolle</tp:taxon-name></italic> sp. n., a paratype from Yunnan <bold>139</bold> <italic><tp:taxon-name>Orionella lewisii</tp:taxon-name></italic> (Bates), a specimen from Zhejiang. <bold>140–142</bold> Right protibia, ventral view, showing the reduction of cleaning spur, scale bars = 0.5 mm: <bold>140</bold> <italic><tp:taxon-name>Allocota aurata</tp:taxon-name></italic> (Bates) (cleaning spur absent) <bold>141</bold> <italic><tp:taxon-name>Allocota bicolor</tp:taxon-name></italic> sp. n. (cleaning spur fine) <bold>142</bold> <italic><tp:taxon-name>Diamella cupreomicans</tp:taxon-name></italic> (Oberthür) (cleaning spur well developed). <bold>143–146</bold> Terminal sternum, showing the setae and male emargination, scale bars = 0.5 mm:  <bold>143</bold> <italic><tp:taxon-name>Paraphaea binotata</tp:taxon-name></italic> (Dejean), male (deeply emarginate, one seta on each side) <bold>144</bold> <italic><tp:taxon-name>Paraphaea binotata</tp:taxon-name></italic> (Dejean) (straight, two setae on each side), female <bold>145</bold> <italic><tp:taxon-name>Allocota aurata</tp:taxon-name></italic> (Bates), male (moderately emarginate, two setae on each side) <bold>146</bold> <italic><tp:taxon-name>Allocota aurata</tp:taxon-name></italic> (Bates), female (straight, two setae on each side, right side unusually with an additional seta). <bold>147–148</bold> Umbilical series of 9th interval, right elytron, scale bars = 0.5 mm: <bold>147</bold> <italic><tp:taxon-name>Paraphaea binotata</tp:taxon-name></italic> (Dejean) (umbilical series placed in one row) <bold>148</bold> <italic><tp:taxon-name>Metallanchista laticollis</tp:taxon-name></italic> sp. n. (umbilical series placed in two rows). <bold>149–150</bold> Head, showing the different shape of mandibles, scale bars = 0.5 mm: <bold>149</bold> <italic><tp:taxon-name>Paraphaea formosana</tp:taxon-name></italic> (Jedlička) (mandibles moderately widen) <bold>150</bold> <italic><tp:taxon-name>Allocota bicolor</tp:taxon-name></italic> sp. n. (mandibles strongly widen). <bold>151–153</bold> Pronotum, showing the different length of setae on front angle, scale bars = 0.5 mm: <bold>151</bold> <italic><tp:taxon-name>Allocota viridipennis</tp:taxon-name></italic> Motschulsky, (setae short and fine) <bold>152</bold> <italic><tp:taxon-name>Allocota cyanipennis</tp:taxon-name></italic> Heller, (setae relative long) <bold>153</bold> <italic><tp:taxon-name>Allocota bicolor</tp:taxon-name></italic> sp. n., (setae very long). <bold>154–155</bold> Pronotum, showing the difference on lateral margin, scale bars = 0.5 mm: <bold>154</bold> <italic><tp:taxon-name>Anchista fenestrata fenestrata</tp:taxon-name></italic> (Schmidt-Göbel), (lateral margin slightly angulated in middle) <bold>155</bold> <italic><tp:taxon-name>Paraphaea formosana</tp:taxon-name></italic> (Jedlička), (lateral margin completely rounded in middle). <bold>156–157</bold> Pronotal hind angle, showing the geographical variation in <italic><tp:taxon-name>Allocota bicolor</tp:taxon-name></italic> sp. n., scale bars = 0.2 mm: <bold>156</bold> <italic><tp:taxon-name>Allocota bicolor</tp:taxon-name></italic> sp. n., a specimen from Guangdong, (hind angle sharp) <bold>157</bold> <italic><tp:taxon-name>Allocota bicolor</tp:taxon-name></italic> sp. n., holotype from Yunnan, (hind angle slightly rounded).</p></caption><graphic xmlns:xlink="http://www.w3.org/1999/xlink" xlink:href="ZooKeys-284-001-g044.jpg" position="float" orientation="portrait" xlink:type="simple"/></fig></tp:treatment-sec><ref-list><ref id="B43"><mixed-citation xmlns:xlink="http://www.w3.org/1999/xlink" xlink:type="simple"><person-group><name name-style="western"><surname>Eschscholtz</surname><given-names>JF</given-names></name></person-group> (<year>1829</year>)<source> Zoologischer Atlas, enthaltend Abbildungen und Beschreibungen neuer Thierarten, während des Flottcapitanis v. Kotzebue zweiter Reise um die Welt, auf der Russich-Kaiserlichen Kriegsschlupp Predpriaetië in den Jahren 1823–1826. Zweites Heft. Berlin: Reimer, 13 pp.</source></mixed-citation></ref><ref id="B80"><mixed-citation xmlns:xlink="http://www.w3.org/1999/xlink" xlink:type="simple"><person-group><name name-style="western"><surname>Schmidt-Göbel</surname><given-names>HM</given-names></name></person-group> (<year>1846</year>)<source> Faunula Coleopterum Birmaniae, 94 pp, pl. 1–3.</source></mixed-citation></ref><ref id="B64"><mixed-citation xmlns:xlink="http://www.w3.org/1999/xlink" xlink:type="simple"><person-group><name name-style="western"><surname>Lacordaire</surname><given-names>JT</given-names></name></person-group> (<year>1854</year>)<source> Histoire naturelle des insectes. Genera des Coléoptères ou exposé méthodique et critique de tous les genres proposés jusqu‘ici dans cet ordre d‘insectes. Tome premier contenant les familles des Cicindélites, Carabiques, Dytiscides, Gyrinides, et Palpicornes. Roret, Paris, xx + 486 pp.</source></mixed-citation></ref><ref id="B86"><mixed-citation xmlns:xlink="http://www.w3.org/1999/xlink" xlink:type="simple"><person-group><name name-style="western"><surname>Van de Poll</surname><given-names>JRH</given-names></name></person-group> (<year>1889</year>)<article-title> Descriptions of three new species of the genus <italic>Physodera</italic> (Carabidae).</article-title><source>Notes from the Leyden Museum </source><volume>11</volume>: <fpage>251</fpage>-<lpage>256</lpage>.</mixed-citation></ref><ref id="B52"><mixed-citation xmlns:xlink="http://www.w3.org/1999/xlink" xlink:type="simple"><person-group><name name-style="western"><surname>Heller</surname><given-names>KM</given-names></name></person-group> (<year>1923</year>)<article-title> Some new Malayan Carabidae, especially Philippine.</article-title><source>The Philippine Journal of Science</source><volume>23</volume>: <fpage>295</fpage>-<lpage>307</lpage>.</mixed-citation></ref><ref id="B58"><mixed-citation xmlns:xlink="http://www.w3.org/1999/xlink" xlink:type="simple"><person-group><name name-style="western"><surname>Jedlička</surname><given-names>A</given-names></name></person-group> (<year>1963</year>)<article-title> Monographie der Truncatipennen aus Ostasien, Lebiinae- Odacanthinae- Braehyninae (Coleptera, Carabidae).</article-title><source>Entomologische Abhandlungen und Berichte aus dem Staatlichen Museum fuer Tierkunde in Dresden </source><volume>28</volume>: <fpage>269</fpage>-<lpage>579</lpage>.</mixed-citation></ref><ref id="B71"><mixed-citation xmlns:xlink="http://www.w3.org/1999/xlink" xlink:type="simple"><person-group><name name-style="western"><surname>Mateu</surname><given-names>J</given-names></name></person-group> (<year>1990</year>)<article-title> Une nouvelle espece du genre <italic>Physodera</italic> Erschscholtz du Nepal (Coleoptera, Carabidae).</article-title><source>Nouvelle Revue d’Entomologie </source><volume>7</volume> (<issue>2</issue>): <fpage>155</fpage>-<lpage>158</lpage>.</mixed-citation></ref><ref id="B12"><mixed-citation xmlns:xlink="http://www.w3.org/1999/xlink" xlink:type="simple"><person-group><name name-style="western"><surname>Andrewes</surname><given-names>HE</given-names></name></person-group> (<year>1930b</year>)<article-title> On some new species of Carabidae from Sumatra.</article-title><source>Stettiner Entomoloische Zeitung </source><volume>91</volume>: <fpage>131</fpage>-<lpage>136</lpage>.</mixed-citation></ref><ref id="B13"><mixed-citation xmlns:xlink="http://www.w3.org/1999/xlink" xlink:type="simple"><person-group><name name-style="western"><surname>Andrewes</surname><given-names>HE</given-names></name></person-group> (<year>1930c</year>)<article-title> On some new species of Carabidae from Sumatra contained in the collection of the Leyden Museum.</article-title><source>Zoologische Mededeelingen, Leiden </source><volume>13</volume>: <fpage>193</fpage>-<lpage>203</lpage>.</mixed-citation></ref><ref id="B40"><mixed-citation xmlns:xlink="http://www.w3.org/1999/xlink" xlink:type="simple"><person-group><name name-style="western"><surname>Darlington</surname><given-names>PJ</given-names></name></person-group> (<year>1971</year>)<article-title> The carabid beetles of New Guinea. Part 4. General Considerations: Analysis and History of Fauna, Taxonomic Supplement.</article-title><source>Bulletin Museum of Comparative Zoology at Harvard College </source><volume>142</volume> (<issue>2</issue>): <fpage>133</fpage>-<lpage>338</lpage>.</mixed-citation></ref><ref id="B62"><mixed-citation xmlns:xlink="http://www.w3.org/1999/xlink" xlink:type="simple"><person-group><name name-style="western"><surname>Kirschenhofer</surname><given-names>E</given-names></name></person-group> (<year>1996</year>)<article-title> Weitere neue und wenig bekannte Carabidae aus Sued- und Suedostasien (Coleoptera: Carabidae: Lebiinae: Colliurinae, Callistinae, Hexagoninae, Brachininae, Panagaeinae). II. Teil.</article-title><source>Linzer Biologische Beiträge </source><volume>28</volume> (<issue>2</issue>): <fpage>757</fpage>-<lpage>799</lpage>.</mixed-citation></ref></ref-list></tp:taxon-treatment>
