# Supplementary material for: Taxonomic synopsis of the subtribe Physoderina (Coleoptera, Carabidae, Lebiini), with species revisions of eight genera
Source: Zookeys. 2013 Apr 4;(284):1–129. doi: 10.3897/zookeys.284.3983 (PMC3677377; doi:10.3897/zookeys.284.3983)
Supplement: XML Treatment for Diamella [file zookeys.284.3983-treatment17.xml]

<!DOCTYPE tp:taxon-treatment
  PUBLIC "-//TaxonX//DTD Taxonomic Treatment Publishing DTD v0 20100105//EN" "tax-treatment-NSO.dtd">
<tp:taxon-treatment xmlns:tp="http://www.plazi.org/taxpub"><tp:treatment-meta><mixed-citation publication-type="journal"><person-group><name><surname>Shi</surname><given-names>Hongliang</given-names></name><name><surname>Zhou</surname><given-names>Hongzhang</given-names></name><name><surname>Liang</surname><given-names>Hongbin</given-names></name></person-group><article-title>Taxonomic synopsis of the subtribe Physoderina (Coleoptera, Carabidae, Lebiini), with species revisions of eight genera</article-title><source>Zookeys</source><day>4</day><month>4</month><year>2013</year><volume>2013</volume><issue>284</issue><fpage>1</fpage><lpage>129</lpage><pub-id pub-id-type="doi">10.3897/zookeys.284.3983</pub-id></mixed-citation></tp:treatment-meta><tp:nomenclature><label>Genus</label><tp:taxon-name>
                            <tp:taxon-name-part taxon-name-part-type="genus">Diamella</tp:taxon-name-part>
                        <object-id xmlns:xlink="http://www.w3.org/1999/xlink" xlink:type="simple">http://species-id.net/wiki/Diamella</object-id>
								</tp:taxon-name><tp:taxon-authority>Shi &amp; Liang</tp:taxon-authority><tp:taxon-status xmlns:xlink="http://www.w3.org/1999/xlink" xlink:type="simple">nom. n.</tp:taxon-status><tp:nomenclature-citation-list><tp:nomenclature-citation><tp:taxon-name>Diamella</tp:taxon-name><comment><xref ref-type="bibr" rid="B57">Jedlička 1952</xref>: 81; <xref ref-type="bibr" rid="B58">Jedlička 1963</xref>: 307. Junior homonym of <italic><tp:taxon-name>Diamella</tp:taxon-name></italic> Gude, 1913 (<tp:taxon-name>Hydrobiidae</tp:taxon-name>, Gastropoda). [Synonym]</comment></tp:nomenclature-citation></tp:nomenclature-citation-list></tp:nomenclature><tp:treatment-sec sec-type="Type-species"><title>Type-species:</title><p><italic><tp:taxon-name>Diamella kaszabi</tp:taxon-name></italic> Jedlička, 1952, by monotypy.</p></tp:treatment-sec><tp:treatment-sec sec-type="Diagnosis"><title>Diagnosis.</title><p>Head and pronotum more or less pubescent; elytra with accessory setae at odd intervals or along striae, even intervals glabrous; vertex distinctly tumid, posterior supraorbital setae distant from eyes, insertions more or less pointed; internal sac of <!--PageBreak-->male genitalia with main flagellum extraordinarily thick, apical part of trumpet-form expansion strongly expanded.</p><p>In general appearance, this genus resembles <italic><tp:taxon-name>Allocota</tp:taxon-name></italic>, but the latter is different from <italic><tp:taxon-name>Diamella</tp:taxon-name></italic> in having: (1) head and pronotum always glabrous; (2) vertex less tumid and posterior supraorbital setae not distant from eyes; (3) lateral setae on pronotal margin absent; (4) males with terminal sternum bisetose on each side; (5) main flagellum of aedeagus finer.</p></tp:treatment-sec><tp:treatment-sec sec-type="Generic characters"><title>Generic characters.</title><p>Dorsal side generally brownish to dark brown, elytra usually with metallic reflections; elytra unicolored. <bold>Head</bold> more or less pubescent, clypeus with some pubescence; eyes hemispherical, strongly prominent; tempora gradually narrowed behind eyes, longer than half length of eye; vertex distinctly tumid, posterior supraorbital setae distant from eyes, insertions more or less prominent, sometimes forming a horn-like hump. Antennae extended to basal one-sixth of elytra approximately; 1st antennomere slightly curved, 3rd slightly longer than 4th. Labrum with faint microsculpture, glabrous or with a few very fine short secondary setae, apex straight or emarginate; mandibles distinctly widened, outer margins rounded (as in <xref ref-type="fig" rid="F44">Fig. 150</xref>), glabrous on outer scrobe, sometimes with a few short setae along dorsal ridge; terminal maxillary palpomeres fusiform in both sexes; terminal labial palpomeres strongly securiform, truncate apically in males, less widened in females; ligula with apex slightly projected, with four long setae; paraglossae membranous, not longer than ligula, narrow, adnate; mentum tooth simple, with two setae near base; submentum with two long setae; genae glabrous beneath eyes. <bold>Pronotum</bold> slightly wider than head, disc more or less pubescent; lateral margins with setae along full length, sometimes sparser at middle; primary mid-lateral setae present; pronotal base more or less lobed; lateral margins rounded in middle, sinuate before hind angles; hind angles sharp, rectangular or acute. <bold>Elytra</bold> wide, apex truncate, sutural angles not projected, outer angles completely rounded; anterior one third of sides slightly depressed or not, disc with or without a depression; odd intervals with accessory setae, even intervals glabrous; striae with or without setae; umbilical pores of 9th interval placed in one row; basal margination reaching to 3rd interval; basal pores present; primary setigerous pores indistinct among accessory ones, 3rd and 5th intervals with some larger pores; 7th and 8th intervals more or less tumid near apex. <bold>Ventral side</bold> with long and dense pubescence except proepisterna; males with apex of terminal sternum moderately emarginate, with 1one pair of setae; females with apex of terminal sternum straight or slightly curved, with two pairs of setae. <bold>Legs</bold> short; protibiae with cleaning spur well developed, distant from inner margin; tarsi widened, 4th tarsomere bifid, claws pectinate; males with adhesive hairs well developed (two whole rows) on 1st to 3rd protarsomeres, rudimentary (two rows, weakly present near apex) on 1st to 3rd mesotarsomeres. <bold>Male genitalia</bold> with median lobe of aedeagus not twisted; apical orifice opened apically; internal sac with main flagellum extraordinarily thick, apex nearly reaching to apical orifice, trumpet-form expansion strongly expanded; apical bursa absent; secondary flagellum short and indistinct. <bold>Female genitalia.</bold> Spermatheca very short, tubular, with distinct ring-sculpture, inserted on bursa copulatrix; spermathecal gland much longer than <!--PageBreak-->spermatheca, inserted distal to the middle of spermatheca; spermatheca indistinctly bent. Apical segment of ovipositor scimitar-shaped, curved to outer side; apical half setose; apex with elongate sclerotized extension.</p></tp:treatment-sec><tp:treatment-sec sec-type="Distribution"><title>Distribution</title><p>(<xref ref-type="fig" rid="F49">Map 5</xref>). South China, Indo-China Peninsula, Malay Peninsula, the Philippines, Borneo, Sumatra, Java. Not discovered in South Asia or islands east of Wallace’s Line.</p></tp:treatment-sec><tp:treatment-sec sec-type="Etymology"><title>Etymology.</title><p>Jedlička proposed the name <italic><tp:taxon-name>Diamella</tp:taxon-name></italic> for this genus. Unfortunately, it was preoccupied by a genus of snails in <tp:taxon-name>Hydrobiidae</tp:taxon-name>. We propose a new name “<italic>Diamella</italic>” for this genus herein, respecting Jedlička’s notion, with only one letter changed. The gender of this genus name is feminine.</p></tp:treatment-sec><tp:treatment-sec sec-type="Monophyly and relationships"><title>Monophyly and relationships.</title><p>The nearest allied genus to <italic><tp:taxon-name>Diamella</tp:taxon-name></italic> is unclear. From general appearance and setigerous pores on odd intervals, this genus may be related to <italic><tp:taxon-name>Allocota</tp:taxon-name></italic>. Detailed discussion is presented in the taxonomic comments below.</p><p>Monophyly of <italic><tp:taxon-name>Diamella</tp:taxon-name></italic> is suggested by the following apomorphic character states: (1) vertex distinctly tumid, posterior supraorbital setae distant from eyes, insertions more or less pointed; (2) males with one pair of setae on terminal sternum; (3) internal sac of aedeagus with main flagellum extraordinarily thick; (4) apical segment of ovipositor with apical extension sclerotized.</p></tp:treatment-sec><tp:treatment-sec sec-type="Taxonomic comments"><title>Taxonomic comments.</title><p>The first described species of this genus, <italic><tp:taxon-name>Diamella cupreomicans</tp:taxon-name></italic> (Oberthür), has been placed in <italic><tp:taxon-name>Calleida</tp:taxon-name></italic>, <italic><tp:taxon-name>Physodera</tp:taxon-name></italic> and <italic><tp:taxon-name>Allocota</tp:taxon-name></italic> by different authors. Obviously, <italic><tp:taxon-name>Diamella cupreomicans</tp:taxon-name></italic> is much different from members of <italic><tp:taxon-name>Calleida</tp:taxon-name></italic> or <italic><tp:taxon-name>Physodera</tp:taxon-name></italic>. In general appearance, <italic><tp:taxon-name>Diamella cupreomicans</tp:taxon-name></italic> resembles some species of <italic><tp:taxon-name>Allocota</tp:taxon-name></italic>, but the concept of <italic><tp:taxon-name>Allocota</tp:taxon-name></italic> has never been clearly defined before the present work.</p><p>Among Physoderina, under the present system, <italic><tp:taxon-name>Diamella cupreomicans</tp:taxon-name></italic> could be more related to <italic><tp:taxon-name>Allocota</tp:taxon-name></italic> than any other genera both from external and genital characters (<italic><tp:taxon-name>Allocota</tp:taxon-name></italic> also has the main flagellum slightly thick). But <italic><tp:taxon-name>Diamella cupreomicans</tp:taxon-name></italic> should be excluded from <italic><tp:taxon-name>Allocota</tp:taxon-name></italic> based on two important characters: (1) males with one pair of setae on terminal sternum; (2) apical segment of ovipositor long and with apical extension sclerotized.</p><p>The mysterious species <italic><tp:taxon-name>Diamella kaszabi</tp:taxon-name></italic> has never been mentioned after <xref ref-type="bibr" rid="B57">Jedlička (1952</xref>, <xref ref-type="bibr" rid="B58">1963</xref>). So far, it is only known from the unique female holotype. We examined the holotype and confirmed that this species is congeneric with <italic><tp:taxon-name>Diamella cupreomicans</tp:taxon-name></italic>. The most important characters shared by them are tumid vertex and uneven pubescence on elytral intervals. We therefore redefine the concept of genus <italic><tp:taxon-name>Diamella</tp:taxon-name></italic> herein to include three species.</p></tp:treatment-sec><tp:treatment-sec sec-type="Key to species of Diamella nom. n"><title>Key to species of <italic><tp:taxon-name>Diamella</tp:taxon-name></italic> nom. n.</title><table-wrap content-type="key" position="anchor" orientation="portrait"><table><tbody><tr><td rowspan="1" colspan="1">1</td><td rowspan="1" colspan="1">Dorsal side uniform reddish brown, without metallic reflection; elytral base distinctly narrowed, hind wings reduced; elytral striae with punctures coarse; Taiwan</td><td rowspan="1" colspan="1"><italic><tp:taxon-name>Diamella kaszabi</tp:taxon-name></italic> (Jedlička)</td></tr><tr><td rowspan="1" colspan="1">–</td><td rowspan="1" colspan="1">At least elytra with distinct metallic reflection; elytral base wide, shoulder distinct, hind wings well developed; elytral striae with punctures fine; species from other localities</td><td rowspan="1" colspan="1">2</td></tr><tr><td rowspan="1" colspan="1"><!--PageBreak-->2</td><td rowspan="1" colspan="1">Vertex strongly tumid, sides of the tumidity forming a pair of horn-like humps, posterior supraorbital setae inserted on them; front angles of pronotum strongly narrowed; elytra with striae distinct, some setae inserted along striae; widely distributed in southeast Asia, but not occurring in Philippines</td><td rowspan="1" colspan="1"><italic><tp:taxon-name>Diamella cupreomicans</tp:taxon-name></italic> (Oberthür)</td></tr><tr><td rowspan="1" colspan="1">–</td><td rowspan="1" colspan="1">Vertex slightly tumid, not forming distinct horns, posterior supraorbital setae inserted on sides of the tumidity; front angles of pronotum widely rounded; elytra with striae barely sulcate, all setae on elytra inserted in middle of intervals; the Philippines</td><td rowspan="1" colspan="1"><italic><tp:taxon-name>Diamella arrowi</tp:taxon-name></italic> (Jedlička)</td></tr></tbody></table></table-wrap></tp:treatment-sec><tp:treatment-sec><!--Section generated to contain objects referenced in tp:taxon-treatment.--><fig id="F44" position="float" orientation="portrait"><label>Figures 138–157.</label><caption><p>Characters of <tp:taxon-name>Physoderina</tp:taxon-name>. <bold>138–139</bold> Internal reproductive system of females, scale bars = 0.2 mm: <bold>138</bold> <italic><tp:taxon-name>Dasiosoma quadraticolle</tp:taxon-name></italic> sp. n., a paratype from Yunnan <bold>139</bold> <italic><tp:taxon-name>Orionella lewisii</tp:taxon-name></italic> (Bates), a specimen from Zhejiang. <bold>140–142</bold> Right protibia, ventral view, showing the reduction of cleaning spur, scale bars = 0.5 mm: <bold>140</bold> <italic><tp:taxon-name>Allocota aurata</tp:taxon-name></italic> (Bates) (cleaning spur absent) <bold>141</bold> <italic><tp:taxon-name>Allocota bicolor</tp:taxon-name></italic> sp. n. (cleaning spur fine) <bold>142</bold> <italic><tp:taxon-name>Diamella cupreomicans</tp:taxon-name></italic> (Oberthür) (cleaning spur well developed). <bold>143–146</bold> Terminal sternum, showing the setae and male emargination, scale bars = 0.5 mm:  <bold>143</bold> <italic><tp:taxon-name>Paraphaea binotata</tp:taxon-name></italic> (Dejean), male (deeply emarginate, one seta on each side) <bold>144</bold> <italic><tp:taxon-name>Paraphaea binotata</tp:taxon-name></italic> (Dejean) (straight, two setae on each side), female <bold>145</bold> <italic><tp:taxon-name>Allocota aurata</tp:taxon-name></italic> (Bates), male (moderately emarginate, two setae on each side) <bold>146</bold> <italic><tp:taxon-name>Allocota aurata</tp:taxon-name></italic> (Bates), female (straight, two setae on each side, right side unusually with an additional seta). <bold>147–148</bold> Umbilical series of 9th interval, right elytron, scale bars = 0.5 mm: <bold>147</bold> <italic><tp:taxon-name>Paraphaea binotata</tp:taxon-name></italic> (Dejean) (umbilical series placed in one row) <bold>148</bold> <italic><tp:taxon-name>Metallanchista laticollis</tp:taxon-name></italic> sp. n. (umbilical series placed in two rows). <bold>149–150</bold> Head, showing the different shape of mandibles, scale bars = 0.5 mm: <bold>149</bold> <italic><tp:taxon-name>Paraphaea formosana</tp:taxon-name></italic> (Jedlička) (mandibles moderately widen) <bold>150</bold> <italic><tp:taxon-name>Allocota bicolor</tp:taxon-name></italic> sp. n. (mandibles strongly widen). <bold>151–153</bold> Pronotum, showing the different length of setae on front angle, scale bars = 0.5 mm: <bold>151</bold> <italic><tp:taxon-name>Allocota viridipennis</tp:taxon-name></italic> Motschulsky, (setae short and fine) <bold>152</bold> <italic><tp:taxon-name>Allocota cyanipennis</tp:taxon-name></italic> Heller, (setae relative long) <bold>153</bold> <italic><tp:taxon-name>Allocota bicolor</tp:taxon-name></italic> sp. n., (setae very long). <bold>154–155</bold> Pronotum, showing the difference on lateral margin, scale bars = 0.5 mm: <bold>154</bold> <italic><tp:taxon-name>Anchista fenestrata fenestrata</tp:taxon-name></italic> (Schmidt-Göbel), (lateral margin slightly angulated in middle) <bold>155</bold> <italic><tp:taxon-name>Paraphaea formosana</tp:taxon-name></italic> (Jedlička), (lateral margin completely rounded in middle). <bold>156–157</bold> Pronotal hind angle, showing the geographical variation in <italic><tp:taxon-name>Allocota bicolor</tp:taxon-name></italic> sp. n., scale bars = 0.2 mm: <bold>156</bold> <italic><tp:taxon-name>Allocota bicolor</tp:taxon-name></italic> sp. n., a specimen from Guangdong, (hind angle sharp) <bold>157</bold> <italic><tp:taxon-name>Allocota bicolor</tp:taxon-name></italic> sp. n., holotype from Yunnan, (hind angle slightly rounded).</p></caption><graphic xmlns:xlink="http://www.w3.org/1999/xlink" xlink:href="ZooKeys-284-001-g044.jpg" position="float" orientation="portrait" xlink:type="simple"/></fig><fig id="F49" position="float" orientation="portrait"><label>Map 5.</label><caption><p>Known distribution of genus <italic><tp:taxon-name>Diamella</tp:taxon-name></italic>: ● <italic><tp:taxon-name>Diamella cupreomicans</tp:taxon-name></italic> (Oberthür) ◆ <italic><tp:taxon-name>Diamella kaszabi</tp:taxon-name></italic> (Jedlička) ★ <italic><tp:taxon-name>Diamella arrowi</tp:taxon-name></italic> (Jedlička).</p></caption><graphic xmlns:xlink="http://www.w3.org/1999/xlink" xlink:href="ZooKeys-284-001-g049.jpg" position="float" orientation="portrait" xlink:type="simple"/></fig></tp:treatment-sec><ref-list><ref id="B57"><mixed-citation xmlns:xlink="http://www.w3.org/1999/xlink" xlink:type="simple"><person-group><name name-style="western"><surname>Jedlička</surname><given-names>A</given-names></name></person-group> (<year>1952</year>)<article-title> Neue Carabiden aus der Sammlung des Ungarischen Naturwissenschaftlichen Museums in Budapest (Col.). Annales Historico-Naturales Musei Nationalis Hungarici (S. N.</article-title><source>) </source><volume>2</volume>: <fpage>79</fpage>-<lpage>93</lpage>.</mixed-citation></ref><ref id="B58"><mixed-citation xmlns:xlink="http://www.w3.org/1999/xlink" xlink:type="simple"><person-group><name name-style="western"><surname>Jedlička</surname><given-names>A</given-names></name></person-group> (<year>1963</year>)<article-title> Monographie der Truncatipennen aus Ostasien, Lebiinae- Odacanthinae- Braehyninae (Coleptera, Carabidae).</article-title><source>Entomologische Abhandlungen und Berichte aus dem Staatlichen Museum fuer Tierkunde in Dresden </source><volume>28</volume>: <fpage>269</fpage>-<lpage>579</lpage>.</mixed-citation></ref></ref-list></tp:taxon-treatment>
