# Supplementary material for: Taxonomic synopsis of the subtribe Physoderina (Coleoptera, Carabidae, Lebiini), with species revisions of eight genera
Source: Zookeys. 2013 Apr 4;(284):1–129. doi: 10.3897/zookeys.284.3983 (PMC3677377; doi:10.3897/zookeys.284.3983)
Supplement: XML Treatment for Diamella kaszabi [file zookeys.284.3983-treatment18.xml]

<!DOCTYPE tp:taxon-treatment
  PUBLIC "-//TaxonX//DTD Taxonomic Treatment Publishing DTD v0 20100105//EN" "tax-treatment-NSO.dtd">
<tp:taxon-treatment xmlns:tp="http://www.plazi.org/taxpub"><tp:treatment-meta><mixed-citation publication-type="journal"><person-group><name><surname>Shi</surname><given-names>Hongliang</given-names></name><name><surname>Zhou</surname><given-names>Hongzhang</given-names></name><name><surname>Liang</surname><given-names>Hongbin</given-names></name></person-group><article-title>Taxonomic synopsis of the subtribe Physoderina (Coleoptera, Carabidae, Lebiini), with species revisions of eight genera</article-title><source>Zookeys</source><day>4</day><month>4</month><year>2013</year><volume>2013</volume><issue>284</issue><fpage>1</fpage><lpage>129</lpage><pub-id pub-id-type="doi">10.3897/zookeys.284.3983</pub-id></mixed-citation></tp:treatment-meta><tp:nomenclature><tp:taxon-name>
                            <tp:taxon-name-part taxon-name-part-type="genus">Diamella</tp:taxon-name-part>
                            <tp:taxon-name-part taxon-name-part-type="species">kaszabi</tp:taxon-name-part>
                        <object-id xmlns:xlink="http://www.w3.org/1999/xlink" xlink:type="simple">http://species-id.net/wiki/Diamella_kaszabi</object-id>
								</tp:taxon-name><tp:taxon-authority>(Jedlička, 1952)</tp:taxon-authority><xref ref-type="fig" rid="F8">Habitus: Fig. 45</xref><tp:nomenclature-citation-list><tp:nomenclature-citation><tp:taxon-name>Diamella kaszabi</tp:taxon-name><comment><xref ref-type="bibr" rid="B57">Jedlička 1952</xref>: 82, fig. (original: <italic><tp:taxon-name>Diamella</tp:taxon-name></italic>; type locality: Kosempo (Taiwan); holotype deposited in MTMB); <xref ref-type="bibr" rid="B58">Jedlička 1963</xref>: 307, Fig. 40 (<italic><tp:taxon-name>Diamella</tp:taxon-name></italic>).</comment></tp:nomenclature-citation></tp:nomenclature-citation-list></tp:nomenclature><tp:treatment-sec sec-type="Type examined"><title>Type examined.</title><p><bold>Holotype</bold> of <italic><tp:taxon-name>Diamella kaszabi</tp:taxon-name></italic> Jedlička, by original designation (MTMB): female, body length = 8.1 mm, board mounted, “Formosa / Sauter”; “Kosempo / 908.”; “TYPUS” [red label]; “<italic>Diamella</italic> / <italic>Kaszabi sp. n</italic>. / det. ING. JEDLIČKA” [pink label][Fig. 45].</p></tp:treatment-sec><tp:treatment-sec sec-type="Notes on type"><title>Notes on type.</title><p>The original literature clearly indicated that this unique specimen is holotype. The type locality “Kosempo” is old name for “Jiasianpu”, a small hill near township of Jiasian, Kaohsiung County. The locality = <named-content xmlns:xlink="http://www.w3.org/1999/xlink" content-type="dwc:verbatimCoordinates" xlink:type="simple"><named-content content-type="dwc:verbatimCoordinates" xlink:type="simple">23.07088°N, 120.59386°E</named-content></named-content>, altitude about 380m.</p></tp:treatment-sec><tp:treatment-sec sec-type="Diagnosis"><title>Diagnosis.</title><p>This species can be readily distinguished from the other two species of the genus by: (1) dorsal side brownish, elytra without metallic reflection; (2) elytral base strongly narrowed, hind wings reduced; (3) striae with punctures very coarse. Furthermore, the species also differs from <italic><tp:taxon-name>Diamella cupreomicans</tp:taxon-name></italic> by: vertex less tumid, front angles of pronotum not narrowed; and from <italic><tp:taxon-name>Diamella arrowi</tp:taxon-name></italic> by: pronotum narrower, elytra with some setae along striae.</p></tp:treatment-sec><tp:treatment-sec sec-type="Description"><title>Description.</title><p>Body length 8.1 mm; dorsal side uniform brown, lateral explanate area of pronotum paler, pronotum and elytra with luster but not metallic; mouthparts and antennae reddish brown, apices of mandibles dark brown; legs yellowish brown; ventral side brownish. <bold>Head</bold> without microsculpture, with punctures and pubescence; tempora slightly shorter than length of eyes; vertex distinctly tumid, but not forming horn-like hump at posterior supraorbital seta insertion. <bold>Pronotum</bold> slightly wider than head, widest slightly before middle; ratio PW/PL 1.25; pronotal base strongly lobed; front angles not narrowed, slightly projected forward; lateral margins slightly expanded in middle, slightly rounded but not angulate, strongly sinuate before hind angles; hind angles subrectangular, distinctly projected; disc convex, microsculpture indistinct; lateral explanate areas wide and even; basal foveae slightly deep; disc nearly impunctate, <!--PageBreak-->with a few punctures along median line and in basal foveae; disc with a few long setae on basal and lateral areas, lateral explanate area glabrous; lateral margins with long accessory setae equidistant along full length; median line distinct, not reaching to apical and basal margins; disc slightly rugose beside median line. <bold>Elytra</bold> wider than pronotum, shoulder strongly narrowed, hind wings reduced, nearly as long as elytra; elytral lateral border wide, somewhat reflexed up; striae very deep, coarsely and irregularly punctate, with some setae, especially abundant on 5th to 7th striae; intervals convex, odd intervals with secondary pores, primary pores not distinct among the secondary pores, 3rd and 5th intervals with some larger pores; umbilical series of 9th interval composed of 22 pores; disc without distinct depression; 7th and 8th intervals slightly tumid near apex; elytral lateral margins with dense fine setae; epipleura pubescent. <bold>Ventral side</bold>. Prosternum with long hairs, proepisterna glabrous; mesosternum nearly glabrous; abdomen hairy. <bold>Male genitalia</bold> unknown. <bold>Female genitalia</bold> not studied.</p></tp:treatment-sec><tp:treatment-sec sec-type="Distribution"><title>Distribution</title><p>(<xref ref-type="fig" rid="F49">Map 5</xref>). Only known from the type locality, Taiwan.</p></tp:treatment-sec><tp:treatment-sec><!--Section generated to contain objects referenced in tp:taxon-treatment.--><fig id="F8" position="float" orientation="portrait"><label>Figures 43–48.</label><caption><p>Type materials, scale bars = 2.0 mm: <bold>43</bold> Holotype of <italic><tp:taxon-name>Anchista pilosa</tp:taxon-name></italic> sp. n. <bold>44</bold> Holotype of <italic><tp:taxon-name>Metallanchista laticollis</tp:taxon-name></italic> sp. n. <bold>45</bold> Holotype of <italic><tp:taxon-name>Diamella kaszabi</tp:taxon-name></italic> Jedlička [= <italic><tp:taxon-name>Diamella kaszabi</tp:taxon-name></italic> (Jedlička)] <bold>46</bold> Lectotype of <italic><tp:taxon-name>Calleida cupreomicans</tp:taxon-name></italic> Oberthür [= <italic><tp:taxon-name>Diamella cupreomicans</tp:taxon-name></italic> (Oberthür)] <bold>47</bold> Lectotype of <italic><tp:taxon-name>Allocota aerata</tp:taxon-name></italic> Bates [= <italic><tp:taxon-name>Diamella cupreomicans</tp:taxon-name></italic> (Oberthür)] <bold>48</bold> Holotype of <italic><tp:taxon-name>Lachnoderma arrowi</tp:taxon-name></italic> Jedlička [= <italic><tp:taxon-name>Diamella arrowi</tp:taxon-name></italic> (Jedlička)].</p></caption><graphic xmlns:xlink="http://www.w3.org/1999/xlink" xlink:href="ZooKeys-284-001-g008.jpg" position="float" orientation="portrait" xlink:type="simple"/></fig><fig id="F49" position="float" orientation="portrait"><label>Map 5.</label><caption><p>Known distribution of genus <italic><tp:taxon-name>Diamella</tp:taxon-name></italic>: ● <italic><tp:taxon-name>Diamella cupreomicans</tp:taxon-name></italic> (Oberthür) ◆ <italic><tp:taxon-name>Diamella kaszabi</tp:taxon-name></italic> (Jedlička) ★ <italic><tp:taxon-name>Diamella arrowi</tp:taxon-name></italic> (Jedlička).</p></caption><graphic xmlns:xlink="http://www.w3.org/1999/xlink" xlink:href="ZooKeys-284-001-g049.jpg" position="float" orientation="portrait" xlink:type="simple"/></fig></tp:treatment-sec><ref-list><ref id="B57"><mixed-citation xmlns:xlink="http://www.w3.org/1999/xlink" xlink:type="simple"><person-group><name name-style="western"><surname>Jedlička</surname><given-names>A</given-names></name></person-group> (<year>1952</year>)<article-title> Neue Carabiden aus der Sammlung des Ungarischen Naturwissenschaftlichen Museums in Budapest (Col.). Annales Historico-Naturales Musei Nationalis Hungarici (S. N.</article-title><source>) </source><volume>2</volume>: <fpage>79</fpage>-<lpage>93</lpage>.</mixed-citation></ref><ref id="B58"><mixed-citation xmlns:xlink="http://www.w3.org/1999/xlink" xlink:type="simple"><person-group><name name-style="western"><surname>Jedlička</surname><given-names>A</given-names></name></person-group> (<year>1963</year>)<article-title> Monographie der Truncatipennen aus Ostasien, Lebiinae- Odacanthinae- Braehyninae (Coleptera, Carabidae).</article-title><source>Entomologische Abhandlungen und Berichte aus dem Staatlichen Museum fuer Tierkunde in Dresden </source><volume>28</volume>: <fpage>269</fpage>-<lpage>579</lpage>.</mixed-citation></ref></ref-list></tp:taxon-treatment>
