# Supplementary material for: Taxonomic synopsis of the subtribe Physoderina (Coleoptera, Carabidae, Lebiini), with species revisions of eight genera
Source: Zookeys. 2013 Apr 4;(284):1–129. doi: 10.3897/zookeys.284.3983 (PMC3677377; doi:10.3897/zookeys.284.3983)
Supplement: XML Treatment for Diamella cupreomicans [file zookeys.284.3983-treatment19.xml]

<!DOCTYPE tp:taxon-treatment
  PUBLIC "-//TaxonX//DTD Taxonomic Treatment Publishing DTD v0 20100105//EN" "tax-treatment-NSO.dtd">
<tp:taxon-treatment xmlns:tp="http://www.plazi.org/taxpub"><tp:treatment-meta><mixed-citation publication-type="journal"><person-group><name><surname>Shi</surname><given-names>Hongliang</given-names></name><name><surname>Zhou</surname><given-names>Hongzhang</given-names></name><name><surname>Liang</surname><given-names>Hongbin</given-names></name></person-group><article-title>Taxonomic synopsis of the subtribe Physoderina (Coleoptera, Carabidae, Lebiini), with species revisions of eight genera</article-title><source>Zookeys</source><day>4</day><month>4</month><year>2013</year><volume>2013</volume><issue>284</issue><fpage>1</fpage><lpage>129</lpage><pub-id pub-id-type="doi">10.3897/zookeys.284.3983</pub-id></mixed-citation></tp:treatment-meta><tp:nomenclature><tp:taxon-name>
                            <tp:taxon-name-part taxon-name-part-type="genus">Diamella</tp:taxon-name-part>
                            <tp:taxon-name-part taxon-name-part-type="species">cupreomicans</tp:taxon-name-part>
                        <object-id xmlns:xlink="http://www.w3.org/1999/xlink" xlink:type="simple">http://species-id.net/wiki/Diamella_cupreomicans</object-id>
								</tp:taxon-name><tp:taxon-authority>(Oberthür, 1883)</tp:taxon-authority><tp:taxon-status xmlns:xlink="http://www.w3.org/1999/xlink" xlink:type="simple">comb. n.</tp:taxon-status><xref ref-type="fig" rid="F3">Habitus: Figs 13</xref><xref ref-type="fig" rid="F8">46, 47</xref><xref ref-type="fig" rid="F22">male genitalia: Figs 77</xref><xref ref-type="fig" rid="F40">101</xref><xref ref-type="fig" rid="F41">female genitalia: Figs 117</xref><xref ref-type="fig" rid="F43">132</xref><tp:nomenclature-citation-list><tp:nomenclature-citation><tp:taxon-name>Diamella cupreomicans</tp:taxon-name><comment><xref ref-type="bibr" rid="B76">Oberthür 1883</xref>: 218 (original: <italic><tp:taxon-name>Calleida</tp:taxon-name></italic>; type locality: Sumatra; lectotype deposited in NNML); <xref ref-type="bibr" rid="B9">Andrewes 1928</xref>: 590 (<italic><tp:taxon-name>Physodera</tp:taxon-name></italic>); <xref ref-type="bibr" rid="B14">Andrewes 1930d</xref>: 277 (<italic><tp:taxon-name>Physodera</tp:taxon-name></italic>; catalogue); <xref ref-type="bibr" rid="B37">Csiki 1932</xref>: 1347 (<italic><tp:taxon-name>Physodera</tp:taxon-name></italic>; catalogue); <xref ref-type="bibr" rid="B17">Andrewes 1936</xref>: 65 (<italic><tp:taxon-name>Physodera</tp:taxon-name></italic>); <xref ref-type="bibr" rid="B62">Kirschenhofer 1996</xref>: 763 (<italic><tp:taxon-name>Physodera</tp:taxon-name></italic>).</comment></tp:nomenclature-citation><tp:nomenclature-citation><tp:taxon-name>Allocota aerata</tp:taxon-name><comment><xref ref-type="bibr" rid="B27">Bates 1892</xref>: 425 (type locality: Birma: Bhamo; lectotype deposited in MSNG); <xref ref-type="bibr" rid="B14">Andrewes 1930d</xref>: 13 (<italic><tp:taxon-name>Allocota</tp:taxon-name></italic>; catalogue); <xref ref-type="bibr" rid="B37">Csiki 1932</xref>: 1348 (<italic><tp:taxon-name>Allocota</tp:taxon-name></italic>; catalogue); <xref ref-type="bibr" rid="B17">Andrewes 1936</xref>: 65 (<italic><tp:taxon-name>Physodera</tp:taxon-name></italic>, synonymized with <italic>cupreomicans</italic> Oberthür); <xref ref-type="bibr" rid="B58">Jedlička 1963</xref>: 306 (<italic><tp:taxon-name>Allocota</tp:taxon-name></italic>); <xref ref-type="bibr" rid="B61">Kirschenhofer 1994</xref>: 1027 (<italic><tp:taxon-name>Allocota</tp:taxon-name></italic>). [Synonym]</comment></tp:nomenclature-citation></tp:nomenclature-citation-list></tp:nomenclature><tp:treatment-sec sec-type="Type examined"><title>Type examined.</title><p><bold>Lectotype</bold> of <italic><tp:taxon-name>Calleida cupreomicans</tp:taxon-name></italic> Oberthür, designated herein (NNML): male, body length = 6.9 mm, board mounted, “Dr. B. Hagen. / Tandjong Morawa. / Serdang / (N. O. Sumatra)”; “<italic>type</italic>” [green label]; “<italic>Calleida / cupreomicans / R. Obr type</italic>”; “Museum Leiden. / <italic>Physodera / cupreomicans / Oberth /</italic> Det:”; “type” [red label]; “LECTOTYPE ♂ / Calleida cupreomicans / Oberthür, 1883 / des. SHI H. L. 2011” [red label][Fig. 46]. <bold>Paralectotype</bold> of <italic><tp:taxon-name>Calleida cupreomicans</tp:taxon-name></italic> Oberthür: 1 female (NNML), “Dr. B. Hagen. / Tandjong Morawa. / Serdang / (N. O. Sumatra)”; “<italic>Physodera/ cupreomicans / Oberth. /</italic> H. E. Andrewes det.”; “Museum Leiden. / <italic>Physodera / cupreomicans / Oberth /</italic> Det:”; “<italic>Cupreomicans / sp. n. R. Oberth</italic>.”; “PARALECTOTYPE ♀ / Calleida cupreomicans / Oberthür, 1883 / det. SHI H. L. 2011” [red label]. <bold>Paralectotype</bold> of <italic><tp:taxon-name>Calleida cupreomicans</tp:taxon-name></italic> Oberthür: 1 male (MNHN), “Type” [red label]; “Dr. B. Hagen. / Tandjong Morawa. / Serdang / (N. O. Sumatra)”; “Museum Paris / 1952 / Coll. R. Oberthür”; “<italic>Calleida</italic> / <italic>cupreomicans</italic> / R. Oberthür, Type / <italic>Notes Leyden Museum</italic> / <italic>Vol. V. 1883 p. 218</italic>”; “PARALECTOTYPE ♂ / Calleida cupreomi<!--PageBreak-->cans / Oberthür, 1883 / det. SHI H. L. 2011” [red label]. <bold>Lectotype</bold> of <italic><tp:taxon-name>Allocota aerata</tp:taxon-name></italic> Bates, designated herein (MSNG): female, body length = 7.5 mm, board mounted, “Bhamò / Birmania / Fea <italic>VI</italic> 188<italic>5</italic>”; “TYPUS” [red letter]; “<italic>Allocota / aerata / Bates</italic>”; “<italic>aerata / Bates</italic>”; “<italic>Allocota / aerata / typus! Bates</italic>” [yellow label]; “SYNTYPUS / <italic>Allocota / aerata / Bates, 1892</italic>” [red label]; “<italic>Physodera / cupreomicans / Oberth. /</italic> H. E. Andrewes det. <italic>1933</italic>”; “Museo Civico / di Genova”; “Museo Civico / di Genova”; “LECTOTYPE ♀ / Allocota aurata / Bates, 1892 / des. SHI H. L. 2011” [red label] [Fig. 47].</p></tp:treatment-sec><tp:treatment-sec sec-type="Notes on types"><title>Notes on types.</title><p><bold><italic><tp:taxon-name>Calleida cupreomicans</tp:taxon-name></italic> Oberthür</bold>. A total three specimens was mentioned in the original literature. We found one of them in MNHN, the general collection of <tp:taxon-name>Lebiini</tp:taxon-name>, and the other two in NNML. All of them have Oberthür’s determination labels, and agree with original description. We herein designate the male specimen (<xref ref-type="fig" rid="F8">Fig. 46</xref>) in NNML as lectotype for taxonomic purpose of fixing the name to unique name-bearing type.</p><p><bold><italic><tp:taxon-name>Allocota aerata</tp:taxon-name></italic> Bates</bold>. The original literature didn’t mention how many specimens were studied. We found only one female in MSNG with Bates’ determination and type label. It seems that this specimen is the only syntype. We herein designate this female as lectotype (<xref ref-type="fig" rid="F8">Fig. 47</xref>) for taxonomic purpose of fixing the name to unique name-bearing type.</p></tp:treatment-sec><tp:treatment-sec sec-type="Non-type material examined"><title>Non-type material examined</title><p>(Total 47 specimens). <bold>China</bold>: 1 female (HBUM), “Guangxi, Leye, Yachang Forestry Center, 2004.VII.24, Yu Yang &amp; Gao Chao leg.”. 1 male (IZAS), “Yunnan, Fugong county, Lumadeng, Yaping, Yamuhe, <named-content xmlns:xlink="http://www.w3.org/1999/xlink" content-type="dwc:verbatimCoordinates" xlink:type="simple">27.13561°N, 98.84166°E</named-content>, 1612m, 2007.X.7, beating, Shi Hongliang &amp; Liang Hongbin leg.”. 2 males (CAS), “Yunnan, Fugong county, Maji, Majimi, <named-content xmlns:xlink="http://www.w3.org/1999/xlink" content-type="dwc:verbatimCoordinates" xlink:type="simple">27.40301°N, 98.82446°E</named-content>, 1505m, 2005.VIII.26, beating, Liang Hongbin, Zhang Jinfeng leg.”. 1 specimen (IZAS), “Yunnan, Fugong county, Pihe, Wawa, 2005.VIII.24, Liang Hongbin leg.”. 2 females (IZAS), “Yunnan, Fugong county, Pihe, Wawa, <named-content xmlns:xlink="http://www.w3.org/1999/xlink" content-type="dwc:verbatimCoordinates" xlink:type="simple">26.58548°N, 98.90467°E</named-content>, 1120m, 2005.VIII.24, beating, Liang Hongbin, Zhang Jinfeng leg.”[Figs 117, 132]. 1 male (CAS), “Yunnan, Fugong county, Pihe, Bajiao, <named-content xmlns:xlink="http://www.w3.org/1999/xlink" content-type="dwc:verbatimCoordinates" xlink:type="simple">26.54816°N, 98.89576°E</named-content>, 1120m, 2005.VIII.23, beating, Liang Hongbin &amp; Zhang Jinfeng leg.”. 1 female (IZAS), “Yunnan, Longyang, Mangkuan, Baihualing, <named-content xmlns:xlink="http://www.w3.org/1999/xlink" content-type="dwc:verbatimCoordinates" xlink:type="simple">25.30367°N, 98.80031°E</named-content>, 1625m, 2007.X.10, on shrubs, Liang Hongbin leg.”. 2 males (IZAS), “Yunnan, Tengchong county, Hehua, Nangyan, <named-content xmlns:xlink="http://www.w3.org/1999/xlink" content-type="dwc:verbatimCoordinates" xlink:type="simple">24.94046°N, 98.38541°E</named-content>, 1150m, 2006.VI.2, on vegetation, Liang Hongbin leg.”[Fig. 101]. 2 males, 1 female (CAS), “Yunnan, Tengchong county, Mangbang, Longwenqiao, <named-content xmlns:xlink="http://www.w3.org/1999/xlink" content-type="dwc:verbatimCoordinates" xlink:type="simple">25.02396°N, 98.67675°E</named-content>, 1285m, 2006.VI.5, on shrubs, D. Kavanaugh &amp; R. Brett leg.”. 1 female (CAS), “Yunnan, Tengchong county, Qingshui, Rehai, <named-content xmlns:xlink="http://www.w3.org/1999/xlink" content-type="dwc:verbatimCoordinates" xlink:type="simple">24.94919°N, 98.44921°E</named-content>, 1450m, 2006.VI.1, on vegetation, D. Kavanaugh &amp; R. Brett leg.”. 1 specimen (IZAS), “Yunnan, Tengchong county, Mangbang, Longwenqiao, 2006.VI.5, Beating, Liang Hongbin leg.”. 1 male (HBUM), “Yunnan, Yangbi county, Shunbi, 2004.V.21, Yang Xiujuan &amp; Liu Yushuang leg.”. 1 female (IZAS), “Yunnan, Xishuangbanna, Menglun Botany Garden, 2009.XII.1, Tang G. leg.”. 1 female (HBUM), “Yunnan, Yingjiang county, 2004.V.17, Yang Xiujuan &amp; Liu Yushuang leg.”. 2 males (HBUM), “Yunnan, Gengma county, Mengding, 2004.VIII.6-7, Li Jing, Yuan Caixia leg.”. 1 male (IZAS), “Yunnan, Xishuangbanna, Mengla, 620-650m, 1959.V.29, Zhang Yiran leg”. 1 female (IZAS), “Yunnan, Xishuangbanna, Damenglong, 650m, 1958.V.3, Hong Chunpei leg.”. 1 female (IZAS), <!--PageBreak-->“Hainan, Changjiang county, Bawangling, Est. 2 station, <named-content xmlns:xlink="http://www.w3.org/1999/xlink" content-type="dwc:verbatimCoordinates" xlink:type="simple">19.09901°N, 109.17540°E</named-content>, 1015m, 2007.V.9, light trap, Liang Hongbin leg.”. 2 males (IZAS), “Hainan, Baisha county, Nankai, <named-content xmlns:xlink="http://www.w3.org/1999/xlink" content-type="dwc:verbatimCoordinates" xlink:type="simple">19.07926°N, 109.41133°E</named-content>, 262m, 2009.XI.22, Liang Hongbin leg.”. 1 male (IZAS), “Hainan, Yinggeling, Hongkan Reservoir, <named-content xmlns:xlink="http://www.w3.org/1999/xlink" content-type="dwc:verbatimCoordinates" xlink:type="simple">19.08121°N, 109.49839°E</named-content>, 525m, 2009.XI.24, Liang Hongbin leg.”[Figs 13, 77]. <bold>Vietnam</bold>: 5 males 1 female (IZAS), “Tonkin, Hoa-Binh, 1939.VII, leg. A. de Cooman”. 1 female (IZAS)”Tonkin, Hoa-Binh, leg. A. de Cooman”. 1 female (MNHU), “Annam, Phuc-Son, Nov. Dez., H. Fruhstorfer”. 1 specimen (MNHN), “Tan Hoa, Indochine, VI-43”. <bold>Laos</bold>: 1 specimen (CMB), “Laos, 34 km nnw., Lanau Nam Pho, 5.5.2005, leg. Yokoi”. 1 specimen (NHML), “Laos, nam mia, 31-IV.1918, R. Vitalis de Salvaza”. <bold>Malaya</bold>: 1 specimen (NHML), “Malaya, Kuala Lumpur., at night, Jan. 9.1924”. <bold>Borneo</bold>: 1 specimen (MNHN), “Nord Borneo, Mont Kina Balu, 5-8-1903, John Waterstradt”. 1 female (NHML), “Sarawak:, foot of Mt. Dulit, Junction of rivers, Tinjar &amp; Lejok.,25.ix,1932”. 1 female (NHML), “Pagat, Borneo, 8/82, Grabowth”. <bold>Sumatra</bold>: 1 specimen (NHML), “Sumatra, Manna 1901, M. Knappert.”. 3 specimens (MNHN), “Paggar Alam, Sumatra, J. Bouchard”. <bold>Java</bold>: 1 specimen (NHML), “Java merid., Palabuan 1892, H. Fruhstorfer”.</p></tp:treatment-sec><tp:treatment-sec sec-type="Diagnosis"><title>Diagnosis.</title><p>Vertex strongly tumid, forming horn-like humps at posterior supraorbital seta insertions; pronotal front angles strongly narrowed; elytral base wide, hind wings developed; elytra copperish to dark green, strongly metallic; elytra with some setae along striae. Comparison with the other two species of this genus is presented in the key above and diagnosis under those species.</p></tp:treatment-sec><tp:treatment-sec sec-type="Description"><title>Description.</title><p>Body length 6.9–8.0 mm; head and pronotum dark brown, lateral explanate areas of pronotum paler; elytra copperish to dark green, strongly metallic; mouthparts and antennae brown, apices of terminal labial palpomeres yellow; legs dark brown, with faint metallic reflection, tarsomeres brown; ventral side brownish with luster. <bold>Head</bold> without punctures or microsculpture, vertex with a few setae; tempora slightly shorter than length of eyes; vertex strongly tumid, forming horn-like humps at posterior supraorbital seta insertions, posterior supraorbital setae distant from eyes; labrum slightly widened to apex, apical margin straight or slightly curved. <bold>Pronotum</bold> slightly wider than head, widest at apical one-third; ratio PW/PL 1.27–1.35; pronotal base strongly lobed; front angles distinctly narrowed, not projected forward; lateral margins slightly expanded in middle, slightly rounded but not angulate, strongly sinuate before hind angles; hind angles acute or subrectangular, distinctly projected; disc convex, microsculpture indistinct; lateral explanate areas wide and even; basal foveae slightly deepened; disc nearly impunctate, with a few punctures only along median line and in basal foveae; disc and basal area with a few long setae, lateral explanate areas glabrous; lateral margins with long accessory setae equidistant along full length, sometimes sparser on middle area; median line distinct, not reaching apical or basal margins; disc slightly rugose beside median line. <bold>Elytra</bold> wider than pronotum, shoulder not narrowed, hind wings well developed; elytral lateral borders narrow, not reflexed up; striae distinct, coarsely and irregularly punctate; intervals slightly convex, odd intervals with secondary pores, primary setigerous pores indistinct among the secondary pores, only two pores distinguishable: one pore on 5th interval base adjacent to 5th stria and one apically on 3rd interval adjacent to 2nd stria; <!--PageBreak-->striae with some setae, more abundant in 5th to 7th striae; umbilical series of 9th interval composed of 17–18 pores; 3rd to 6th intervals slightly depressed subapically; 7th and 8th intervals distinctly tumid near apex; elytral lateral margins with dense fine setae; epipleura pubescent. <bold>Ventral side</bold>. Prosternum with long pubescence, proepisterna glabrous; mesosternum nearly glabrous; abdomen hairy. <bold>Male genitalia</bold> with median lobe of aedeagus straight and flat, gently expanded to apex; dorsal side slightly pubescent subapically; left lateral margin slightly curved in middle; apical orifice opened apically; apical lamella placed on right side, triangular, width subequal to length in dorsal view; internal sac with main flagellum thick and slightly sinuous, distinctly grooved ventrally, nearly reaching apical orifice; trumpet-form expansion strongly expanded, nearly half length of main flagellum (<xref ref-type="fig" rid="F22">Fig. 77</xref>). <bold>Female genitalia</bold>. Spermatheca straight, short; apical fourth slightly widened, forming a weak globular expansion, with distinct ring-sculpture; subbasal part of spermatheca with faint ring-sculpture; spermathecal gland inserted near apical fourth of spermatheca, not branched, base slightly thickened and curved, slender and long, much longer than spermatheca (<xref ref-type="fig" rid="F43">Fig. 132</xref>). Apical segment of ovipositor scimitar-shaped, slightly curved outwards after middle, gradually narrowed to apex; length four times basal width approximately; inner and outer margins finely setose in apical half; apex very sharp and fine, with very narrow and long sclerotized extension (<xref ref-type="fig" rid="F41">Fig. 117</xref>).</p></tp:treatment-sec><tp:treatment-sec sec-type="Distribution"><title>Distribution</title><p>(<xref ref-type="fig" rid="F49">Map 5</xref>). South China (Yunnan, Guangxi, Hainan); Myanmar, Laos, Vietnam, Malaysia, Indonesia (Sumatra, Borneo, Java).</p></tp:treatment-sec><tp:treatment-sec sec-type="Geographical variation"><title>Geographical variation.</title><p>Two females from Borneo differ from typical specimens by dark blue elytra, but other characters are identical with this species.</p><p>We dissected a paralectotype of <italic><tp:taxon-name>Calleida cupreomicans</tp:taxon-name></italic> Oberthür and a male from Yunnan, very close to the type locality of <italic><tp:taxon-name>Allocota aerata</tp:taxon-name></italic> Bates, and found that there were slight differences: specimen from Yunnan with median lobe of aedeagus a little more expanded to right side, and apical lamella slightly slenderer than that in the paralectotype of <italic><tp:taxon-name>Calleida cupreomicans</tp:taxon-name></italic>.</p></tp:treatment-sec><tp:treatment-sec sec-type="Notes on synonym"><title>Notes on synonym.</title><p>After examining types of both species, <xref ref-type="bibr" rid="B17">Andrewes (1936)</xref> indicated that <italic><tp:taxon-name>Allocota aerata</tp:taxon-name></italic> Bates is a synonym of <italic><tp:taxon-name>Calleida cupreomicans</tp:taxon-name></italic> Oberthür. We also examined both types and confirmed the synonymy. Types of these two species come from far distant localities, but they are identical. The slight difference of genitalia between specimens is regarded as geographical variation.</p></tp:treatment-sec><tp:treatment-sec><!--Section generated to contain objects referenced in tp:taxon-treatment.--><fig id="F3" position="float" orientation="portrait"><label>Figures 13-18.</label><caption><p>Habitus, scale bars = 2.0 mm: <bold>13</bold> <italic><tp:taxon-name>Diamella cupreomicans</tp:taxon-name></italic> (Oberthür), a specimen from Hainan <bold>14</bold> <italic><tp:taxon-name>Allocota viridipennis</tp:taxon-name></italic> Motschulsky, a specimen from Java <bold>15</bold> <italic><tp:taxon-name>Allocota viridipennis</tp:taxon-name></italic> Motschulsky, a specimen from Singapore <bold>16</bold> <italic><tp:taxon-name>Allocota cyanipennis</tp:taxon-name></italic> Heller, a specimen from Philippines <bold>17</bold> <italic><tp:taxon-name>Allocota bicolor</tp:taxon-name></italic> sp. n., a paratype from Hainan <bold>18</bold> <italic><tp:taxon-name>Allocota aurata</tp:taxon-name></italic> (Bates), a specimen from Japan.</p></caption><graphic xmlns:xlink="http://www.w3.org/1999/xlink" xlink:href="ZooKeys-284-001-g003.jpg" position="float" orientation="portrait" xlink:type="simple"/></fig><fig id="F8" position="float" orientation="portrait"><label>Figures 43–48.</label><caption><p>Type materials, scale bars = 2.0 mm: <bold>43</bold> Holotype of <italic><tp:taxon-name>Anchista pilosa</tp:taxon-name></italic> sp. n. <bold>44</bold> Holotype of <italic><tp:taxon-name>Metallanchista laticollis</tp:taxon-name></italic> sp. n. <bold>45</bold> Holotype of <italic><tp:taxon-name>Diamella kaszabi</tp:taxon-name></italic> Jedlička [= <italic><tp:taxon-name>Diamella kaszabi</tp:taxon-name></italic> (Jedlička)] <bold>46</bold> Lectotype of <italic><tp:taxon-name>Calleida cupreomicans</tp:taxon-name></italic> Oberthür [= <italic><tp:taxon-name>Diamella cupreomicans</tp:taxon-name></italic> (Oberthür)] <bold>47</bold> Lectotype of <italic><tp:taxon-name>Allocota aerata</tp:taxon-name></italic> Bates [= <italic><tp:taxon-name>Diamella cupreomicans</tp:taxon-name></italic> (Oberthür)] <bold>48</bold> Holotype of <italic><tp:taxon-name>Lachnoderma arrowi</tp:taxon-name></italic> Jedlička [= <italic><tp:taxon-name>Diamella arrowi</tp:taxon-name></italic> (Jedlička)].</p></caption><graphic xmlns:xlink="http://www.w3.org/1999/xlink" xlink:href="ZooKeys-284-001-g008.jpg" position="float" orientation="portrait" xlink:type="simple"/></fig><fig id="F22" position="float" orientation="portrait"><label>Figure 77.</label><caption><p>Median lobe of male genitalia, right-lateral, ventral, left-lateral, dorsal views of <italic><tp:taxon-name>Diamella cupreomicans</tp:taxon-name></italic> (Oberthür), a specimen from Hainan.</p></caption><graphic xmlns:xlink="http://www.w3.org/1999/xlink" xlink:href="ZooKeys-284-001-g022.jpg" position="float" orientation="portrait" xlink:type="simple"/></fig><fig id="F40" position="float" orientation="portrait"><label>Figures 95–110.</label><caption><p>Left and right parameres of male genitalia, scale bars = 0.2 mm: <bold>95</bold> <italic><tp:taxon-name>Paraphaea binotata</tp:taxon-name></italic> (Dejean), a specimen from Guangxi <bold>96</bold> <italic><tp:taxon-name>Paraphaea minor</tp:taxon-name></italic> sp. n., holotype <bold>97</bold> <italic><tp:taxon-name>Anchista brunnea</tp:taxon-name></italic> (Wiedemann), a paralectotype of <italic>picea</italic> Chaudoir <bold>98</bold> <italic><tp:taxon-name>Anchista pilosa</tp:taxon-name></italic> sp. n., holotype <bold>99</bold> <italic><tp:taxon-name>Metallanchista laticollis</tp:taxon-name></italic> sp. n., holotype <bold>100</bold> <italic><tp:taxon-name>Physodera amplicollis</tp:taxon-name></italic> van de Poll, a specimen from Taiwan <bold>101</bold> <italic><tp:taxon-name>Diamella cupreomicans</tp:taxon-name></italic> (Oberthür), a specimen from Yunnan <bold>102</bold> <italic><tp:taxon-name>Diamella arrowi</tp:taxon-name></italic> (Jedlička), holotype <bold>103</bold> <italic><tp:taxon-name>Allocota aurata</tp:taxon-name></italic> (Bates), a specimen from Tonkin <bold>104</bold> <italic><tp:taxon-name>Allocota aurata</tp:taxon-name></italic> (Bates), a specimen from Shaanxi <bold>105</bold> <italic><tp:taxon-name>Allocota bicolor</tp:taxon-name></italic> sp. n., holotype <bold>106</bold> <italic><tp:taxon-name>Lachnoderma asperum</tp:taxon-name></italic> Bates, a specimen from Taiwan <bold>107</bold> <italic><tp:taxon-name>Dasiosoma ivorense</tp:taxon-name></italic> Basilewsky, a paratype from Cote d’Ivoire <bold>108</bold> <italic><tp:taxon-name>Dasiosoma quadraticolle</tp:taxon-name></italic> sp. n., holotype <bold>109</bold> <italic><tp:taxon-name>Orionella kathmanduensis</tp:taxon-name></italic> (Kirschenhofer), a specimen from Nepal <bold>110</bold> <italic><tp:taxon-name>Endynomena pradieri</tp:taxon-name></italic> (Fairmaire), a specimen from Fujian.</p></caption><graphic xmlns:xlink="http://www.w3.org/1999/xlink" xlink:href="ZooKeys-284-001-g040.jpg" position="float" orientation="portrait" xlink:type="simple"/></fig><fig id="F41" position="float" orientation="portrait"><label>Figures 111–125.</label><caption><p>Left ovipositors of females, ventral view, scale bars = 0.2 mm: <bold>111</bold> <italic><tp:taxon-name>Paraphaea binotata</tp:taxon-name></italic> (Dejean), a specimen from Guangxi <bold>112</bold> <italic><tp:taxon-name>Paraphaea minor</tp:taxon-name></italic> sp. n., a paratype from Hainan <bold>113</bold> <italic><tp:taxon-name>Paraphaea philippinensis</tp:taxon-name></italic> (Jedlička), holotype <bold>114</bold> <italic><tp:taxon-name>Anchista fenestrata fenestrata</tp:taxon-name></italic> (Schmidt-Göbel), a specimen from Nepal <bold>115</bold> <italic><tp:taxon-name>Physodera dejeani</tp:taxon-name></italic> Eschscholtz, a specimen from Yunnan <bold>116</bold> <italic><tp:taxon-name>Physodera eschscholtzii</tp:taxon-name></italic> Parry, a specimen from Yunnan <bold>117</bold> <italic><tp:taxon-name>Diamella cupreomicans</tp:taxon-name></italic> (Oberthür), a specimen from Yunnan <bold>118</bold> <italic><tp:taxon-name>Allocota aurata</tp:taxon-name></italic> (Bates), a specimen from Shaanxi <bold>119</bold> <italic><tp:taxon-name>Allocota bicolor</tp:taxon-name></italic> sp. n., a paratype from Guangdong <bold>120</bold> <italic><tp:taxon-name>Lachnoderma asperum</tp:taxon-name></italic> Bates, a specimen from Zhejiang <bold>121</bold> <italic><tp:taxon-name>Dasiosoma bellum</tp:taxon-name></italic> (Habu), a specimen from Guangdong <bold>122</bold> <italic><tp:taxon-name>Dasiosoma maindroni</tp:taxon-name></italic> (Tian &amp; Deuve), a specimen from Tonkin <bold>123</bold> <italic><tp:taxon-name>Dasiosoma quadraticolle</tp:taxon-name></italic> sp. n., a paratype from Yunnan <bold>124</bold> <italic><tp:taxon-name>Orionella lewisii</tp:taxon-name></italic> (Bates), a specimen from Zhejiang <bold>125</bold> <italic><tp:taxon-name>Endynomena pradieri</tp:taxon-name></italic> (Fairmaire), a specimen from Taiwan.</p></caption><graphic xmlns:xlink="http://www.w3.org/1999/xlink" xlink:href="ZooKeys-284-001-g041.jpg" position="float" orientation="portrait" xlink:type="simple"/></fig><fig id="F43" position="float" orientation="portrait"><label>Figures 132–137.</label><caption><p>Internal reproductive system of females, scale bars = 0.2 mm: <bold>132</bold> <italic><tp:taxon-name>Diamella cupreomicans</tp:taxon-name></italic> (Oberthür), a specimen from Yunnan <bold>133</bold> <italic><tp:taxon-name>Allocota aurata</tp:taxon-name></italic> (Bates), a specimen from Shaanxi <bold>134</bold> <italic><tp:taxon-name>Allocota bicolor</tp:taxon-name></italic> sp. n., a paratype from Yunnan <bold>135</bold> <italic><tp:taxon-name>Lachnoderma asperum</tp:taxon-name></italic> Bates, a specimen from Zhejiang <bold>136</bold> <italic><tp:taxon-name>Dasiosoma maindroni</tp:taxon-name></italic> (Tian &amp; Deuve), a specimen from Tonkin <bold>137</bold> <italic><tp:taxon-name>Dasiosoma hirsutum</tp:taxon-name></italic> (Bates), lectotype.</p></caption><graphic xmlns:xlink="http://www.w3.org/1999/xlink" xlink:href="ZooKeys-284-001-g043.jpg" position="float" orientation="portrait" xlink:type="simple"/></fig><fig id="F49" position="float" orientation="portrait"><label>Map 5.</label><caption><p>Known distribution of genus <italic><tp:taxon-name>Diamella</tp:taxon-name></italic>: ● <italic><tp:taxon-name>Diamella cupreomicans</tp:taxon-name></italic> (Oberthür) ◆ <italic><tp:taxon-name>Diamella kaszabi</tp:taxon-name></italic> (Jedlička) ★ <italic><tp:taxon-name>Diamella arrowi</tp:taxon-name></italic> (Jedlička).</p></caption><graphic xmlns:xlink="http://www.w3.org/1999/xlink" xlink:href="ZooKeys-284-001-g049.jpg" position="float" orientation="portrait" xlink:type="simple"/></fig></tp:treatment-sec><ref-list><ref id="B76"><mixed-citation xmlns:xlink="http://www.w3.org/1999/xlink" xlink:type="simple"><person-group><name name-style="western"><surname>Oberthür</surname><given-names>R</given-names></name></person-group> (<year>1883</year>)<article-title> Carabides nouveaux récoltés à Serdang (Sumatra oriental) par M. B. Hagen.</article-title><source>Notes from the Leyden Museum </source><volume>5</volume>: <fpage>215</fpage>-<lpage>224</lpage>.</mixed-citation></ref><ref id="B9"><mixed-citation xmlns:xlink="http://www.w3.org/1999/xlink" xlink:type="simple"><person-group><name name-style="western"><surname>Andrewes</surname><given-names>HE</given-names></name></person-group> (<year>1928</year>)<source> Papers on Oriental Carabidae. XXI. The Annals and Magazine of Natural History (10) 2: 586–590. </source>doi: <ext-link ext-link-type="uri" xlink:href="http://dx.doi.org/10.1080/00222932808672922" xlink:type="simple">10.1080/00222932808672922</ext-link></mixed-citation></ref><ref id="B14"><mixed-citation xmlns:xlink="http://www.w3.org/1999/xlink" xlink:type="simple"><person-group><name name-style="western"><surname>Andrewes</surname><given-names>HE</given-names></name></person-group> (<year>1930d</year>)<source> Catalogue of Indian Insects, Part 18–Carabidae. Calcutta. Government of India Central Publication Branch, 389 pp.</source></mixed-citation></ref><ref id="B37"><mixed-citation xmlns:xlink="http://www.w3.org/1999/xlink" xlink:type="simple"><person-group><name name-style="western"><surname>Csiki</surname><given-names>E</given-names></name></person-group> (<year>1932</year>)<article-title> Carabidae: Harpalinae VII (Pars 124).</article-title> In: <person-group><name name-style="western"><surname>Junk</surname><given-names>W</given-names></name><name name-style="western"><surname>Schenkling</surname><given-names>S</given-names></name></person-group> (<role>Eds</role>). <issue-title>Coleopterorum catalogus.</issue-title><source>Volumen III. Carabidae III. Berlin</source>: <fpage>1279</fpage>-<lpage>1598</lpage>.</mixed-citation></ref><ref id="B17"><mixed-citation xmlns:xlink="http://www.w3.org/1999/xlink" xlink:type="simple"><person-group><name name-style="western"><surname>Andrewes</surname><given-names>HE</given-names></name></person-group> (<year>1936</year>)<source> Papers on Oriental Carabidae. XXX. The Annals and Magazine of Natural History (10) 17: 55–65.</source></mixed-citation></ref><ref id="B62"><mixed-citation xmlns:xlink="http://www.w3.org/1999/xlink" xlink:type="simple"><person-group><name name-style="western"><surname>Kirschenhofer</surname><given-names>E</given-names></name></person-group> (<year>1996</year>)<article-title> Weitere neue und wenig bekannte Carabidae aus Sued- und Suedostasien (Coleoptera: Carabidae: Lebiinae: Colliurinae, Callistinae, Hexagoninae, Brachininae, Panagaeinae). II. Teil.</article-title><source>Linzer Biologische Beiträge </source><volume>28</volume> (<issue>2</issue>): <fpage>757</fpage>-<lpage>799</lpage>.</mixed-citation></ref><ref id="B27"><mixed-citation xmlns:xlink="http://www.w3.org/1999/xlink" xlink:type="simple"><person-group><name name-style="western"><surname>Bates</surname><given-names>HW</given-names></name></person-group> (<year>1892</year>)<source> Viaggio di Leonardo Fea in Birmania e Regioni Vicini XLIV. List of the Carabidae. Annali del Museo Civico di Storia Naturale di Genova (2) 12: 267–428.</source></mixed-citation></ref><ref id="B58"><mixed-citation xmlns:xlink="http://www.w3.org/1999/xlink" xlink:type="simple"><person-group><name name-style="western"><surname>Jedlička</surname><given-names>A</given-names></name></person-group> (<year>1963</year>)<article-title> Monographie der Truncatipennen aus Ostasien, Lebiinae- Odacanthinae- Braehyninae (Coleptera, Carabidae).</article-title><source>Entomologische Abhandlungen und Berichte aus dem Staatlichen Museum fuer Tierkunde in Dresden </source><volume>28</volume>: <fpage>269</fpage>-<lpage>579</lpage>.</mixed-citation></ref><ref id="B61"><mixed-citation xmlns:xlink="http://www.w3.org/1999/xlink" xlink:type="simple"><person-group><name name-style="western"><surname>Kirschenhofer</surname><given-names>E</given-names></name></person-group> (<year>1994</year>)<article-title> Neue und wenig bekannte Carabidae aus der palaarktischen und orientalischen Region (Col., Carabidae, Lebiinae, Odacanthinae, Brachininae, Panagaeinae).</article-title><source>Linzer Biologische Beiträge </source><volume>26</volume> (<issue>2</issue>): <fpage>999</fpage>-<lpage>1067</lpage>.</mixed-citation></ref></ref-list></tp:taxon-treatment>
