# Supplementary material for: Taxonomic synopsis of the subtribe Physoderina (Coleoptera, Carabidae, Lebiini), with species revisions of eight genera
Source: Zookeys. 2013 Apr 4;(284):1–129. doi: 10.3897/zookeys.284.3983 (PMC3677377; doi:10.3897/zookeys.284.3983)
Supplement: XML Treatment for Diamella arrowi [file zookeys.284.3983-treatment20.xml]

<!DOCTYPE tp:taxon-treatment
  PUBLIC "-//TaxonX//DTD Taxonomic Treatment Publishing DTD v0 20100105//EN" "tax-treatment-NSO.dtd">
<tp:taxon-treatment xmlns:tp="http://www.plazi.org/taxpub"><tp:treatment-meta><mixed-citation publication-type="journal"><person-group><name><surname>Shi</surname><given-names>Hongliang</given-names></name><name><surname>Zhou</surname><given-names>Hongzhang</given-names></name><name><surname>Liang</surname><given-names>Hongbin</given-names></name></person-group><article-title>Taxonomic synopsis of the subtribe Physoderina (Coleoptera, Carabidae, Lebiini), with species revisions of eight genera</article-title><source>Zookeys</source><day>4</day><month>4</month><year>2013</year><volume>2013</volume><issue>284</issue><fpage>1</fpage><lpage>129</lpage><pub-id pub-id-type="doi">10.3897/zookeys.284.3983</pub-id></mixed-citation></tp:treatment-meta><tp:nomenclature><tp:taxon-name>
                            <tp:taxon-name-part taxon-name-part-type="genus">Diamella</tp:taxon-name-part>
                            <tp:taxon-name-part taxon-name-part-type="species">arrowi</tp:taxon-name-part>
                        <object-id xmlns:xlink="http://www.w3.org/1999/xlink" xlink:type="simple">http://species-id.net/wiki/Diamella_arrowi</object-id>
								</tp:taxon-name><tp:taxon-authority>(Jedlička, 1935a)</tp:taxon-authority><tp:taxon-status xmlns:xlink="http://www.w3.org/1999/xlink" xlink:type="simple">comb. n.</tp:taxon-status><xref ref-type="fig" rid="F8">Habitus: Fig. 48</xref><xref ref-type="fig" rid="F23">male genitalia: Figs 78</xref><xref ref-type="fig" rid="F40">102</xref><tp:nomenclature-citation-list><tp:nomenclature-citation><tp:taxon-name>Diamella arrowi</tp:taxon-name><comment><xref ref-type="bibr" rid="B54">Jedlička 1935a</xref>: 15 (original: <italic><tp:taxon-name>Lachnoderma</tp:taxon-name></italic>; type locality: Philippines; holotype deposited in NHML); <xref ref-type="bibr" rid="B58">Jedlička 1963</xref>: 305 (<italic><tp:taxon-name>Allocota</tp:taxon-name></italic>); <xref ref-type="bibr" rid="B62">Kirschenhofer 1996</xref>: 764 (<italic><tp:taxon-name>Allocota</tp:taxon-name></italic>).</comment></tp:nomenclature-citation></tp:nomenclature-citation-list></tp:nomenclature><tp:treatment-sec sec-type="Type examined"><title>Type examined.</title><p><bold>Holotype</bold> of <italic><tp:taxon-name>Lachnoderma arrowi</tp:taxon-name></italic> Jedlička, by original designation (NHML): male, body length = 7.3 mm, board mounted, “Philippine Is. / Coll. <!--PageBreak-->Bottcher. / B. M. 1929-201”; “<italic>96</italic>”; “Type” [round label with red ring]; “<italic>Lachnoderma</italic> / <italic>Arrowi / Jedl. sp. n</italic>. / det. ING. JEDLIČKA” [pink label] [Figs 48, 78, 102].</p></tp:treatment-sec><tp:treatment-sec sec-type="Notes on type"><title>Notes on type.</title><p>The original literature clearly indicated that this specimen (<xref ref-type="fig" rid="F8">Fig. 48</xref>) is the holotype. But precise locality was not provided.</p></tp:treatment-sec><tp:treatment-sec sec-type="Diagnosis"><title>Diagnosis.</title><p>Vertex moderately tumid, not forming horn-like humps at posterior supraorbital seta insertions; pronotum front angles not narrowed, lateral margins completely rounded in middle; elytra dark blue, strongly metallic; elytra with striae very shallow, with accessory setae only on odd intervals. Male genitalia of this species resemble <italic><tp:taxon-name>Diamella cupreomicans</tp:taxon-name></italic>, but: (1) apical lamella very short and wide, apex rounded; (2) in lateral view, median lobe of aedeagus slender, ventral margin less expanded near base.</p></tp:treatment-sec><tp:treatment-sec sec-type="Description"><title>Description.</title><p>Body length 7.3 mm; head and pronotum reddish brown, with luster but not metallic, lateral explanate areas of pronotum paler; elytra metallic blue with disc somewhat reddish brown; mouthparts and antennae reddish brown, apices of terminal labial palpomeres yellow; legs brown, tarsomeres slightly paler; ventral side brownish. <bold>Head</bold> without microsculpture or punctures, sparsely pubescent on vertex; tempora slightly longer than half length of eyes; vertex moderately tumid, posterior supraorbital setae distant from eyes, seta insertions slightly humped, but not horn-like; labrum slightly widened to apex, apical margin deeply emarginate. <bold>Pronotum</bold> slightly wider than head, widest slightly before middle; ratio PW/PL 1.45; pronotal base briefly but distinctly lobed; front angles wide; lateral margins strongly expanded in middle, completely rounded, slightly sinuate before hind angles; hind angles subrectangular, hardly projected; disc slightly convex, microsculpture indistinct; lateral explanate areas wide and even; basal foveae shallow; disc nearly impunctate, with a few punctures along median line and in basal foveae; disc with long setae except area along median line, some setae distributed to middle of lateral explanate areas; lateral margins with long accessory setae through their full lengths, sparser after middle; median line distinct, nearly reaching basal and apical margins; disc not rugose. <bold>Elytra</bold> wider than pronotum, shoulders not narrowed, hind wings well developed; elytral lateral borders narrow, not reflexed up; striae very shallow, finely punctate; scutellary intervals with three large pores (basal pores); intervals flat, without microsculpture, odd intervals with secondary pores, more abundant on 7th interval; primary pores indistinct among secondary pores, 3rd and 5th intervals with some larger pores distinguishable; setae not present along striae; umbilical series of 9th interval composed of 15 pores; disc without distinct depression; lateral margins slightly depressed at basal third; 7th and 8th intervals slightly tumid near apex; elytral lateral margins with dense and fine setae; epipleura pubescent. <bold>Ventral side</bold>. Prosternum with long pubescence, proepisterna glabrous; mesosternum nearly glabrous; abdomen hairy. <bold>Male genitalia</bold> with median lobe of aedeagus straight and flat, gently expanded to apex; dorsal side slightly pubescent subapically; left lateral margin slightly curved in middle; apical orifice opened apically; apical lamella placed on right side, short and rounded, distinctly wider than length in dorsal view; internal sac with main flagellum thick and slightly corkscrewed, distinctly grooved ventrally, nearly reaching apical orifice; trumpet-form expansion strongly expanded, nearly half length of main flagellum (<xref ref-type="fig" rid="F23">Fig. 78</xref>). <bold>Female genitalia</bold> unknown.</p></tp:treatment-sec><tp:treatment-sec sec-type="Distribution"><title>Distribution</title><p>(<xref ref-type="fig" rid="F49">Map 5</xref>). Only known from the type locality, the Philippines.</p><!--PageBreak--></tp:treatment-sec><tp:treatment-sec><!--Section generated to contain objects referenced in tp:taxon-treatment.--><fig id="F8" position="float" orientation="portrait"><label>Figures 43–48.</label><caption><p>Type materials, scale bars = 2.0 mm: <bold>43</bold> Holotype of <italic><tp:taxon-name>Anchista pilosa</tp:taxon-name></italic> sp. n. <bold>44</bold> Holotype of <italic><tp:taxon-name>Metallanchista laticollis</tp:taxon-name></italic> sp. n. <bold>45</bold> Holotype of <italic><tp:taxon-name>Diamella kaszabi</tp:taxon-name></italic> Jedlička [= <italic><tp:taxon-name>Diamella kaszabi</tp:taxon-name></italic> (Jedlička)] <bold>46</bold> Lectotype of <italic><tp:taxon-name>Calleida cupreomicans</tp:taxon-name></italic> Oberthür [= <italic><tp:taxon-name>Diamella cupreomicans</tp:taxon-name></italic> (Oberthür)] <bold>47</bold> Lectotype of <italic><tp:taxon-name>Allocota aerata</tp:taxon-name></italic> Bates [= <italic><tp:taxon-name>Diamella cupreomicans</tp:taxon-name></italic> (Oberthür)] <bold>48</bold> Holotype of <italic><tp:taxon-name>Lachnoderma arrowi</tp:taxon-name></italic> Jedlička [= <italic><tp:taxon-name>Diamella arrowi</tp:taxon-name></italic> (Jedlička)].</p></caption><graphic xmlns:xlink="http://www.w3.org/1999/xlink" xlink:href="ZooKeys-284-001-g008.jpg" position="float" orientation="portrait" xlink:type="simple"/></fig><fig id="F23" position="float" orientation="portrait"><label>Figure 78.</label><caption><p>Median lobe of male genitalia, right-lateral, ventral, left-lateral, dorsal views of <italic><tp:taxon-name>Diamella arrowi</tp:taxon-name></italic> (Jedlička), holotype.</p></caption><graphic xmlns:xlink="http://www.w3.org/1999/xlink" xlink:href="ZooKeys-284-001-g023.jpg" position="float" orientation="portrait" xlink:type="simple"/></fig><fig id="F40" position="float" orientation="portrait"><label>Figures 95–110.</label><caption><p>Left and right parameres of male genitalia, scale bars = 0.2 mm: <bold>95</bold> <italic><tp:taxon-name>Paraphaea binotata</tp:taxon-name></italic> (Dejean), a specimen from Guangxi <bold>96</bold> <italic><tp:taxon-name>Paraphaea minor</tp:taxon-name></italic> sp. n., holotype <bold>97</bold> <italic><tp:taxon-name>Anchista brunnea</tp:taxon-name></italic> (Wiedemann), a paralectotype of <italic>picea</italic> Chaudoir <bold>98</bold> <italic><tp:taxon-name>Anchista pilosa</tp:taxon-name></italic> sp. n., holotype <bold>99</bold> <italic><tp:taxon-name>Metallanchista laticollis</tp:taxon-name></italic> sp. n., holotype <bold>100</bold> <italic><tp:taxon-name>Physodera amplicollis</tp:taxon-name></italic> van de Poll, a specimen from Taiwan <bold>101</bold> <italic><tp:taxon-name>Diamella cupreomicans</tp:taxon-name></italic> (Oberthür), a specimen from Yunnan <bold>102</bold> <italic><tp:taxon-name>Diamella arrowi</tp:taxon-name></italic> (Jedlička), holotype <bold>103</bold> <italic><tp:taxon-name>Allocota aurata</tp:taxon-name></italic> (Bates), a specimen from Tonkin <bold>104</bold> <italic><tp:taxon-name>Allocota aurata</tp:taxon-name></italic> (Bates), a specimen from Shaanxi <bold>105</bold> <italic><tp:taxon-name>Allocota bicolor</tp:taxon-name></italic> sp. n., holotype <bold>106</bold> <italic><tp:taxon-name>Lachnoderma asperum</tp:taxon-name></italic> Bates, a specimen from Taiwan <bold>107</bold> <italic><tp:taxon-name>Dasiosoma ivorense</tp:taxon-name></italic> Basilewsky, a paratype from Cote d’Ivoire <bold>108</bold> <italic><tp:taxon-name>Dasiosoma quadraticolle</tp:taxon-name></italic> sp. n., holotype <bold>109</bold> <italic><tp:taxon-name>Orionella kathmanduensis</tp:taxon-name></italic> (Kirschenhofer), a specimen from Nepal <bold>110</bold> <italic><tp:taxon-name>Endynomena pradieri</tp:taxon-name></italic> (Fairmaire), a specimen from Fujian.</p></caption><graphic xmlns:xlink="http://www.w3.org/1999/xlink" xlink:href="ZooKeys-284-001-g040.jpg" position="float" orientation="portrait" xlink:type="simple"/></fig><fig id="F49" position="float" orientation="portrait"><label>Map 5.</label><caption><p>Known distribution of genus <italic><tp:taxon-name>Diamella</tp:taxon-name></italic>: ● <italic><tp:taxon-name>Diamella cupreomicans</tp:taxon-name></italic> (Oberthür) ◆ <italic><tp:taxon-name>Diamella kaszabi</tp:taxon-name></italic> (Jedlička) ★ <italic><tp:taxon-name>Diamella arrowi</tp:taxon-name></italic> (Jedlička).</p></caption><graphic xmlns:xlink="http://www.w3.org/1999/xlink" xlink:href="ZooKeys-284-001-g049.jpg" position="float" orientation="portrait" xlink:type="simple"/></fig></tp:treatment-sec><ref-list><ref id="B54"><mixed-citation xmlns:xlink="http://www.w3.org/1999/xlink" xlink:type="simple"><person-group><name name-style="western"><surname>Jedlička</surname><given-names>A</given-names></name></person-group> (<year>1935a</year>)<source> Neue Carabiden aus Ostasien. (10. Teil.). Praha: A. Jedlička, 20 pp.</source></mixed-citation></ref><ref id="B58"><mixed-citation xmlns:xlink="http://www.w3.org/1999/xlink" xlink:type="simple"><person-group><name name-style="western"><surname>Jedlička</surname><given-names>A</given-names></name></person-group> (<year>1963</year>)<article-title> Monographie der Truncatipennen aus Ostasien, Lebiinae- Odacanthinae- Braehyninae (Coleptera, Carabidae).</article-title><source>Entomologische Abhandlungen und Berichte aus dem Staatlichen Museum fuer Tierkunde in Dresden </source><volume>28</volume>: <fpage>269</fpage>-<lpage>579</lpage>.</mixed-citation></ref><ref id="B62"><mixed-citation xmlns:xlink="http://www.w3.org/1999/xlink" xlink:type="simple"><person-group><name name-style="western"><surname>Kirschenhofer</surname><given-names>E</given-names></name></person-group> (<year>1996</year>)<article-title> Weitere neue und wenig bekannte Carabidae aus Sued- und Suedostasien (Coleoptera: Carabidae: Lebiinae: Colliurinae, Callistinae, Hexagoninae, Brachininae, Panagaeinae). II. Teil.</article-title><source>Linzer Biologische Beiträge </source><volume>28</volume> (<issue>2</issue>): <fpage>757</fpage>-<lpage>799</lpage>.</mixed-citation></ref></ref-list></tp:taxon-treatment>
