# Supplementary material for: Taxonomic synopsis of the subtribe Physoderina (Coleoptera, Carabidae, Lebiini), with species revisions of eight genera
Source: Zookeys. 2013 Apr 4;(284):1–129. doi: 10.3897/zookeys.284.3983 (PMC3677377; doi:10.3897/zookeys.284.3983)
Supplement: XML Treatment for Allocota [file zookeys.284.3983-treatment21.xml]

<!DOCTYPE tp:taxon-treatment
  PUBLIC "-//TaxonX//DTD Taxonomic Treatment Publishing DTD v0 20100105//EN" "tax-treatment-NSO.dtd">
<tp:taxon-treatment xmlns:tp="http://www.plazi.org/taxpub"><tp:treatment-meta><mixed-citation publication-type="journal"><person-group><name><surname>Shi</surname><given-names>Hongliang</given-names></name><name><surname>Zhou</surname><given-names>Hongzhang</given-names></name><name><surname>Liang</surname><given-names>Hongbin</given-names></name></person-group><article-title>Taxonomic synopsis of the subtribe Physoderina (Coleoptera, Carabidae, Lebiini), with species revisions of eight genera</article-title><source>Zookeys</source><day>4</day><month>4</month><year>2013</year><volume>2013</volume><issue>284</issue><fpage>1</fpage><lpage>129</lpage><pub-id pub-id-type="doi">10.3897/zookeys.284.3983</pub-id></mixed-citation></tp:treatment-meta><tp:nomenclature><label>Genus</label><tp:taxon-name>
                            <tp:taxon-name-part taxon-name-part-type="genus">Allocota</tp:taxon-name-part>
                        <object-id xmlns:xlink="http://www.w3.org/1999/xlink" xlink:type="simple">http://species-id.net/wiki/Allocota</object-id>
								</tp:taxon-name><tp:taxon-authority>Motschulsky, 1859</tp:taxon-authority><tp:nomenclature-citation-list><tp:nomenclature-citation><tp:taxon-name>Allocota</tp:taxon-name><comment><xref ref-type="bibr" rid="B73">Motschulsky 1859</xref>: 29; <xref ref-type="bibr" rid="B35">Chaudoir 1877</xref>: 203; <xref ref-type="bibr" rid="B58">Jedlička 1963</xref>: 304 (in part); <xref ref-type="bibr" rid="B62">Kirschenhofer 1996</xref>: 763 (in part).</comment></tp:nomenclature-citation><tp:nomenclature-citation><tp:taxon-name>Taicona</tp:taxon-name><comment><xref ref-type="bibr" rid="B23">Bates 1873</xref>: 314; <xref ref-type="bibr" rid="B58">Jedlička 1963</xref>: 448; <xref ref-type="bibr" rid="B48">Habu 1967</xref>: 140. <bold>Syn. n.</bold> [Synonym]</comment></tp:nomenclature-citation></tp:nomenclature-citation-list></tp:nomenclature><tp:treatment-sec sec-type="Type-species"><title>Type-species:</title><p><italic><tp:taxon-name>Allocota viridipennis</tp:taxon-name></italic> Motschulsky, 1859, by monotypy.</p></tp:treatment-sec><tp:treatment-sec sec-type="Diagnosis"><title>Diagnosis.</title><p>Dorsal side glabrous; mandibles strongly widened; posterior supraorbital setae near eyes, insertions not tumid; pronotum narrow, ratio PW/PL less than 1.4; lateral setae of pronotum absent; elytral 3rd and 5th intervals with four or more setigerous pores, subequally placed; 7th intervals sometimes with setigerous pores; protibiae with cleaning spur reduced or absent; males with two pairs of setigerous pores on terminal sternum.</p><p>This genus is closest to <italic><tp:taxon-name>Physodera</tp:taxon-name></italic>; their differences are presented in the diagnosis of <italic><tp:taxon-name>Physodera</tp:taxon-name></italic>. In general appearance, <italic><tp:taxon-name>Allocota</tp:taxon-name></italic> is similar to <italic><tp:taxon-name>Diamella</tp:taxon-name></italic>, but can be distinguished from the latter by the glabrous surface and vertex not tumid.</p></tp:treatment-sec><tp:treatment-sec sec-type="Generic characters"><title>Generic characters.</title><p>Body length 6.0 to 8.7 mm, slender, pronotum narrow. Elytra strongly metallic, sometimes disc more or less reddish. Head and pronotum glabrous, elytra glabrous except primary setigerous pores; elytra usually with faint isodiametric microsculpture. <bold>Head</bold> glabrous; eyes hemispherical, strongly prominent; tempora slightly longer than half length of eyes, gradually narrowed behind eyes, not expanded; vertex not tumid. Antennae extended to about elytral basal one-third; 1st antennomere gradually narrowed to base, 3rd longer than 4th. Labrum smooth, without secondary setae, slightly widened to apex, apical margin more or less emarginate; mandibles strongly widened, outer margin rounded (<xref ref-type="fig" rid="F44">Fig. 150</xref>), surface glabrous; terminal maxillary palpomeres fusiform in both sexes; terminal labial palpomeres more or less widened in males, fusiform, truncate or slightly securiform; less widened in females; ligular apex truncate, with four long setae; paraglossae membranous, as long as ligula, adnate; mentum tooth simple, apex rounded or sharp, with two setae near base; submentum with two long setae; genae glabrous beneath eyes. <bold>Pronotum</bold> slightly wider than long, nearly as wide as head; disc glabrous, front angles with a few setae, lateral margins glabrous; mid-lateral setae absent; pronotal base briefly but distinctly lobed; lateral margins slightly expanded in middle; hind angles more or less distinct; basal foveae shallow. <bold>Elytra</bold> narrow, slightly convex, slightly widened to apex; apex truncate or slightly curved, sutural angles not projected, outer angles rounded; disc without distinct depression; intervals flat, without additional pubescence; basal margination only reaching 3rd interval; basal pores present; 3rd and 5th intervals with four or more setigerous pores, sometimes 7th interval also with setigerous pores; 7th and 8th intervals strongly tumid near apex. <bold>Ventral side</bold> nearly glabrous; males with terminal sternum moderately emarginate apically, with two pairs of setae (<xref ref-type="fig" rid="F44">Fig. 145</xref>); females with terminal sternum straight or slightly curved apically, with two pairs of setae, rarely one additional setae present on one side (the right side in <xref ref-type="fig" rid="F44">Fig. 146</xref>). <bold>Legs</bold> short; protibiae with cleaning spur absent (<xref ref-type="fig" rid="F44">Fig. 140</xref>), or very fine and short (<xref ref-type="fig" rid="F44">Fig. 141</xref>), <!--PageBreak-->distant from inner margin; tarsi widened; 4th tarsomere bifid, claws pectinate; males with adhesive hairs on first three protarsomeres well developed (two whole rows), those on first three mesotarsomeres rudimentary (two rows, weakly present near apex) or well developed (two whole rows) on some mesotarsomeres. <bold>Male genitalia</bold> with median lobe of aedeagus not twisted, slightly bent to right side in dorsal view; apical orifice opened apically; apical lamella short; dorsal surface with some fine setae subapically; internal sac with main flagellum moderately thick, apex not reaching apical orifice, trumpet-form expansion small; apical bursa absent; secondary flagellum distinct. <bold>Female genitalia.</bold> Spermatheca tubular, with more or less ring-sculpture, inserted at the joining of the bursa copulatrix and common oviduct; spermathecal gland with basal part very fine, inserted at middle of spermatheca; spermatheca not distinctly bent. Apical segment of ovipositor very short and wide, apex rounded, with membranous extension slightly widened.</p></tp:treatment-sec><tp:treatment-sec sec-type="Distribution"><title>Distribution</title><p>(<xref ref-type="fig" rid="F50">Map 6</xref>). East Asia and Southeast Asia: Japan, China, Indo-China Peninsula, Malay Peninsula, Philippine Islands, Borneo, Sumatra, Java, Sulawesi. Not discovered in South Asia or the eastern part of the Malay Archipelago.</p></tp:treatment-sec><tp:treatment-sec sec-type="Monophyly and relationships"><title>Monophyly and relationships.</title><p>Monophyly of <italic><tp:taxon-name>Allocota</tp:taxon-name></italic> is suggested by the following apomorphic character states: (1) cleaning spur on protibiae reduced or absent; (2) setigerous pores on 5th interval not restricted to basal half; (3) apical segment of ovipositor only slightly longer than basal width.</p></tp:treatment-sec><tp:treatment-sec sec-type="Taxonomic comments"><title>Taxonomic comments.</title><p>We studied the type series and other material of <italic><tp:taxon-name>Taicona aurata</tp:taxon-name></italic> Bates (type-species of <italic><tp:taxon-name>Taicona</tp:taxon-name></italic>), and a male of <italic><tp:taxon-name>Allocota viridipennis</tp:taxon-name></italic> Motschulsky (type-species of <italic><tp:taxon-name>Allocota</tp:taxon-name></italic>) from Java (type locality) that had been compared with the type by Andrewes. Except for color and body size, the only significant difference between them is that setigerous pores are present on the 7th interval in <italic><tp:taxon-name>Allocota</tp:taxon-name></italic>. Even the male genitalia show no obvious differences at the species level (see the detailed discussion under <italic><tp:taxon-name>Allocota aurata</tp:taxon-name></italic>). So it can be inferred that these two species are extremely closely related. As the pore distribution on the 7th interval is not constant even at the species-level (see discussion under <italic><tp:taxon-name>Allocota viridipennis</tp:taxon-name></italic>), we herein synonymize <italic><tp:taxon-name>Taicona</tp:taxon-name></italic> Bates with <italic><tp:taxon-name>Allocota</tp:taxon-name></italic> Motschulsky.</p><p>A total of seven species was included in <italic><tp:taxon-name>Allocota</tp:taxon-name></italic> before the present study, but four of them should be transferred to other genera. In the present paper, we combine species previously included in <italic><tp:taxon-name>Taicona</tp:taxon-name></italic> with <italic><tp:taxon-name>Allocota</tp:taxon-name></italic>, propose two new synonyms, and describe a new species. Therefore, in the present concept of <italic><tp:taxon-name>Allocota</tp:taxon-name></italic>, a total of four species is included. Three of these are very closely allied with each other, and strictly allopatric; while the fourth one, <italic><tp:taxon-name>Allocota bicolor</tp:taxon-name></italic> sp. n., is quite different from the others and sympatric with <italic><tp:taxon-name>Allocota aurata</tp:taxon-name></italic>.</p><p><bold>Key to species of <italic><tp:taxon-name>Allocota</tp:taxon-name></italic> Motschulsky</bold></p><table-wrap content-type="key" position="anchor" orientation="portrait"><table><tbody><tr><td rowspan="1" colspan="1">1</td><td rowspan="1" colspan="1">Protibiae with cleaning spur present, but very fine (<xref ref-type="fig" rid="F44">Fig. 141</xref>); males with terminal labial palpomeres moderately widened, apex truncate; males with adhesive hairs rudimentary on first three mesotarsomeres; 7th interval of elytra with setigerous pores; internal sac of aedeagus without setose area</td><td rowspan="1" colspan="1"><italic><tp:taxon-name>Allocota bicolor</tp:taxon-name></italic> sp. n.</td></tr><tr><td rowspan="1" colspan="1"><!--PageBreak-->–</td><td rowspan="1" colspan="1">Protibiae with cleaning spur absent (<xref ref-type="fig" rid="F44">Fig. 140</xref>); males with terminal labial palpomeres slightly widened in middle, not truncate; males with adhesive hairs well developed on first two mesotarsomeres, rudimentary on 3rd mesotarsomeres; 7th interval of elytra usually without setigerous pores (except some specimens from Java and Borneo); internal sac of aedeagus with setose area near middle</td><td rowspan="1" colspan="1">2</td></tr><tr><td rowspan="1" colspan="1">2</td><td rowspan="1" colspan="1">Elytra greenish to cupreous; metasternum and abdomen not distinctly darker than prosternum; species from Japan, Taiwan, and Asian mainland</td><td rowspan="1" colspan="1"><italic><tp:taxon-name>Allocota aurata</tp:taxon-name></italic> (Bates)</td></tr><tr><td rowspan="1" colspan="1">–</td><td rowspan="1" colspan="1">Elytra more or less bluish; metasternum and abdomen much darker than prosternum; species from Malay Archipelago and Malay Peninsula</td><td rowspan="1" colspan="1">3</td></tr><tr><td rowspan="1" colspan="1">3</td><td rowspan="1" colspan="1">Setae on front angles of pronotum very short (<xref ref-type="fig" rid="F44">Fig. 151</xref>); internal sac of aedeagus with setose area divided into two parts, apex of secondary flagellum simple; species from Malaya, Borneo, Sumatra, Java</td><td rowspan="1" colspan="1"><italic><tp:taxon-name>Allocota viridipennis</tp:taxon-name></italic> Motschulsky</td></tr><tr><td rowspan="1" colspan="1">–</td><td rowspan="1" colspan="1">Setae on front angles of pronotum much longer (<xref ref-type="fig" rid="F44">Fig. 152</xref>); internal sac of aedeagus with setose area divided into three parts, apex of secondary flagellum forming a large triangular sclerite; species from the Philippines and Sulawesi</td><td rowspan="1" colspan="1"><italic><tp:taxon-name>Allocota cyanipennis</tp:taxon-name></italic> Heller</td></tr></tbody></table></table-wrap></tp:treatment-sec><tp:treatment-sec><!--Section generated to contain objects referenced in tp:taxon-treatment.--><fig id="F44" position="float" orientation="portrait"><label>Figures 138–157.</label><caption><p>Characters of <tp:taxon-name>Physoderina</tp:taxon-name>. <bold>138–139</bold> Internal reproductive system of females, scale bars = 0.2 mm: <bold>138</bold> <italic><tp:taxon-name>Dasiosoma quadraticolle</tp:taxon-name></italic> sp. n., a paratype from Yunnan <bold>139</bold> <italic><tp:taxon-name>Orionella lewisii</tp:taxon-name></italic> (Bates), a specimen from Zhejiang. <bold>140–142</bold> Right protibia, ventral view, showing the reduction of cleaning spur, scale bars = 0.5 mm: <bold>140</bold> <italic><tp:taxon-name>Allocota aurata</tp:taxon-name></italic> (Bates) (cleaning spur absent) <bold>141</bold> <italic><tp:taxon-name>Allocota bicolor</tp:taxon-name></italic> sp. n. (cleaning spur fine) <bold>142</bold> <italic><tp:taxon-name>Diamella cupreomicans</tp:taxon-name></italic> (Oberthür) (cleaning spur well developed). <bold>143–146</bold> Terminal sternum, showing the setae and male emargination, scale bars = 0.5 mm:  <bold>143</bold> <italic><tp:taxon-name>Paraphaea binotata</tp:taxon-name></italic> (Dejean), male (deeply emarginate, one seta on each side) <bold>144</bold> <italic><tp:taxon-name>Paraphaea binotata</tp:taxon-name></italic> (Dejean) (straight, two setae on each side), female <bold>145</bold> <italic><tp:taxon-name>Allocota aurata</tp:taxon-name></italic> (Bates), male (moderately emarginate, two setae on each side) <bold>146</bold> <italic><tp:taxon-name>Allocota aurata</tp:taxon-name></italic> (Bates), female (straight, two setae on each side, right side unusually with an additional seta). <bold>147–148</bold> Umbilical series of 9th interval, right elytron, scale bars = 0.5 mm: <bold>147</bold> <italic><tp:taxon-name>Paraphaea binotata</tp:taxon-name></italic> (Dejean) (umbilical series placed in one row) <bold>148</bold> <italic><tp:taxon-name>Metallanchista laticollis</tp:taxon-name></italic> sp. n. (umbilical series placed in two rows). <bold>149–150</bold> Head, showing the different shape of mandibles, scale bars = 0.5 mm: <bold>149</bold> <italic><tp:taxon-name>Paraphaea formosana</tp:taxon-name></italic> (Jedlička) (mandibles moderately widen) <bold>150</bold> <italic><tp:taxon-name>Allocota bicolor</tp:taxon-name></italic> sp. n. (mandibles strongly widen). <bold>151–153</bold> Pronotum, showing the different length of setae on front angle, scale bars = 0.5 mm: <bold>151</bold> <italic><tp:taxon-name>Allocota viridipennis</tp:taxon-name></italic> Motschulsky, (setae short and fine) <bold>152</bold> <italic><tp:taxon-name>Allocota cyanipennis</tp:taxon-name></italic> Heller, (setae relative long) <bold>153</bold> <italic><tp:taxon-name>Allocota bicolor</tp:taxon-name></italic> sp. n., (setae very long). <bold>154–155</bold> Pronotum, showing the difference on lateral margin, scale bars = 0.5 mm: <bold>154</bold> <italic><tp:taxon-name>Anchista fenestrata fenestrata</tp:taxon-name></italic> (Schmidt-Göbel), (lateral margin slightly angulated in middle) <bold>155</bold> <italic><tp:taxon-name>Paraphaea formosana</tp:taxon-name></italic> (Jedlička), (lateral margin completely rounded in middle). <bold>156–157</bold> Pronotal hind angle, showing the geographical variation in <italic><tp:taxon-name>Allocota bicolor</tp:taxon-name></italic> sp. n., scale bars = 0.2 mm: <bold>156</bold> <italic><tp:taxon-name>Allocota bicolor</tp:taxon-name></italic> sp. n., a specimen from Guangdong, (hind angle sharp) <bold>157</bold> <italic><tp:taxon-name>Allocota bicolor</tp:taxon-name></italic> sp. n., holotype from Yunnan, (hind angle slightly rounded).</p></caption><graphic xmlns:xlink="http://www.w3.org/1999/xlink" xlink:href="ZooKeys-284-001-g044.jpg" position="float" orientation="portrait" xlink:type="simple"/></fig><fig id="F50" position="float" orientation="portrait"><label>Map 6.</label><caption><p>Known distribution of genus <italic><tp:taxon-name>Allocota</tp:taxon-name></italic>: ● <italic><tp:taxon-name>Allocota aurata</tp:taxon-name></italic> (Bates) ★ <italic><tp:taxon-name>Allocota cyanipennis</tp:taxon-name></italic> Heller ▲ <italic><tp:taxon-name>Allocota viridipennis</tp:taxon-name></italic> Motschulsky ◆ <italic><tp:taxon-name>Allocota bicolor</tp:taxon-name></italic> sp. n.</p></caption><graphic xmlns:xlink="http://www.w3.org/1999/xlink" xlink:href="ZooKeys-284-001-g050.jpg" position="float" orientation="portrait" xlink:type="simple"/></fig></tp:treatment-sec><ref-list><ref id="B73"><mixed-citation xmlns:xlink="http://www.w3.org/1999/xlink" xlink:type="simple"><person-group><name name-style="western"><surname>Motschulsky</surname><given-names>V</given-names></name></person-group> (<year>1859</year>)<article-title> Entomologie Speciale. Insectes des Indes Orientales, et de Contrees Analogues. 2: de serie.</article-title><source>Etudes Entomologiques </source><volume>8</volume>: <fpage>25</fpage>-<lpage>118</lpage>.</mixed-citation></ref><ref id="B35"><mixed-citation xmlns:xlink="http://www.w3.org/1999/xlink" xlink:type="simple"><person-group><name name-style="western"><surname>Chaudoir</surname><given-names>BM</given-names></name></person-group> (<year>1877</year>)<article-title> Genres nouveaux et especes inedites de la famille des Carabiques.</article-title><source>Bulletin de la Société Imperiale des Naturalistes de Moscou </source><volume>52</volume> (<issue>1</issue>): <fpage>188</fpage>-<lpage>268</lpage>.</mixed-citation></ref><ref id="B58"><mixed-citation xmlns:xlink="http://www.w3.org/1999/xlink" xlink:type="simple"><person-group><name name-style="western"><surname>Jedlička</surname><given-names>A</given-names></name></person-group> (<year>1963</year>)<article-title> Monographie der Truncatipennen aus Ostasien, Lebiinae- Odacanthinae- Braehyninae (Coleptera, Carabidae).</article-title><source>Entomologische Abhandlungen und Berichte aus dem Staatlichen Museum fuer Tierkunde in Dresden </source><volume>28</volume>: <fpage>269</fpage>-<lpage>579</lpage>.</mixed-citation></ref><ref id="B62"><mixed-citation xmlns:xlink="http://www.w3.org/1999/xlink" xlink:type="simple"><person-group><name name-style="western"><surname>Kirschenhofer</surname><given-names>E</given-names></name></person-group> (<year>1996</year>)<article-title> Weitere neue und wenig bekannte Carabidae aus Sued- und Suedostasien (Coleoptera: Carabidae: Lebiinae: Colliurinae, Callistinae, Hexagoninae, Brachininae, Panagaeinae). II. Teil.</article-title><source>Linzer Biologische Beiträge </source><volume>28</volume> (<issue>2</issue>): <fpage>757</fpage>-<lpage>799</lpage>.</mixed-citation></ref><ref id="B23"><mixed-citation xmlns:xlink="http://www.w3.org/1999/xlink" xlink:type="simple"><person-group><name name-style="western"><surname>Bates</surname><given-names>HW</given-names></name></person-group> (<year>1873</year>)<article-title> On the Geodephagous Coleoptera of Japan. Fam. Carabidae.</article-title><source>The Transactions of the Entomological Society of London </source><volume>1873</volume> (<issue>2</issue>): <fpage>229</fpage>-<lpage>322</lpage>.</mixed-citation></ref><ref id="B48"><mixed-citation xmlns:xlink="http://www.w3.org/1999/xlink" xlink:type="simple"><person-group><name name-style="western"><surname>Habu</surname><given-names>A</given-names></name></person-group> (<year>1967</year>)<source> Fauna Japonica, Carabidae Truncatipennes Group (Insecta: Coleoptera). Biogeographical Society of Japan. Japan, 338 pp.</source></mixed-citation></ref></ref-list></tp:taxon-treatment>
