# Supplementary material for: Taxonomic synopsis of the subtribe Physoderina (Coleoptera, Carabidae, Lebiini), with species revisions of eight genera
Source: Zookeys. 2013 Apr 4;(284):1–129. doi: 10.3897/zookeys.284.3983 (PMC3677377; doi:10.3897/zookeys.284.3983)
Supplement: XML Treatment for Allocota viridipennis [file zookeys.284.3983-treatment22.xml]

<!DOCTYPE tp:taxon-treatment
  PUBLIC "-//TaxonX//DTD Taxonomic Treatment Publishing DTD v0 20100105//EN" "tax-treatment-NSO.dtd">
<tp:taxon-treatment xmlns:tp="http://www.plazi.org/taxpub"><tp:treatment-meta><mixed-citation publication-type="journal"><person-group><name><surname>Shi</surname><given-names>Hongliang</given-names></name><name><surname>Zhou</surname><given-names>Hongzhang</given-names></name><name><surname>Liang</surname><given-names>Hongbin</given-names></name></person-group><article-title>Taxonomic synopsis of the subtribe Physoderina (Coleoptera, Carabidae, Lebiini), with species revisions of eight genera</article-title><source>Zookeys</source><day>4</day><month>4</month><year>2013</year><volume>2013</volume><issue>284</issue><fpage>1</fpage><lpage>129</lpage><pub-id pub-id-type="doi">10.3897/zookeys.284.3983</pub-id></mixed-citation></tp:treatment-meta><tp:nomenclature><tp:taxon-name>
                            <tp:taxon-name-part taxon-name-part-type="genus">Allocota</tp:taxon-name-part>
                            <tp:taxon-name-part taxon-name-part-type="species">viridipennis</tp:taxon-name-part>
                        <object-id xmlns:xlink="http://www.w3.org/1999/xlink" xlink:type="simple">http://species-id.net/wiki/Allocota_viridipennis</object-id>
								</tp:taxon-name><tp:taxon-authority>Motschulsky, 1859</tp:taxon-authority><xref ref-type="fig" rid="F3">Habitus: Figs 14, 15</xref><xref ref-type="fig" rid="F9">49</xref><xref ref-type="fig" rid="F24">male genitalia: Figs 79</xref><xref ref-type="fig" rid="F25">80</xref><tp:nomenclature-citation-list><tp:nomenclature-citation><tp:taxon-name>Allocota viridipennis</tp:taxon-name><comment><xref ref-type="bibr" rid="B73">Motschulsky 1859</xref>: 30 (original: <italic><tp:taxon-name>Allocota</tp:taxon-name></italic>; type locality: Java; syntype deposited in ZMUM); <xref ref-type="bibr" rid="B35">Chaudoir 1877</xref>: 205 (<italic><tp:taxon-name>Allocota</tp:taxon-name></italic>, Singapore); <xref ref-type="bibr" rid="B14">Andrewes 1930d</xref>: 13 (<italic><tp:taxon-name>Allocota</tp:taxon-name></italic>; catalogue); <xref ref-type="bibr" rid="B16">Andrewes 1933</xref>: 12 (<italic><tp:taxon-name>Allocota</tp:taxon-name></italic>, notes on type); <xref ref-type="bibr" rid="B62">Kirschenhofer 1996</xref>: 763 (<italic><tp:taxon-name>Allocota</tp:taxon-name></italic>).</comment></tp:nomenclature-citation><tp:nomenclature-citation><tp:taxon-name>Allocota caerulea</tp:taxon-name><comment><xref ref-type="bibr" rid="B16">Andrewes 1933</xref>: 12 (type locality: Singapore; lectotype deposited in MNHN); <xref ref-type="bibr" rid="B58">Jedlička 1963</xref>: 306 (<italic><tp:taxon-name>Allocota</tp:taxon-name></italic>, misspelled as coerulea); <xref ref-type="bibr" rid="B62">Kirschenhofer 1996</xref>: 763 (<italic><tp:taxon-name>Allocota</tp:taxon-name></italic>). <bold>Syn. n.</bold> [Synonym]</comment></tp:nomenclature-citation></tp:nomenclature-citation-list></tp:nomenclature><tp:treatment-sec sec-type="Type examined"><title>Type examined.</title><p><bold>Lectotype</bold> of <italic><tp:taxon-name>Allocota caerulea</tp:taxon-name></italic> Andrewes, designated herein (MNHN): male, body length = 6.8 mm, pin mounted, “Ex Musaeo, Chaudoir” [red printed]; “Museum Paris, 1952, Coll. R. Oberthür”; <italic>“viridipennis</italic> / <italic>Motsch. / Singapore / Wallace</italic>” [large box label but pinned under specimen]; “LECTOTYPE ♂/ Allocota caerulea / Andrewes, 1933 / des. SHI H. L. 2011” [red label][Fig. 49]. <bold>Paralectotype</bold> of <italic><tp:taxon-name>Allocota caerulea</tp:taxon-name></italic> Andrewes: a male (MNHN), “♂”; “Ex Musaeo, Chaudoir” [red printed]; “Museum Paris, 1952, Coll. R. Oberthür”; “PARALECTOTYPE ♂/ Allocota caerulea / Andrewes, 1933 / des. SHI H. L. 2011” [red label].</p></tp:treatment-sec><tp:treatment-sec sec-type="Notes on types"><title>Notes on types.</title><p><bold><italic><tp:taxon-name>Allocota viridipennis</tp:taxon-name></italic> Motschulsky</bold>. The type series of <italic><tp:taxon-name>Allocota viridipennis</tp:taxon-name></italic> Motschulsky which was mentioned by <xref ref-type="bibr" rid="B16">Andrewes (1933)</xref> should be in Moscow University together with Motschulsky’s main collection. Unfortunately, we <!--PageBreak-->have not had opportunity to examine this collection. But in the collection of NHML we found a male of <italic><tp:taxon-name>Allocota viridipennis</tp:taxon-name></italic> from the type locality (Java) that had been compared with the type by Andrewes (it was mentioned by <xref ref-type="bibr" rid="B16">Andrewes 1933</xref>, as a female). This specimen is enough for us to recognize this species.</p><p><bold><italic><tp:taxon-name>Allocota caerulea</tp:taxon-name></italic> Andrewes</bold>. <xref ref-type="bibr" rid="B16">Andrewes (1933)</xref> indicated that the name <italic><tp:taxon-name>Allocota caerulea</tp:taxon-name></italic> Andrewes was for the species mentioned by <xref ref-type="bibr" rid="B35">Chaudoir (1877)</xref> as <italic><tp:taxon-name>Allocota viridipennis</tp:taxon-name></italic>, and type material was in the collection of Oberthür. So, the two specimens from Chaudoir’s ex-collection in MNHN determined by Chaudoir as <italic><tp:taxon-name>Allocota viridipennis</tp:taxon-name></italic> should be the type series of <italic><tp:taxon-name>Allocota caerulea</tp:taxon-name></italic> Andrewes. We designate the male with Chaudoir’s box label pinned under as lectotype (<xref ref-type="fig" rid="F9">Fig. 49</xref>) herein for <italic><tp:taxon-name>Allocota caerulea</tp:taxon-name></italic> Andrewes, for the taxonomic purpose of fixing the name to a single specimen and preventing further uncertainty.</p></tp:treatment-sec><tp:treatment-sec sec-type="Non-type material examined"><title>Non-type material examined</title><p>(Total 33 specimens). <bold>Singapore</bold>: 1 specimen (MNHN), “Singapore, A. Raffray.”. 1 specimen (MNHN), “Singapore”; “Ex Musaeo, H. W. Bates, 1892”. 2 specimens (MNHN), “Singapore”; “ Ex Musaeo, L. Fairmaire, 1896”[Figs 15, 80]. <bold>Sumatra</bold>: 4 specimens (MNHN), “Sumatra, Palembang”. 1 male (NHMB), “W Sumatra prov.; Kerinci Seblat N.P.; 24km NE Tapan; Muara Sako – E env.; <named-content xmlns:xlink="http://www.w3.org/1999/xlink" content-type="dwc:verbatimCoordinates" xlink:type="simple">2°05'S, 101°15'E</named-content>; 400–550m; Dembický leg.; 4–18.iii.2003” <bold>Borneo</bold>: 1 male (MNHN), “Sarawak, Hewilt”. 1 specimen (NHML), “Quop, W. Sarawak, G. E. Bryant., 1.III.14”. 2 specimens (NHML) “N. Borneo, Bettotan, Nr. Sandakan., July 29.1927”. 1 male (NHML) “Sandakan, Borneo, Baker”; “Ex Mus. Coll. Agric. Phil. Is.”; “Allocota viridipennis Motch., H. E. Andrewes det.”. 3 specimens (MNHN), “Est Borneo, Batanbessi, Mem. W. Walsh, 1937”. 1 specimen (MNHN), “Est Borneo, Batan bessi, Me. M. E. Walsh, 1937”. 7 specimens (MNHN), “Est Borneo, Kariovang.”. 1 specimen (NHML), “Borneo”. <bold>Java</bold>: 1 specimen (MNHN), “Java (Meuwen Bay), Détr. De la Sonde, Raffray &amp; Maindron, 1878”. 5 specimens (MNHN), “Museum Paris, Java, Deyrolle 1877”. 1 male (NHML) “23.III.1924, Depok, Karny”; “Ex. Mus. Buitenzorg”; “Allocota viridipennis Motch., Compared with type H. E. A.”[Figs 14, 79].</p></tp:treatment-sec><tp:treatment-sec sec-type="Diagnosis"><title>Diagnosis.</title><p>Elytra metallic blue, more or less greenish in some specimens; metasternum and abdomen much darker than prosternum; front angles of pronotum with setae very short and fine (<xref ref-type="fig" rid="F44">Fig. 151</xref>); elytral 7th interval with setigerous pores in some specimens; internal sac of aedeagus with setose area divided into two parts, apex of secondary flagellum simple.</p><p>In general appearance, this species resembles <italic><tp:taxon-name>Allocota cyanipennis</tp:taxon-name></italic> Heller, but can be distinguished in having: (1) internal sac of aedeagus with setose area divided into two parts, apex of secondary flagellum simple (<xref ref-type="fig" rid="F24">Figs 79</xref>, <xref ref-type="fig" rid="F25">80</xref>); but in <italic><tp:taxon-name>Allocota cyanipennis</tp:taxon-name></italic>,setose area divided into three parts, apex of secondary flagellum strongly expanded forming a large triangular sclerite (<xref ref-type="fig" rid="F26">Fig. 81</xref>). (2) front angles of pronotum with setae very short and fine; but in <italic><tp:taxon-name>Allocota cyanipennis</tp:taxon-name></italic>, those setae much longer. (3) Setae on elytral lateral margins more distinct in <italic><tp:taxon-name>Allocota cyanipennis</tp:taxon-name></italic>.</p></tp:treatment-sec><tp:treatment-sec sec-type="Description"><title>Description.</title><p>Body length 6.0–6.9 mm; head and pronotum orange red to reddish brown; mouthparts earth yellow, palpomeres brownish, apex of terminal palpomeres <!--PageBreak-->yellow; 1st antennomere reddish yellow, the remaining antennomeres usually slightly darker; elytra metallic blue, sometimes more or less greenish, or green on lateral areas, elytral suture and lateral margins metallic; legs usually much darker than pronotum, darkest on apical half of femora; ventral side of head and prosternum the same color as dorsal side; metasternum and abdomen brownish to piceous, much darker than prosternum. <bold>Head</bold> glabrous, without punctures, microsculpture indistinct; males with terminal labial palpomeres fusiform, slightly expanded in middle. <bold>Pronotum</bold> glabrous,cordiform, widest at apical one-third; ratio PW/PL 1.22 to 1.32; pronotal base briefly but distinctly lobed; disc moderately convex, microsculpture indistinct, without punctures; front angles with a few fine and short setae (distinctly shorter than in <italic><tp:taxon-name>Allocota cyanipennis</tp:taxon-name></italic>); lateral margins rounded, slightly expanded in middle, strongly sinuate before hind angles; lateral explanate areas moderately wide, without punctures; hind angles more or less distinct, rectangular or nearly so, usually slightly pointed; basal foveae very shallow, without punctures; median line very fine, usually indistinct. <bold>Elytra</bold> with striae slightly sulcate, finely punctate; intervals nearly flat, without accessory setae, with a row of very fine punctures; microsculpture very shallow, isodiametric, or absent; 3rd and 5th intervals with four to ten setigerous pores, their position variable; 7th interval with some setigerous pores or without pore; setae on lateral margins very fine and short, hardly visible. <bold>Legs.</bold> Protibiae with cleaning spur absent (<xref ref-type="fig" rid="F44">Fig. 140</xref>); males with adhesive hairs well developed (two whole rows) on first two mesotarsomeres, rudimentary (two rows, weakly present near apex) on 3rd mesotarsomere. <bold>Male genitalia</bold> with median lobe of aedeagus stout, slightly bent to right side near apex in dorsal view, right margin slightly curved before apical lamella; apical lamella placed on right side, narrow, slightly elongate; internal sac with setose area divided into two parts; apex of secondary flagellum simple, not expanded; trumpet-form expansion with ventral margin more or less expanded (<xref ref-type="fig" rid="F24">Figs 79</xref>, <xref ref-type="fig" rid="F25">80</xref>). <bold>Female genitalia.</bold> Apical segment of ovipositor very short, slightly longer than width; outer margin straight; inner margin curved, with fine setae on apical half; membranous extension short and wide. Internal reproductive system not studied.</p></tp:treatment-sec><tp:treatment-sec sec-type="Distribution"><title>Distribution</title><p>(<xref ref-type="fig" rid="F50">Map 6</xref>). Singapore, Borneo, Sumatra, Java.</p></tp:treatment-sec><tp:treatment-sec sec-type="Notes on synonym"><title>Notes on synonym.</title><p>We examined some material from Singapore, Borneo and Sumatra identical with the lectotype of <italic><tp:taxon-name>Allocota caerulea</tp:taxon-name></italic>, and a male from Java determined as <italic><tp:taxon-name>Allocota viridipennis</tp:taxon-name></italic> and compared with type by Andrewes. Except color variation on elytra, the only other significant difference is: “<italic>Allocota viridipennis</italic>” from Java with five or six setigerous pores on elytral 7th interval (<xref ref-type="fig" rid="F3">Fig. 14</xref>), but the lectotype of “<italic>Allocota caerulea</italic>” without any pores on 7th interval (<xref ref-type="fig" rid="F3">Fig. 15</xref>). Setigerous pores on 7th interval are not only variable between specimens, e. g., individuals with or without pores can be found from same locality (for example in Java or Borneo), but also in same individual, e. g., one or two pores may present on 7th interval on one elytron, and no such pores on the other elytron. In addition, the aedeagi of these specimens show no significant differences (<xref ref-type="fig" rid="F24">Figs 79</xref>, <xref ref-type="fig" rid="F25">80</xref>). We therefore synonymize <italic><tp:taxon-name>Allocota caerulea</tp:taxon-name></italic> Andrewes with <italic><tp:taxon-name>Allocota viridipennis</tp:taxon-name></italic> Motschulsky herein.</p></tp:treatment-sec><tp:treatment-sec sec-type="Geographical variation"><title>Geographical variation.</title><p>As mentioned above, this species is variable in color and setigerous pores on elytra. Usually, the elytra are nearly metallic blue (<xref ref-type="fig" rid="F3">Figs 15</xref>, <xref ref-type="fig" rid="F9">49</xref>), and <!--PageBreak-->without setigerous pores on 7th interval. But in some specimens from Java elytra are distinctly greenish (<xref ref-type="fig" rid="F3">Fig. 14</xref>); in some specimens from Java and Borneo, 7th interval with several setigerous pores.</p></tp:treatment-sec><tp:treatment-sec><!--Section generated to contain objects referenced in tp:taxon-treatment.--><fig id="F3" position="float" orientation="portrait"><label>Figures 13-18.</label><caption><p>Habitus, scale bars = 2.0 mm: <bold>13</bold> <italic><tp:taxon-name>Diamella cupreomicans</tp:taxon-name></italic> (Oberthür), a specimen from Hainan <bold>14</bold> <italic><tp:taxon-name>Allocota viridipennis</tp:taxon-name></italic> Motschulsky, a specimen from Java <bold>15</bold> <italic><tp:taxon-name>Allocota viridipennis</tp:taxon-name></italic> Motschulsky, a specimen from Singapore <bold>16</bold> <italic><tp:taxon-name>Allocota cyanipennis</tp:taxon-name></italic> Heller, a specimen from Philippines <bold>17</bold> <italic><tp:taxon-name>Allocota bicolor</tp:taxon-name></italic> sp. n., a paratype from Hainan <bold>18</bold> <italic><tp:taxon-name>Allocota aurata</tp:taxon-name></italic> (Bates), a specimen from Japan.</p></caption><graphic xmlns:xlink="http://www.w3.org/1999/xlink" xlink:href="ZooKeys-284-001-g003.jpg" position="float" orientation="portrait" xlink:type="simple"/></fig><fig id="F9" position="float" orientation="portrait"><label>Figures 49–54.</label><caption><p>Type materials, scale bars = 2.0 mm: <bold>49</bold> Lectotype of <italic><tp:taxon-name>Allocota caerulea</tp:taxon-name></italic> Andrewes [= <italic><tp:taxon-name>Allocota viridipennis</tp:taxon-name></italic> Motschulsky] <bold>50</bold> Holotype of <italic><tp:taxon-name>Allocota cyanipennis</tp:taxon-name></italic> Heller <bold>51</bold> Lectotype of <italic><tp:taxon-name>Taicona aurata</tp:taxon-name></italic> Bates [= <italic><tp:taxon-name>Allocota aurata</tp:taxon-name></italic> (Bates)] <bold>52</bold> Holotype of <italic><tp:taxon-name>Allocota bicolor</tp:taxon-name></italic> sp. n. <bold>53</bold> Syntype of <italic><tp:taxon-name>Dasiosoma testaceum</tp:taxon-name></italic> Britton <bold>54</bold> Holotype of <italic><tp:taxon-name>Dasiosoma hirsutum</tp:taxon-name></italic> Basilewsky [= <italic><tp:taxon-name>Dasiosoma basilewskyi</tp:taxon-name></italic> nom. n.].</p></caption><graphic xmlns:xlink="http://www.w3.org/1999/xlink" xlink:href="ZooKeys-284-001-g009.jpg" position="float" orientation="portrait" xlink:type="simple"/></fig><fig id="F24" position="float" orientation="portrait"><label>Figure 79.</label><caption><p>Median lobe of male genitalia, right-lateral, ventral, left-lateral, dorsal views of <italic><tp:taxon-name>Allocota viridipennis</tp:taxon-name></italic> Motschulsky, a specimen from Java.</p></caption><graphic xmlns:xlink="http://www.w3.org/1999/xlink" xlink:href="ZooKeys-284-001-g024.jpg" position="float" orientation="portrait" xlink:type="simple"/></fig><fig id="F25" position="float" orientation="portrait"><label>Figure 80.</label><caption><p>Median lobe of male genitalia, right-lateral, ventral, left-lateral, dorsal views of <italic><tp:taxon-name>Allocota viridipennis</tp:taxon-name></italic> Motschulsky, a specimen from Singapore.</p></caption><graphic xmlns:xlink="http://www.w3.org/1999/xlink" xlink:href="ZooKeys-284-001-g025.jpg" position="float" orientation="portrait" xlink:type="simple"/></fig><fig id="F44" position="float" orientation="portrait"><label>Figures 138–157.</label><caption><p>Characters of <tp:taxon-name>Physoderina</tp:taxon-name>. <bold>138–139</bold> Internal reproductive system of females, scale bars = 0.2 mm: <bold>138</bold> <italic><tp:taxon-name>Dasiosoma quadraticolle</tp:taxon-name></italic> sp. n., a paratype from Yunnan <bold>139</bold> <italic><tp:taxon-name>Orionella lewisii</tp:taxon-name></italic> (Bates), a specimen from Zhejiang. <bold>140–142</bold> Right protibia, ventral view, showing the reduction of cleaning spur, scale bars = 0.5 mm: <bold>140</bold> <italic><tp:taxon-name>Allocota aurata</tp:taxon-name></italic> (Bates) (cleaning spur absent) <bold>141</bold> <italic><tp:taxon-name>Allocota bicolor</tp:taxon-name></italic> sp. n. (cleaning spur fine) <bold>142</bold> <italic><tp:taxon-name>Diamella cupreomicans</tp:taxon-name></italic> (Oberthür) (cleaning spur well developed). <bold>143–146</bold> Terminal sternum, showing the setae and male emargination, scale bars = 0.5 mm:  <bold>143</bold> <italic><tp:taxon-name>Paraphaea binotata</tp:taxon-name></italic> (Dejean), male (deeply emarginate, one seta on each side) <bold>144</bold> <italic><tp:taxon-name>Paraphaea binotata</tp:taxon-name></italic> (Dejean) (straight, two setae on each side), female <bold>145</bold> <italic><tp:taxon-name>Allocota aurata</tp:taxon-name></italic> (Bates), male (moderately emarginate, two setae on each side) <bold>146</bold> <italic><tp:taxon-name>Allocota aurata</tp:taxon-name></italic> (Bates), female (straight, two setae on each side, right side unusually with an additional seta). <bold>147–148</bold> Umbilical series of 9th interval, right elytron, scale bars = 0.5 mm: <bold>147</bold> <italic><tp:taxon-name>Paraphaea binotata</tp:taxon-name></italic> (Dejean) (umbilical series placed in one row) <bold>148</bold> <italic><tp:taxon-name>Metallanchista laticollis</tp:taxon-name></italic> sp. n. (umbilical series placed in two rows). <bold>149–150</bold> Head, showing the different shape of mandibles, scale bars = 0.5 mm: <bold>149</bold> <italic><tp:taxon-name>Paraphaea formosana</tp:taxon-name></italic> (Jedlička) (mandibles moderately widen) <bold>150</bold> <italic><tp:taxon-name>Allocota bicolor</tp:taxon-name></italic> sp. n. (mandibles strongly widen). <bold>151–153</bold> Pronotum, showing the different length of setae on front angle, scale bars = 0.5 mm: <bold>151</bold> <italic><tp:taxon-name>Allocota viridipennis</tp:taxon-name></italic> Motschulsky, (setae short and fine) <bold>152</bold> <italic><tp:taxon-name>Allocota cyanipennis</tp:taxon-name></italic> Heller, (setae relative long) <bold>153</bold> <italic><tp:taxon-name>Allocota bicolor</tp:taxon-name></italic> sp. n., (setae very long). <bold>154–155</bold> Pronotum, showing the difference on lateral margin, scale bars = 0.5 mm: <bold>154</bold> <italic><tp:taxon-name>Anchista fenestrata fenestrata</tp:taxon-name></italic> (Schmidt-Göbel), (lateral margin slightly angulated in middle) <bold>155</bold> <italic><tp:taxon-name>Paraphaea formosana</tp:taxon-name></italic> (Jedlička), (lateral margin completely rounded in middle). <bold>156–157</bold> Pronotal hind angle, showing the geographical variation in <italic><tp:taxon-name>Allocota bicolor</tp:taxon-name></italic> sp. n., scale bars = 0.2 mm: <bold>156</bold> <italic><tp:taxon-name>Allocota bicolor</tp:taxon-name></italic> sp. n., a specimen from Guangdong, (hind angle sharp) <bold>157</bold> <italic><tp:taxon-name>Allocota bicolor</tp:taxon-name></italic> sp. n., holotype from Yunnan, (hind angle slightly rounded).</p></caption><graphic xmlns:xlink="http://www.w3.org/1999/xlink" xlink:href="ZooKeys-284-001-g044.jpg" position="float" orientation="portrait" xlink:type="simple"/></fig><fig id="F26" position="float" orientation="portrait"><label>Figure 81.</label><caption><p>Median lobe of male genitalia, right-lateral, ventral, left-lateral, dorsal views of <italic><tp:taxon-name>Allocota cyanipennis</tp:taxon-name></italic> Heller, a specimen from Philippines.</p></caption><graphic xmlns:xlink="http://www.w3.org/1999/xlink" xlink:href="ZooKeys-284-001-g026.jpg" position="float" orientation="portrait" xlink:type="simple"/></fig><fig id="F50" position="float" orientation="portrait"><label>Map 6.</label><caption><p>Known distribution of genus <italic><tp:taxon-name>Allocota</tp:taxon-name></italic>: ● <italic><tp:taxon-name>Allocota aurata</tp:taxon-name></italic> (Bates) ★ <italic><tp:taxon-name>Allocota cyanipennis</tp:taxon-name></italic> Heller ▲ <italic><tp:taxon-name>Allocota viridipennis</tp:taxon-name></italic> Motschulsky ◆ <italic><tp:taxon-name>Allocota bicolor</tp:taxon-name></italic> sp. n.</p></caption><graphic xmlns:xlink="http://www.w3.org/1999/xlink" xlink:href="ZooKeys-284-001-g050.jpg" position="float" orientation="portrait" xlink:type="simple"/></fig></tp:treatment-sec><ref-list><ref id="B73"><mixed-citation xmlns:xlink="http://www.w3.org/1999/xlink" xlink:type="simple"><person-group><name name-style="western"><surname>Motschulsky</surname><given-names>V</given-names></name></person-group> (<year>1859</year>)<article-title> Entomologie Speciale. Insectes des Indes Orientales, et de Contrees Analogues. 2: de serie.</article-title><source>Etudes Entomologiques </source><volume>8</volume>: <fpage>25</fpage>-<lpage>118</lpage>.</mixed-citation></ref><ref id="B35"><mixed-citation xmlns:xlink="http://www.w3.org/1999/xlink" xlink:type="simple"><person-group><name name-style="western"><surname>Chaudoir</surname><given-names>BM</given-names></name></person-group> (<year>1877</year>)<article-title> Genres nouveaux et especes inedites de la famille des Carabiques.</article-title><source>Bulletin de la Société Imperiale des Naturalistes de Moscou </source><volume>52</volume> (<issue>1</issue>): <fpage>188</fpage>-<lpage>268</lpage>.</mixed-citation></ref><ref id="B14"><mixed-citation xmlns:xlink="http://www.w3.org/1999/xlink" xlink:type="simple"><person-group><name name-style="western"><surname>Andrewes</surname><given-names>HE</given-names></name></person-group> (<year>1930d</year>)<source> Catalogue of Indian Insects, Part 18–Carabidae. Calcutta. Government of India Central Publication Branch, 389 pp.</source></mixed-citation></ref><ref id="B16"><mixed-citation xmlns:xlink="http://www.w3.org/1999/xlink" xlink:type="simple"><person-group><name name-style="western"><surname>Andrewes</surname><given-names>HE</given-names></name></person-group> (<year>1933</year>)<article-title> On the types of Oriental Carabidae described by V. de Motchulsky.</article-title><source>The Transactions of the Royal Entomological Society of London </source><volume>81</volume>: <fpage>1</fpage>-<lpage>19</lpage>. doi: <ext-link ext-link-type="uri" xlink:href="http://dx.doi.org/10.1111/j.1365-2311.1933.tb00393.x" xlink:type="simple">10.1111/j.1365-2311.1933.tb00393.x</ext-link></mixed-citation></ref><ref id="B62"><mixed-citation xmlns:xlink="http://www.w3.org/1999/xlink" xlink:type="simple"><person-group><name name-style="western"><surname>Kirschenhofer</surname><given-names>E</given-names></name></person-group> (<year>1996</year>)<article-title> Weitere neue und wenig bekannte Carabidae aus Sued- und Suedostasien (Coleoptera: Carabidae: Lebiinae: Colliurinae, Callistinae, Hexagoninae, Brachininae, Panagaeinae). II. Teil.</article-title><source>Linzer Biologische Beiträge </source><volume>28</volume> (<issue>2</issue>): <fpage>757</fpage>-<lpage>799</lpage>.</mixed-citation></ref><ref id="B58"><mixed-citation xmlns:xlink="http://www.w3.org/1999/xlink" xlink:type="simple"><person-group><name name-style="western"><surname>Jedlička</surname><given-names>A</given-names></name></person-group> (<year>1963</year>)<article-title> Monographie der Truncatipennen aus Ostasien, Lebiinae- Odacanthinae- Braehyninae (Coleptera, Carabidae).</article-title><source>Entomologische Abhandlungen und Berichte aus dem Staatlichen Museum fuer Tierkunde in Dresden </source><volume>28</volume>: <fpage>269</fpage>-<lpage>579</lpage>.</mixed-citation></ref></ref-list></tp:taxon-treatment>
