# Supplementary material for: Taxonomic synopsis of the subtribe Physoderina (Coleoptera, Carabidae, Lebiini), with species revisions of eight genera
Source: Zookeys. 2013 Apr 4;(284):1–129. doi: 10.3897/zookeys.284.3983 (PMC3677377; doi:10.3897/zookeys.284.3983)
Supplement: XML Treatment for Allocota cyanipennis [file zookeys.284.3983-treatment23.xml]

<!DOCTYPE tp:taxon-treatment
  PUBLIC "-//TaxonX//DTD Taxonomic Treatment Publishing DTD v0 20100105//EN" "tax-treatment-NSO.dtd">
<tp:taxon-treatment xmlns:tp="http://www.plazi.org/taxpub"><tp:treatment-meta><mixed-citation publication-type="journal"><person-group><name><surname>Shi</surname><given-names>Hongliang</given-names></name><name><surname>Zhou</surname><given-names>Hongzhang</given-names></name><name><surname>Liang</surname><given-names>Hongbin</given-names></name></person-group><article-title>Taxonomic synopsis of the subtribe Physoderina (Coleoptera, Carabidae, Lebiini), with species revisions of eight genera</article-title><source>Zookeys</source><day>4</day><month>4</month><year>2013</year><volume>2013</volume><issue>284</issue><fpage>1</fpage><lpage>129</lpage><pub-id pub-id-type="doi">10.3897/zookeys.284.3983</pub-id></mixed-citation></tp:treatment-meta><tp:nomenclature><tp:taxon-name>
                            <tp:taxon-name-part taxon-name-part-type="genus">Allocota</tp:taxon-name-part>
                            <tp:taxon-name-part taxon-name-part-type="species">cyanipennis</tp:taxon-name-part>
                        <object-id xmlns:xlink="http://www.w3.org/1999/xlink" xlink:type="simple">http://species-id.net/wiki/Allocota_cyanipennis</object-id>
								</tp:taxon-name><tp:taxon-authority>Heller, 1923</tp:taxon-authority><xref ref-type="fig" rid="F3">Habitus: Figs 16</xref><xref ref-type="fig" rid="F9">50</xref><xref ref-type="fig" rid="F26">male genitalia: Fig. 81</xref><tp:nomenclature-citation-list><tp:nomenclature-citation><tp:taxon-name>Allocota cyanipennis</tp:taxon-name><comment><xref ref-type="bibr" rid="B52">Heller 1923</xref>: 305 (original: <italic><tp:taxon-name>Allocota</tp:taxon-name></italic>; type locality: Mindanao; holotype deposited in SNSD); <xref ref-type="bibr" rid="B14">Andrewes 1930d</xref>: 13 (<italic><tp:taxon-name>Allocota</tp:taxon-name></italic>; catalogue); <xref ref-type="bibr" rid="B58">Jedlička 1963</xref>: 306 (<italic><tp:taxon-name>Allocota</tp:taxon-name></italic>); <xref ref-type="bibr" rid="B62">Kirschenhofer 1996</xref>: 763 (<italic><tp:taxon-name>Allocota</tp:taxon-name></italic>).</comment></tp:nomenclature-citation></tp:nomenclature-citation-list></tp:nomenclature><tp:treatment-sec sec-type="Type examined"><title>Type examined.</title><p><bold>Holotype</bold> of <italic><tp:taxon-name>Allocota cyanipennis</tp:taxon-name></italic> Heller, monotypy (SNSD): male, body length = 6.3 mm, board mounted, “Tangcolan / Bukidnon /Baker”; “<italic>cyanipennis /</italic> Typus” [red label]; “<italic>14261</italic>”; “1921 / <italic>3</italic>” [yellow label]; “Staatl. Museum für / Tierkunde, Dresden”[Fig. 50].</p></tp:treatment-sec><tp:treatment-sec sec-type="Notes on types"><title>Notes on types.</title><p><xref ref-type="bibr" rid="B52">Heller (1923)</xref> didn’t clearly state this species was based on a single specimen, but he only cited one specimen with a serial number “14261”. So, the holotype (<xref ref-type="fig" rid="F9">Fig. 50</xref>) was originally fixed by monotypy, as the description implies a single specimen.</p></tp:treatment-sec><tp:treatment-sec sec-type="Non-type material examined"><title>Non-type material examined</title><p>(Total 5 specimens). <bold>The</bold> <bold>Philippines</bold>: 1 specimen (NHML), “Philippine Is., Coll. Bottcher., B. M. 1929–201”. 1 male (NHML), “Island of Basilan, Baker”; “Ex Mus. Coll. Agric. Phil. Is.”; “Allocota cyanipennis Heller, Compared with type H. E. A.”[Figs 16, 81]. 1 specimen (NHML), “Tangcolan, Bukienon, Baker”. <bold>Sulawesi</bold>: 1 male and 1 female (NHML), “Celebes”.</p></tp:treatment-sec><tp:treatment-sec sec-type="Diagnosis"><title>Diagnosis.</title><p>Elytra metallic blue; metasternum and abdomen much darker than prosternum; front angles of pronotum with setae relative long (<xref ref-type="fig" rid="F44">Fig. 152</xref>); elytral 7th interval without setigerous pores; internal sac of aedeagus with setose area divided into three parts, apex of secondary flagellum forming a large triangular sclerite.</p><p>This species is closest to <italic><tp:taxon-name>Allocota viridipennis</tp:taxon-name></italic> Motschulsky; differences are presented in the diagnosis part under the latter species.</p></tp:treatment-sec><tp:treatment-sec sec-type="Description"><title>Description.</title><p>Body length 6.3–7.1 mm; head and pronotum orange red or brown; mouthparts earth yellow, palpomeres brownish, apex of terminal palpomeres yellow; 1st antennomere reddish, the remaining antennomeres usually slightly darker; elytra metallic blue, elytral suture and lateral margins metallic; legs usually much darker than pronotum, darkest on apical half of femora, basal half usually the same color as pronotum; ventral side of head and prosternum the same color as dorsal side; metasternum and abdomen brownish to piceous, much darker than prosternum. <bold>Head</bold> glabrous, without punctures, microsculpture indistinct; males with terminal labial palpomeres fusiform, slightly expanded in middle. <bold>Pronotum</bold> glabrous,cordiform, widest at anterior third; ratio PW/PL 1.28 to 1.32; pronotal base briefly but distinctly lobed; disc moderately convex, microsculpture indistinct, without punctures; front angles with setae relative long (<xref ref-type="fig" rid="F44">Fig. 152</xref>); lateral margins rounded, slightly expanded in middle, <!--PageBreak-->strongly sinuate before hind angles; lateral explanate areas moderately wide, without punctures; hind angles slightly acute, less distinct; basal foveae very shallow, without punctures; median line very fine, usually indistinct. <bold>Elytra</bold> with striae very shallow, finely punctate; intervals nearly flat, without accessory setae, with a row of very fine punctures; microsculpture absent; 3rd and 5th intervals with four to ten setigerous pores, their positions variable; 7th interval without setigerous pores; setae on lateral margins fine and short, but more distinct than in <italic><tp:taxon-name>Allocota viridipennis</tp:taxon-name></italic>. <bold>Legs.</bold> Protibiae with cleaning spur absent (<xref ref-type="fig" rid="F44">Fig. 140</xref>); males with adhesive hairs well developed (two whole rows) on first two mesotarsomeres, rudimentary (two rows, weakly present near apex) on 3rd mesotarsomere. <bold>Male genitalia</bold> with median lobe of aedeagus stout, more distinctly bent to right side near apex than in <italic><tp:taxon-name>Allocota viridipennis</tp:taxon-name></italic> in dorsal view, right margin slightly curved before apical lamella; apical lamella placed on right side, narrow, slightly elongate; internal sac with setose area divided into three parts; apex of secondary flagellum expanded, formed a large triangular sclerite; trumpet-form expansion with ventral margin more or less expanded. Female genitalia not studied (<xref ref-type="fig" rid="F26">Fig. 81</xref>).</p></tp:treatment-sec><tp:treatment-sec sec-type="Distribution"><title>Distribution</title><p>(<xref ref-type="fig" rid="F50">Map 6</xref>). The Philippines, Sulawesi.</p></tp:treatment-sec><tp:treatment-sec sec-type="Geographical variation"><title>Geographical variation.</title><p>Pronotum and head of two specimens from Sulawesi we examined are brown, much darker than those from the Philippines which are vivid orange.</p></tp:treatment-sec><tp:treatment-sec sec-type="Remarks"><title>Remarks.</title><p>We regard specimens from the Philippines and Sulawesi as a distinct species from <italic><tp:taxon-name>Allocota viridipennis</tp:taxon-name></italic> Motschulsky for the constant difference in internal sac of aedeagus as mentioned above in the diagnosis section under <italic><tp:taxon-name>Allocota viridipennis</tp:taxon-name></italic>. In external characters these two species are very similar, with only slight differences in setae on pronotal front angles (<xref ref-type="fig" rid="F44">Figs 151, 152</xref>) and elytral lateral margins.</p></tp:treatment-sec><tp:treatment-sec><!--Section generated to contain objects referenced in tp:taxon-treatment.--><fig id="F3" position="float" orientation="portrait"><label>Figures 13-18.</label><caption><p>Habitus, scale bars = 2.0 mm: <bold>13</bold> <italic><tp:taxon-name>Diamella cupreomicans</tp:taxon-name></italic> (Oberthür), a specimen from Hainan <bold>14</bold> <italic><tp:taxon-name>Allocota viridipennis</tp:taxon-name></italic> Motschulsky, a specimen from Java <bold>15</bold> <italic><tp:taxon-name>Allocota viridipennis</tp:taxon-name></italic> Motschulsky, a specimen from Singapore <bold>16</bold> <italic><tp:taxon-name>Allocota cyanipennis</tp:taxon-name></italic> Heller, a specimen from Philippines <bold>17</bold> <italic><tp:taxon-name>Allocota bicolor</tp:taxon-name></italic> sp. n., a paratype from Hainan <bold>18</bold> <italic><tp:taxon-name>Allocota aurata</tp:taxon-name></italic> (Bates), a specimen from Japan.</p></caption><graphic xmlns:xlink="http://www.w3.org/1999/xlink" xlink:href="ZooKeys-284-001-g003.jpg" position="float" orientation="portrait" xlink:type="simple"/></fig><fig id="F9" position="float" orientation="portrait"><label>Figures 49–54.</label><caption><p>Type materials, scale bars = 2.0 mm: <bold>49</bold> Lectotype of <italic><tp:taxon-name>Allocota caerulea</tp:taxon-name></italic> Andrewes [= <italic><tp:taxon-name>Allocota viridipennis</tp:taxon-name></italic> Motschulsky] <bold>50</bold> Holotype of <italic><tp:taxon-name>Allocota cyanipennis</tp:taxon-name></italic> Heller <bold>51</bold> Lectotype of <italic><tp:taxon-name>Taicona aurata</tp:taxon-name></italic> Bates [= <italic><tp:taxon-name>Allocota aurata</tp:taxon-name></italic> (Bates)] <bold>52</bold> Holotype of <italic><tp:taxon-name>Allocota bicolor</tp:taxon-name></italic> sp. n. <bold>53</bold> Syntype of <italic><tp:taxon-name>Dasiosoma testaceum</tp:taxon-name></italic> Britton <bold>54</bold> Holotype of <italic><tp:taxon-name>Dasiosoma hirsutum</tp:taxon-name></italic> Basilewsky [= <italic><tp:taxon-name>Dasiosoma basilewskyi</tp:taxon-name></italic> nom. n.].</p></caption><graphic xmlns:xlink="http://www.w3.org/1999/xlink" xlink:href="ZooKeys-284-001-g009.jpg" position="float" orientation="portrait" xlink:type="simple"/></fig><fig id="F26" position="float" orientation="portrait"><label>Figure 81.</label><caption><p>Median lobe of male genitalia, right-lateral, ventral, left-lateral, dorsal views of <italic><tp:taxon-name>Allocota cyanipennis</tp:taxon-name></italic> Heller, a specimen from Philippines.</p></caption><graphic xmlns:xlink="http://www.w3.org/1999/xlink" xlink:href="ZooKeys-284-001-g026.jpg" position="float" orientation="portrait" xlink:type="simple"/></fig><fig id="F44" position="float" orientation="portrait"><label>Figures 138–157.</label><caption><p>Characters of <tp:taxon-name>Physoderina</tp:taxon-name>. <bold>138–139</bold> Internal reproductive system of females, scale bars = 0.2 mm: <bold>138</bold> <italic><tp:taxon-name>Dasiosoma quadraticolle</tp:taxon-name></italic> sp. n., a paratype from Yunnan <bold>139</bold> <italic><tp:taxon-name>Orionella lewisii</tp:taxon-name></italic> (Bates), a specimen from Zhejiang. <bold>140–142</bold> Right protibia, ventral view, showing the reduction of cleaning spur, scale bars = 0.5 mm: <bold>140</bold> <italic><tp:taxon-name>Allocota aurata</tp:taxon-name></italic> (Bates) (cleaning spur absent) <bold>141</bold> <italic><tp:taxon-name>Allocota bicolor</tp:taxon-name></italic> sp. n. (cleaning spur fine) <bold>142</bold> <italic><tp:taxon-name>Diamella cupreomicans</tp:taxon-name></italic> (Oberthür) (cleaning spur well developed). <bold>143–146</bold> Terminal sternum, showing the setae and male emargination, scale bars = 0.5 mm:  <bold>143</bold> <italic><tp:taxon-name>Paraphaea binotata</tp:taxon-name></italic> (Dejean), male (deeply emarginate, one seta on each side) <bold>144</bold> <italic><tp:taxon-name>Paraphaea binotata</tp:taxon-name></italic> (Dejean) (straight, two setae on each side), female <bold>145</bold> <italic><tp:taxon-name>Allocota aurata</tp:taxon-name></italic> (Bates), male (moderately emarginate, two setae on each side) <bold>146</bold> <italic><tp:taxon-name>Allocota aurata</tp:taxon-name></italic> (Bates), female (straight, two setae on each side, right side unusually with an additional seta). <bold>147–148</bold> Umbilical series of 9th interval, right elytron, scale bars = 0.5 mm: <bold>147</bold> <italic><tp:taxon-name>Paraphaea binotata</tp:taxon-name></italic> (Dejean) (umbilical series placed in one row) <bold>148</bold> <italic><tp:taxon-name>Metallanchista laticollis</tp:taxon-name></italic> sp. n. (umbilical series placed in two rows). <bold>149–150</bold> Head, showing the different shape of mandibles, scale bars = 0.5 mm: <bold>149</bold> <italic><tp:taxon-name>Paraphaea formosana</tp:taxon-name></italic> (Jedlička) (mandibles moderately widen) <bold>150</bold> <italic><tp:taxon-name>Allocota bicolor</tp:taxon-name></italic> sp. n. (mandibles strongly widen). <bold>151–153</bold> Pronotum, showing the different length of setae on front angle, scale bars = 0.5 mm: <bold>151</bold> <italic><tp:taxon-name>Allocota viridipennis</tp:taxon-name></italic> Motschulsky, (setae short and fine) <bold>152</bold> <italic><tp:taxon-name>Allocota cyanipennis</tp:taxon-name></italic> Heller, (setae relative long) <bold>153</bold> <italic><tp:taxon-name>Allocota bicolor</tp:taxon-name></italic> sp. n., (setae very long). <bold>154–155</bold> Pronotum, showing the difference on lateral margin, scale bars = 0.5 mm: <bold>154</bold> <italic><tp:taxon-name>Anchista fenestrata fenestrata</tp:taxon-name></italic> (Schmidt-Göbel), (lateral margin slightly angulated in middle) <bold>155</bold> <italic><tp:taxon-name>Paraphaea formosana</tp:taxon-name></italic> (Jedlička), (lateral margin completely rounded in middle). <bold>156–157</bold> Pronotal hind angle, showing the geographical variation in <italic><tp:taxon-name>Allocota bicolor</tp:taxon-name></italic> sp. n., scale bars = 0.2 mm: <bold>156</bold> <italic><tp:taxon-name>Allocota bicolor</tp:taxon-name></italic> sp. n., a specimen from Guangdong, (hind angle sharp) <bold>157</bold> <italic><tp:taxon-name>Allocota bicolor</tp:taxon-name></italic> sp. n., holotype from Yunnan, (hind angle slightly rounded).</p></caption><graphic xmlns:xlink="http://www.w3.org/1999/xlink" xlink:href="ZooKeys-284-001-g044.jpg" position="float" orientation="portrait" xlink:type="simple"/></fig><fig id="F50" position="float" orientation="portrait"><label>Map 6.</label><caption><p>Known distribution of genus <italic><tp:taxon-name>Allocota</tp:taxon-name></italic>: ● <italic><tp:taxon-name>Allocota aurata</tp:taxon-name></italic> (Bates) ★ <italic><tp:taxon-name>Allocota cyanipennis</tp:taxon-name></italic> Heller ▲ <italic><tp:taxon-name>Allocota viridipennis</tp:taxon-name></italic> Motschulsky ◆ <italic><tp:taxon-name>Allocota bicolor</tp:taxon-name></italic> sp. n.</p></caption><graphic xmlns:xlink="http://www.w3.org/1999/xlink" xlink:href="ZooKeys-284-001-g050.jpg" position="float" orientation="portrait" xlink:type="simple"/></fig></tp:treatment-sec><ref-list><ref id="B52"><mixed-citation xmlns:xlink="http://www.w3.org/1999/xlink" xlink:type="simple"><person-group><name name-style="western"><surname>Heller</surname><given-names>KM</given-names></name></person-group> (<year>1923</year>)<article-title> Some new Malayan Carabidae, especially Philippine.</article-title><source>The Philippine Journal of Science</source><volume>23</volume>: <fpage>295</fpage>-<lpage>307</lpage>.</mixed-citation></ref><ref id="B14"><mixed-citation xmlns:xlink="http://www.w3.org/1999/xlink" xlink:type="simple"><person-group><name name-style="western"><surname>Andrewes</surname><given-names>HE</given-names></name></person-group> (<year>1930d</year>)<source> Catalogue of Indian Insects, Part 18–Carabidae. Calcutta. Government of India Central Publication Branch, 389 pp.</source></mixed-citation></ref><ref id="B58"><mixed-citation xmlns:xlink="http://www.w3.org/1999/xlink" xlink:type="simple"><person-group><name name-style="western"><surname>Jedlička</surname><given-names>A</given-names></name></person-group> (<year>1963</year>)<article-title> Monographie der Truncatipennen aus Ostasien, Lebiinae- Odacanthinae- Braehyninae (Coleptera, Carabidae).</article-title><source>Entomologische Abhandlungen und Berichte aus dem Staatlichen Museum fuer Tierkunde in Dresden </source><volume>28</volume>: <fpage>269</fpage>-<lpage>579</lpage>.</mixed-citation></ref><ref id="B62"><mixed-citation xmlns:xlink="http://www.w3.org/1999/xlink" xlink:type="simple"><person-group><name name-style="western"><surname>Kirschenhofer</surname><given-names>E</given-names></name></person-group> (<year>1996</year>)<article-title> Weitere neue und wenig bekannte Carabidae aus Sued- und Suedostasien (Coleoptera: Carabidae: Lebiinae: Colliurinae, Callistinae, Hexagoninae, Brachininae, Panagaeinae). II. Teil.</article-title><source>Linzer Biologische Beiträge </source><volume>28</volume> (<issue>2</issue>): <fpage>757</fpage>-<lpage>799</lpage>.</mixed-citation></ref></ref-list></tp:taxon-treatment>
