# Supplementary material for: Taxonomic synopsis of the subtribe Physoderina (Coleoptera, Carabidae, Lebiini), with species revisions of eight genera
Source: Zookeys. 2013 Apr 4;(284):1–129. doi: 10.3897/zookeys.284.3983 (PMC3677377; doi:10.3897/zookeys.284.3983)
Supplement: XML Treatment for Allocota aurata [file zookeys.284.3983-treatment24.xml]

<!DOCTYPE tp:taxon-treatment
  PUBLIC "-//TaxonX//DTD Taxonomic Treatment Publishing DTD v0 20100105//EN" "tax-treatment-NSO.dtd">
<tp:taxon-treatment xmlns:tp="http://www.plazi.org/taxpub"><tp:treatment-meta><mixed-citation publication-type="journal"><person-group><name><surname>Shi</surname><given-names>Hongliang</given-names></name><name><surname>Zhou</surname><given-names>Hongzhang</given-names></name><name><surname>Liang</surname><given-names>Hongbin</given-names></name></person-group><article-title>Taxonomic synopsis of the subtribe Physoderina (Coleoptera, Carabidae, Lebiini), with species revisions of eight genera</article-title><source>Zookeys</source><day>4</day><month>4</month><year>2013</year><volume>2013</volume><issue>284</issue><fpage>1</fpage><lpage>129</lpage><pub-id pub-id-type="doi">10.3897/zookeys.284.3983</pub-id></mixed-citation></tp:treatment-meta><tp:nomenclature><tp:taxon-name>
                            <tp:taxon-name-part taxon-name-part-type="genus">Allocota</tp:taxon-name-part>
                            <tp:taxon-name-part taxon-name-part-type="species">aurata</tp:taxon-name-part>
                        <object-id xmlns:xlink="http://www.w3.org/1999/xlink" xlink:type="simple">http://species-id.net/wiki/Allocota_aurata</object-id>
								</tp:taxon-name><tp:taxon-authority>(Bates, 1873)</tp:taxon-authority><tp:taxon-status xmlns:xlink="http://www.w3.org/1999/xlink" xlink:type="simple">comb. n.</tp:taxon-status><xref ref-type="fig" rid="F3">Habitus: Figs 18</xref><xref ref-type="fig" rid="F4">–21</xref><xref ref-type="fig" rid="F9">51</xref><xref ref-type="fig" rid="F27">male genitalia: Figs 82</xref><xref ref-type="fig" rid="F28">83</xref><xref ref-type="fig" rid="F40">103, 104</xref><xref ref-type="fig" rid="F41">female genitalia: Figs 118</xref><xref ref-type="fig" rid="F43">133</xref><tp:nomenclature-citation-list><tp:nomenclature-citation><tp:taxon-name>Allocota aurata</tp:taxon-name><comment><xref ref-type="bibr" rid="B23">Bates 1873</xref>: 315 (original: <italic><tp:taxon-name>Taicona</tp:taxon-name></italic>; type locality: Nagasaki (Japan); lectotype deposited in MNHN); <xref ref-type="bibr" rid="B24">Bates 1876</xref>: 5, pl. 1, Fig. 6 (<italic><tp:taxon-name>Taicona</tp:taxon-name></italic>); <xref ref-type="bibr" rid="B58">Jedlička 1963</xref>: 448 (<italic><tp:taxon-name>Taicona</tp:taxon-name></italic>); <xref ref-type="bibr" rid="B48">Habu 1967</xref>: 141 (<italic><tp:taxon-name>Taicona</tp:taxon-name></italic>); <xref ref-type="bibr" rid="B51">Habu 1982</xref>: 106 (<italic><tp:taxon-name>Taicona</tp:taxon-name></italic>); <xref ref-type="bibr" rid="B85">Uéno et al. 1985</xref>: 170, pl. 31 Fig. 14 (<italic><tp:taxon-name>Taicona</tp:taxon-name></italic>).</comment></tp:nomenclature-citation><tp:nomenclature-citation><tp:taxon-name>Taicona perroti</tp:taxon-name><comment><xref ref-type="bibr" rid="B58">Jedlička 1963</xref>: 448 (type locality: Tonkin; holotype probably deposited in MNHN). <bold>Syn. n.</bold> [Synonym]</comment></tp:nomenclature-citation></tp:nomenclature-citation-list></tp:nomenclature><tp:treatment-sec sec-type="Type examined"><title>Type examined.</title><p><bold>Lectotype</bold> of <italic><tp:taxon-name>Taicona aurata</tp:taxon-name></italic> Bates, designated herein (MNHN): male, body length = 7.2 mm, pin mounted, “NAGASAKI”; “TYPE”[red label]; “<italic>Taicona / aurata / Bate</italic>s”; “Ex Musaeo / H. W. Bates / 1892”; “Museum Paris / 1952 / Coll. R. Oberthür”; “LECTOTYPE ♂ / Taicona aurata / Bates, 1873 / Des. SHI H. L., 2011” [red label][Fig. 51]. <bold>Paralectotypes</bold> of <italic><tp:taxon-name>Taicona aurata</tp:taxon-name></italic> Bates: 1 female (MNHN), “NAGASAKI”; “PARATYPE”[red label]; “Ex Musaeo / H. W. Bates / 1892”; “Mu<!--PageBreak-->seum Paris / 1952 / Coll. R. Oberthür”; “<italic>Taicona</italic> / <italic>Bates</italic>”; “PARALECTOTYPE ♀ / Taicona aurata / Bates, 1873 / Des. SHI H. L., 2011” [red label]; Labial removed and pinned isolated with 2 labels: “<italic>Taicona</italic> / <italic>aurata</italic>”; “Ex Musaeo / H. W. Bates / 1892”. 1 female (NHML), “Type” [round label with red circle]; “Japan. / G. Lewis / 1910-320”; “<italic>Taicona / aurata / Bates</italic>”; “PARALECTOTYPE / Taicona aurata / Bates, 1873 / det. SHI H. L. 2011” [red label]. 1 male (NHML), “NAG”; “Japan. / G. Lewis. / 1910-320”; “Ex coll. Brit. Mus.”; “Co-type” [round label with green circle]; “<italic>Taicona</italic> / <italic>aurata</italic>/ <italic>Bates</italic>”; “H. E. Andrewes Coll. / B. M. 1945-97”; “PARALECTOTYPE / Taicona aurata / Bates, 1873 / det. SHI H. L. 2011” [red label].</p></tp:treatment-sec><tp:treatment-sec sec-type="Notes on types"><title>Notes on types.</title><p><bold><italic><tp:taxon-name>Taicona aurata</tp:taxon-name></italic> Bates</bold>. <xref ref-type="bibr" rid="B23">Bates (1873)</xref> didn’t state the number of specimens in the type series. We found a total of four specimens bearing Bates’ determination labels in the collection of MNHN and NHML. Two specimens from different collections were both determined and labeled as “type”. We herein designate the male in the collection of MNHN as lectotype (<xref ref-type="fig" rid="F9">Fig. 51</xref>) for taxonomic purpose of fixing the name to unique name-bearing type.</p><p><bold><italic><tp:taxon-name>Taicona perroti</tp:taxon-name></italic> Jedlička</bold>. As indicated in the original description, the holotype of <italic><tp:taxon-name>Taicona perroti</tp:taxon-name></italic> Jedlička should be in MNHN. But we didn’t find it in MNHN or NMPC where the collection of Jedlička is deposited. We suspect that the holotype is probably still in MNHN, but has been misplaced.</p></tp:treatment-sec><tp:treatment-sec sec-type="Non-type material examined"><title>Non-type material examined</title><p>(Total 36 specimens). <bold>Japan</bold>: 2 males, 1 female (OMNH), “KASUGA NARA, 1959.V.31, K. Ueda leg.”[Fig. 82]. 1 female (OMNH), “KASUGA NARA, 1959.V.31, T. Tomiwa leg.”[Fig. 18]. 1 female (NHML), “Japan. G. Lewis. 1910-320.”; “Shiba San Chio 1883”. <bold>Shaanxi</bold>: 1 male, 4 females (IZAS), “Shaanxi, Foping county, Shangshawo, <named-content xmlns:xlink="http://www.w3.org/1999/xlink" content-type="dwc:verbatimCoordinates" xlink:type="simple">33.59716°N, 108.01366°E</named-content>, 1107m, 2007.VIII.15, beating, SHI Hongliang, YANG Ganyan leg.”[Figs 104, 118, 133]. <bold>Guangdong</bold>: 3 males, 1 female (IZAS), “Guangdong, Shixing county, Chebaling, Xianrendong village, <named-content xmlns:xlink="http://www.w3.org/1999/xlink" content-type="dwc:verbatimCoordinates" xlink:type="simple">24.73478°N, 114.20727°E</named-content>, 508m, 2008.VII.23, beating, LIANG Hongbin leg.”. <bold>Hainan</bold>: 1 female (IZAS), “Hainan, Baisha county, Yinggeling Mt., Hongkan reservoir, <named-content xmlns:xlink="http://www.w3.org/1999/xlink" content-type="dwc:verbatimCoordinates" xlink:type="simple">19.08121°N, 109.49839°E</named-content>, 525m, 2009.XI.24, beating, LIANG Hongbin leg.”. 1 male, 2 females (IZAS), “Hainan, Baisha county, Nankai, <named-content xmlns:xlink="http://www.w3.org/1999/xlink" content-type="dwc:verbatimCoordinates" xlink:type="simple">19.07926°N, 109.41133°E</named-content>, 262m, 2009.XI.22, beating, LIANG Hongbin leg.”[Fig. 19]. 1 specimen (IZAS), “Hainan, Baisha county, Nankai, beating, 2009.11.21, LIANG Hongbin leg.”. 1 male, 1 female (IZAS), “Hainan, Baisha county, Nankai, Daoyin village; on vegetation; <named-content xmlns:xlink="http://www.w3.org/1999/xlink" content-type="dwc:verbatimCoordinates" xlink:type="simple">19.01021°N, 109.36910°E</named-content>, 336m, 2010.4.15 D, LIN Meiying leg.”. <bold>Yunnan</bold>: 1 male (IZAS), “China, Yunnan Prov., Fugong, Lumadeng, Yaping vill. Plant beating, <named-content xmlns:xlink="http://www.w3.org/1999/xlink" content-type="dwc:verbatimCoordinates" xlink:type="simple">27.13076°N, 98.87447°E</named-content>; 1295m, 2005.8.25 day, Liang H. B., Zhang J. F. leg.”. 1 male (CAS), “China, Yunnan Prov., Fugong, Pihe Town, Wawa, Plant beating, <named-content xmlns:xlink="http://www.w3.org/1999/xlink" content-type="dwc:verbatimCoordinates" xlink:type="simple">26.58548°N, 98.90467°E</named-content>; 1120m, 2005.8.24 day, Liang H. B., Zhang J. F. leg.”. 2 males, 2 females (IZAS), “China, Yunnan Prov., Tengchong, Qingshui, Rehai, on vegetation; <named-content xmlns:xlink="http://www.w3.org/1999/xlink" content-type="dwc:verbatimCoordinates" xlink:type="simple">24.94861°N, 98.45181°E</named-content>; 1470m, 2006.6.1 day, Liang H. B., Hu P. leg.”[Fig. 20]. 2 males, 1 female (CAS), “China, Yunnan Prov., Tengchong, Mangbang, Longwenqiao, on shrubs; <named-content xmlns:xlink="http://www.w3.org/1999/xlink" content-type="dwc:verbatimCoordinates" xlink:type="simple">25.02329°N, 98.67710°E</named-content>; 1290m, 2006.6.5 day, Liang H. B., Hu P. leg.”. 1 female (IZAS), “China, Yunnan, Ruili, Dengga to <!--PageBreak-->Mafengshan. N23.95285, E97.59808 – N23.94485, E97.55647; 927–1207m; 2009.VIII.10, Shi H. L. leg. beating”. 1 female (IZAS), “Yunnan, Xishuangbanna, Xiaomengyang, 850m, 1957.VI.12, WANG Shuyong leg.”. 1 male, 1 female (IZAS), “Yunnan, Jinghong, Nabanhe Reserve, Mandian, N.22.13061, E1000.67377, 718m, 2010.IX.30, LIN Meiying leg.”[Fig. 21]. 1 male, 2 females (IZAS), “Yunnan, Xishuangbanna, Menglun Botany Garden, Lyushilin; 2009.XI.17, 643m, Tang G., Yao Z. Y. leg.”. <bold>Vietnam</bold>: 1 male, 1 female (IZAS), “TONKIN, Hoa-Binh, 1939.VII, leg. A. de Cooman”. 1 male (IZAS), “TONKIN, Hoa-Binh, 1940.VII, leg. A. de Cooman”[Figs 83, 103]. 1 male (IZAS), “TONKIN, Hoa-Binh, leg. A. de Cooman”. 1 specimen (MNHN), “tonkin, Cap. Fouquet”. 1 specimen (MNHN), “Tonkin, Region de, Hoa-Binh”. 1 specimen (MNHN), “Tonkin, Reg. De Hoa-Binh, A. De Cooman, 1929”. <bold>Laos</bold>: 1 male (ZSM), “Laos, Umg. Vientiane, III.-VI.1963”. <bold>Nepal</bold>: 1 female (CRS), “W. Nepal, chitwan Distrikt/ Chitwan Nat. Park, 230m,/ Leg. Probst 28.–30.5.1993”. 1 male (NHMB), “Jiri-Shivalaya (Khimti Khola) 2500–1800m, 11–12.VI.1987”; “C-Nepal, Janakpur, C. J. Rai”</p></tp:treatment-sec><tp:treatment-sec sec-type="Diagnosis"><title>Diagnosis.</title><p>Elytra metallic green or cupreous–green, disc with more or less distinct reddish patch in some specimens; metasternum and abdomen not darker than prosternum; front angles of pronotum with setae very fine and short (as in <xref ref-type="fig" rid="F44">Fig. 151</xref>); elytral 7th interval without setigerous pores; internal sac of aedeagus with setose area divided into two parts, apex of secondary flagellum simple.</p><p>This species is very close to <italic><tp:taxon-name>Allocota viridipennis</tp:taxon-name></italic> Motschulsky. We didn’t find significant difference between their male genitalia. These two species can be distinguished by different color on elytra and ventral side, and also by different distribution (<xref ref-type="fig" rid="F50">Map 6</xref>).</p></tp:treatment-sec><tp:treatment-sec sec-type="Description"><title>Description.</title><p>Body length 6.4–8.2 mm; head and pronotum reddish yellow to dark brown; mouthparts yellowish brown, apices of terminal palpomeres paler; 1st antennomere usually slightly paler than the remaining antennomeres; elytra metallic green to cupreous green, sometimes disc with a more or less distinct reddish patch, elytral suture and lateral margins yellowish or metallic; legs reddish yellow to dark brown, usually the same color as pronotum, sometimes slightly darker on apex of femora; ventral side the same color as pronotum; metasternum and abdomen not darker than prosternum. <bold>Head</bold> glabrous, without punctures, microsculpture indistinct; males with terminal labial palpomeres fusiform, slightly expanded in middle. <bold>Pronotum</bold> glabrous,cordiform, widest at apical one-third; ratio PW/PL 1.20 to 1.35; pronotal base briefly but distinctly lobed; disc moderately convex, microsculpture indistinct, slightly transverse, without punctures; front angles with a few very fine short setae (distinctly shorter than in <italic><tp:taxon-name>Allocota cyanipennis</tp:taxon-name></italic>); lateral margins rounded, slightly expanded in middle, strongly sinuate before hind angles; lateral explanate areas moderately wide, without punctures; hind angles usually acute and sharp; basal foveae very shallow, without punctures; median line very fine, usually indistinct. <bold>Elytra</bold> with striae slightly distinct, finely punctate; intervals slightly convex, without accessory setae, with a row of very fine punctures; usually with very faint isodiametric microsculpture; 3rd and 5th intervals with four to ten setigerous pores, their positions variable; 7th interval without setigerous pores; setae on lateral margins very fine and short, hardly visible. <bold>Legs</bold>. Proti<!--PageBreak-->biae with cleaning spur absent (<xref ref-type="fig" rid="F44">Fig. 140</xref>); males with adhesive hairs well developed (two whole rows) on first two mesotarsomeres, rudimentary (two rows, weakly present near apex) on 3rd mesotarsomere. <bold>Male genitalia</bold> with median lobe of aedeagus stout, slightly bent to right side near apex in dorsal view, right margin slightly curved before apical lamella; apical lamella placed on right side, narrow, slightly elongate; internal sac with setose area divided into two parts; apex of secondary flagellum simple, not expanded; trumpet-form expansion with ventral margin more or less expanded (<xref ref-type="fig" rid="F27">Figs 82</xref>, <xref ref-type="fig" rid="F28">83</xref>). <bold>Female genitalia.</bold> Spermatheca straight, tubiform, moderately long; apical part not distinct widened, with very faint ring-sculpture; spermathecal gland inserted near middle of spermatheca, not branched, slightly thickened at base, not longer than spermatheca (<xref ref-type="fig" rid="F43">Fig. 133</xref>). Apical segment of ovipositor very short, slightly longer than width; outer margin straight; inner margin curved, with fine setae on apical half; membranous extension short and wide (<xref ref-type="fig" rid="F41">Fig. 118</xref>).</p></tp:treatment-sec><tp:treatment-sec sec-type="Distribution"><title>Distribution</title><p>(<xref ref-type="fig" rid="F50">Map 6</xref>). Japan, China (Shaanxi, Guangdong, Hainan, Yunnan), Vietnam (Tonkin), Laos, Nepal.</p></tp:treatment-sec><tp:treatment-sec sec-type="Notes on synonym"><title>Notes on synonym.</title><p><xref ref-type="bibr" rid="B58">Jedlička (1963)</xref> described <italic><tp:taxon-name>Taicona perroti</tp:taxon-name></italic> based mainly on the distinct reddish patch on elytral disc and bluish metallic color being different from <italic><tp:taxon-name>Allocota aurata</tp:taxon-name></italic>. These characters are always present in specimens from Tonkin or Hainan. But we didn’t find any difference between this “form” and the typical “<italic>Allocota aurata</italic>” from Japan in male genitalia or external characters except color. The other characters mentioned by <xref ref-type="bibr" rid="B58">Jedlička (1963)</xref>, such as differences in pronotal shape and punctures on striae, vary among individuals, so we herein synonymize <italic><tp:taxon-name>Taicona perroti</tp:taxon-name></italic> Jedlička with <italic><tp:taxon-name>Taicona aurata</tp:taxon-name></italic> Bates.</p></tp:treatment-sec><tp:treatment-sec sec-type="Geographical variation"><title>Geographical variation.</title><p>A total of four different color forms was found in this species from different localities: (1) typical “<italic>Allocota aurata</italic>” comes from Japan, and was also found in Shaanxi and Guangdong of China; the head and pronotum are reddish brown; elytra metallic green, disc slightly reddish, not forming distinct patch (<xref ref-type="fig" rid="F3">Figs 18</xref>, <xref ref-type="fig" rid="F9">51</xref>); (2) specimens from Tonkin, Hainan, Laos and Nepal, namely “<italic>Allocota perroti</italic>”, with head and pronotum vivider compared to specimens from Japan, elytra metallic green, slightly bluish, disc with large reddish patch reaching 5th or 6th interval, the patch much more distinct than in the “typical <italic>Allocota aurata</italic>” (<xref ref-type="fig" rid="F4">Fig. 19</xref>); (3) specimens from the southern part of Yunnan (Xishuangbanna) with head, pronotum and legs dark brown; elytra metallic green, disc not reddish (<xref ref-type="fig" rid="F4">Fig. 21</xref>); (4) specimens from the western part of Yunnan (Fugong, Tengchong, Ruili) with head and pronotum slightly darker than in the “typical form”, elytra distinctly cupreous, disc not reddish (<xref ref-type="fig" rid="F4">Fig. 20</xref>). These forms were only different in color, but other characters including male genitalia are the same. So we consider them as geographical variation rather than distinct species or subspecies.</p></tp:treatment-sec><tp:treatment-sec sec-type="Remarks"><title>Remarks.</title><p>This species has male genitalia very similar with <italic><tp:taxon-name>Allocota viridipennis</tp:taxon-name></italic> Motschulsky implying they could be synonyms. However, their constant differences on elytral and ventral color, as well as the distribution gap make us quite doubtful to synonymize them at present. Therefore, we keep them as distinct species before more specimens are available, especially those from Indo-China.</p><p><!--PageBreak-->The shape of right paramere apex is quite different among specimens of this species. (<xref ref-type="fig" rid="F40">Figs 103, 104</xref>) According to examined materials of some other species in <tp:taxon-name>Physoderina</tp:taxon-name>, we speculate that in this subtribe the shape of right paramere is an intraspecifically variable character, but less variable between different genera (<xref ref-type="fig" rid="F40">Figs 95–110</xref>). Therefore, this character has no taxonomic importance at both species and genus levels.</p></tp:treatment-sec><tp:treatment-sec><!--Section generated to contain objects referenced in tp:taxon-treatment.--><fig id="F3" position="float" orientation="portrait"><label>Figures 13-18.</label><caption><p>Habitus, scale bars = 2.0 mm: <bold>13</bold> <italic><tp:taxon-name>Diamella cupreomicans</tp:taxon-name></italic> (Oberthür), a specimen from Hainan <bold>14</bold> <italic><tp:taxon-name>Allocota viridipennis</tp:taxon-name></italic> Motschulsky, a specimen from Java <bold>15</bold> <italic><tp:taxon-name>Allocota viridipennis</tp:taxon-name></italic> Motschulsky, a specimen from Singapore <bold>16</bold> <italic><tp:taxon-name>Allocota cyanipennis</tp:taxon-name></italic> Heller, a specimen from Philippines <bold>17</bold> <italic><tp:taxon-name>Allocota bicolor</tp:taxon-name></italic> sp. n., a paratype from Hainan <bold>18</bold> <italic><tp:taxon-name>Allocota aurata</tp:taxon-name></italic> (Bates), a specimen from Japan.</p></caption><graphic xmlns:xlink="http://www.w3.org/1999/xlink" xlink:href="ZooKeys-284-001-g003.jpg" position="float" orientation="portrait" xlink:type="simple"/></fig><fig id="F4" position="float" orientation="portrait"><label>Figures 19–24.</label><caption><p>Habitus, scale bars = 2.0 mm: <bold>19</bold> <italic><tp:taxon-name>Allocota aurata</tp:taxon-name></italic> (Bates), a specimen from Hainan <bold>20</bold> <italic><tp:taxon-name>Allocota aurata</tp:taxon-name></italic> (Bates), a specimen from Yunnan <bold>21</bold> <italic><tp:taxon-name>Allocota aurata</tp:taxon-name></italic> (Bates), a specimen from Yunnan <bold>22</bold> <italic><tp:taxon-name>Lachnoderma asperum</tp:taxon-name></italic> Bates, a specimen from Taiwan <bold>23</bold> <italic><tp:taxon-name>Lachnoderma biguttatum</tp:taxon-name></italic> Bates, a specimen from Yunnan <bold>24</bold> <italic><tp:taxon-name>Dasiosoma quadraticolle</tp:taxon-name></italic> sp. n., a paratype from Yunnan.</p></caption><graphic xmlns:xlink="http://www.w3.org/1999/xlink" xlink:href="ZooKeys-284-001-g004.jpg" position="float" orientation="portrait" xlink:type="simple"/></fig><fig id="F9" position="float" orientation="portrait"><label>Figures 49–54.</label><caption><p>Type materials, scale bars = 2.0 mm: <bold>49</bold> Lectotype of <italic><tp:taxon-name>Allocota caerulea</tp:taxon-name></italic> Andrewes [= <italic><tp:taxon-name>Allocota viridipennis</tp:taxon-name></italic> Motschulsky] <bold>50</bold> Holotype of <italic><tp:taxon-name>Allocota cyanipennis</tp:taxon-name></italic> Heller <bold>51</bold> Lectotype of <italic><tp:taxon-name>Taicona aurata</tp:taxon-name></italic> Bates [= <italic><tp:taxon-name>Allocota aurata</tp:taxon-name></italic> (Bates)] <bold>52</bold> Holotype of <italic><tp:taxon-name>Allocota bicolor</tp:taxon-name></italic> sp. n. <bold>53</bold> Syntype of <italic><tp:taxon-name>Dasiosoma testaceum</tp:taxon-name></italic> Britton <bold>54</bold> Holotype of <italic><tp:taxon-name>Dasiosoma hirsutum</tp:taxon-name></italic> Basilewsky [= <italic><tp:taxon-name>Dasiosoma basilewskyi</tp:taxon-name></italic> nom. n.].</p></caption><graphic xmlns:xlink="http://www.w3.org/1999/xlink" xlink:href="ZooKeys-284-001-g009.jpg" position="float" orientation="portrait" xlink:type="simple"/></fig><fig id="F27" position="float" orientation="portrait"><label>Figure 82.</label><caption><p>Median lobe of male genitalia, right-lateral, ventral, left-lateral, dorsal views of <italic><tp:taxon-name>Allocota aurata</tp:taxon-name></italic> (Bates), a specimen from Japan.</p></caption><graphic xmlns:xlink="http://www.w3.org/1999/xlink" xlink:href="ZooKeys-284-001-g027.jpg" position="float" orientation="portrait" xlink:type="simple"/></fig><fig id="F28" position="float" orientation="portrait"><label>Figure 83.</label><caption><p>Median lobe of male genitalia, right-lateral, ventral, left-lateral, dorsal views of <italic><tp:taxon-name>Allocota aurata</tp:taxon-name></italic> (Bates), a specimen from Tonkin.</p></caption><graphic xmlns:xlink="http://www.w3.org/1999/xlink" xlink:href="ZooKeys-284-001-g028.jpg" position="float" orientation="portrait" xlink:type="simple"/></fig><fig id="F40" position="float" orientation="portrait"><label>Figures 95–110.</label><caption><p>Left and right parameres of male genitalia, scale bars = 0.2 mm: <bold>95</bold> <italic><tp:taxon-name>Paraphaea binotata</tp:taxon-name></italic> (Dejean), a specimen from Guangxi <bold>96</bold> <italic><tp:taxon-name>Paraphaea minor</tp:taxon-name></italic> sp. n., holotype <bold>97</bold> <italic><tp:taxon-name>Anchista brunnea</tp:taxon-name></italic> (Wiedemann), a paralectotype of <italic>picea</italic> Chaudoir <bold>98</bold> <italic><tp:taxon-name>Anchista pilosa</tp:taxon-name></italic> sp. n., holotype <bold>99</bold> <italic><tp:taxon-name>Metallanchista laticollis</tp:taxon-name></italic> sp. n., holotype <bold>100</bold> <italic><tp:taxon-name>Physodera amplicollis</tp:taxon-name></italic> van de Poll, a specimen from Taiwan <bold>101</bold> <italic><tp:taxon-name>Diamella cupreomicans</tp:taxon-name></italic> (Oberthür), a specimen from Yunnan <bold>102</bold> <italic><tp:taxon-name>Diamella arrowi</tp:taxon-name></italic> (Jedlička), holotype <bold>103</bold> <italic><tp:taxon-name>Allocota aurata</tp:taxon-name></italic> (Bates), a specimen from Tonkin <bold>104</bold> <italic><tp:taxon-name>Allocota aurata</tp:taxon-name></italic> (Bates), a specimen from Shaanxi <bold>105</bold> <italic><tp:taxon-name>Allocota bicolor</tp:taxon-name></italic> sp. n., holotype <bold>106</bold> <italic><tp:taxon-name>Lachnoderma asperum</tp:taxon-name></italic> Bates, a specimen from Taiwan <bold>107</bold> <italic><tp:taxon-name>Dasiosoma ivorense</tp:taxon-name></italic> Basilewsky, a paratype from Cote d’Ivoire <bold>108</bold> <italic><tp:taxon-name>Dasiosoma quadraticolle</tp:taxon-name></italic> sp. n., holotype <bold>109</bold> <italic><tp:taxon-name>Orionella kathmanduensis</tp:taxon-name></italic> (Kirschenhofer), a specimen from Nepal <bold>110</bold> <italic><tp:taxon-name>Endynomena pradieri</tp:taxon-name></italic> (Fairmaire), a specimen from Fujian.</p></caption><graphic xmlns:xlink="http://www.w3.org/1999/xlink" xlink:href="ZooKeys-284-001-g040.jpg" position="float" orientation="portrait" xlink:type="simple"/></fig><fig id="F41" position="float" orientation="portrait"><label>Figures 111–125.</label><caption><p>Left ovipositors of females, ventral view, scale bars = 0.2 mm: <bold>111</bold> <italic><tp:taxon-name>Paraphaea binotata</tp:taxon-name></italic> (Dejean), a specimen from Guangxi <bold>112</bold> <italic><tp:taxon-name>Paraphaea minor</tp:taxon-name></italic> sp. n., a paratype from Hainan <bold>113</bold> <italic><tp:taxon-name>Paraphaea philippinensis</tp:taxon-name></italic> (Jedlička), holotype <bold>114</bold> <italic><tp:taxon-name>Anchista fenestrata fenestrata</tp:taxon-name></italic> (Schmidt-Göbel), a specimen from Nepal <bold>115</bold> <italic><tp:taxon-name>Physodera dejeani</tp:taxon-name></italic> Eschscholtz, a specimen from Yunnan <bold>116</bold> <italic><tp:taxon-name>Physodera eschscholtzii</tp:taxon-name></italic> Parry, a specimen from Yunnan <bold>117</bold> <italic><tp:taxon-name>Diamella cupreomicans</tp:taxon-name></italic> (Oberthür), a specimen from Yunnan <bold>118</bold> <italic><tp:taxon-name>Allocota aurata</tp:taxon-name></italic> (Bates), a specimen from Shaanxi <bold>119</bold> <italic><tp:taxon-name>Allocota bicolor</tp:taxon-name></italic> sp. n., a paratype from Guangdong <bold>120</bold> <italic><tp:taxon-name>Lachnoderma asperum</tp:taxon-name></italic> Bates, a specimen from Zhejiang <bold>121</bold> <italic><tp:taxon-name>Dasiosoma bellum</tp:taxon-name></italic> (Habu), a specimen from Guangdong <bold>122</bold> <italic><tp:taxon-name>Dasiosoma maindroni</tp:taxon-name></italic> (Tian &amp; Deuve), a specimen from Tonkin <bold>123</bold> <italic><tp:taxon-name>Dasiosoma quadraticolle</tp:taxon-name></italic> sp. n., a paratype from Yunnan <bold>124</bold> <italic><tp:taxon-name>Orionella lewisii</tp:taxon-name></italic> (Bates), a specimen from Zhejiang <bold>125</bold> <italic><tp:taxon-name>Endynomena pradieri</tp:taxon-name></italic> (Fairmaire), a specimen from Taiwan.</p></caption><graphic xmlns:xlink="http://www.w3.org/1999/xlink" xlink:href="ZooKeys-284-001-g041.jpg" position="float" orientation="portrait" xlink:type="simple"/></fig><fig id="F43" position="float" orientation="portrait"><label>Figures 132–137.</label><caption><p>Internal reproductive system of females, scale bars = 0.2 mm: <bold>132</bold> <italic><tp:taxon-name>Diamella cupreomicans</tp:taxon-name></italic> (Oberthür), a specimen from Yunnan <bold>133</bold> <italic><tp:taxon-name>Allocota aurata</tp:taxon-name></italic> (Bates), a specimen from Shaanxi <bold>134</bold> <italic><tp:taxon-name>Allocota bicolor</tp:taxon-name></italic> sp. n., a paratype from Yunnan <bold>135</bold> <italic><tp:taxon-name>Lachnoderma asperum</tp:taxon-name></italic> Bates, a specimen from Zhejiang <bold>136</bold> <italic><tp:taxon-name>Dasiosoma maindroni</tp:taxon-name></italic> (Tian &amp; Deuve), a specimen from Tonkin <bold>137</bold> <italic><tp:taxon-name>Dasiosoma hirsutum</tp:taxon-name></italic> (Bates), lectotype.</p></caption><graphic xmlns:xlink="http://www.w3.org/1999/xlink" xlink:href="ZooKeys-284-001-g043.jpg" position="float" orientation="portrait" xlink:type="simple"/></fig><fig id="F44" position="float" orientation="portrait"><label>Figures 138–157.</label><caption><p>Characters of <tp:taxon-name>Physoderina</tp:taxon-name>. <bold>138–139</bold> Internal reproductive system of females, scale bars = 0.2 mm: <bold>138</bold> <italic><tp:taxon-name>Dasiosoma quadraticolle</tp:taxon-name></italic> sp. n., a paratype from Yunnan <bold>139</bold> <italic><tp:taxon-name>Orionella lewisii</tp:taxon-name></italic> (Bates), a specimen from Zhejiang. <bold>140–142</bold> Right protibia, ventral view, showing the reduction of cleaning spur, scale bars = 0.5 mm: <bold>140</bold> <italic><tp:taxon-name>Allocota aurata</tp:taxon-name></italic> (Bates) (cleaning spur absent) <bold>141</bold> <italic><tp:taxon-name>Allocota bicolor</tp:taxon-name></italic> sp. n. (cleaning spur fine) <bold>142</bold> <italic><tp:taxon-name>Diamella cupreomicans</tp:taxon-name></italic> (Oberthür) (cleaning spur well developed). <bold>143–146</bold> Terminal sternum, showing the setae and male emargination, scale bars = 0.5 mm:  <bold>143</bold> <italic><tp:taxon-name>Paraphaea binotata</tp:taxon-name></italic> (Dejean), male (deeply emarginate, one seta on each side) <bold>144</bold> <italic><tp:taxon-name>Paraphaea binotata</tp:taxon-name></italic> (Dejean) (straight, two setae on each side), female <bold>145</bold> <italic><tp:taxon-name>Allocota aurata</tp:taxon-name></italic> (Bates), male (moderately emarginate, two setae on each side) <bold>146</bold> <italic><tp:taxon-name>Allocota aurata</tp:taxon-name></italic> (Bates), female (straight, two setae on each side, right side unusually with an additional seta). <bold>147–148</bold> Umbilical series of 9th interval, right elytron, scale bars = 0.5 mm: <bold>147</bold> <italic><tp:taxon-name>Paraphaea binotata</tp:taxon-name></italic> (Dejean) (umbilical series placed in one row) <bold>148</bold> <italic><tp:taxon-name>Metallanchista laticollis</tp:taxon-name></italic> sp. n. (umbilical series placed in two rows). <bold>149–150</bold> Head, showing the different shape of mandibles, scale bars = 0.5 mm: <bold>149</bold> <italic><tp:taxon-name>Paraphaea formosana</tp:taxon-name></italic> (Jedlička) (mandibles moderately widen) <bold>150</bold> <italic><tp:taxon-name>Allocota bicolor</tp:taxon-name></italic> sp. n. (mandibles strongly widen). <bold>151–153</bold> Pronotum, showing the different length of setae on front angle, scale bars = 0.5 mm: <bold>151</bold> <italic><tp:taxon-name>Allocota viridipennis</tp:taxon-name></italic> Motschulsky, (setae short and fine) <bold>152</bold> <italic><tp:taxon-name>Allocota cyanipennis</tp:taxon-name></italic> Heller, (setae relative long) <bold>153</bold> <italic><tp:taxon-name>Allocota bicolor</tp:taxon-name></italic> sp. n., (setae very long). <bold>154–155</bold> Pronotum, showing the difference on lateral margin, scale bars = 0.5 mm: <bold>154</bold> <italic><tp:taxon-name>Anchista fenestrata fenestrata</tp:taxon-name></italic> (Schmidt-Göbel), (lateral margin slightly angulated in middle) <bold>155</bold> <italic><tp:taxon-name>Paraphaea formosana</tp:taxon-name></italic> (Jedlička), (lateral margin completely rounded in middle). <bold>156–157</bold> Pronotal hind angle, showing the geographical variation in <italic><tp:taxon-name>Allocota bicolor</tp:taxon-name></italic> sp. n., scale bars = 0.2 mm: <bold>156</bold> <italic><tp:taxon-name>Allocota bicolor</tp:taxon-name></italic> sp. n., a specimen from Guangdong, (hind angle sharp) <bold>157</bold> <italic><tp:taxon-name>Allocota bicolor</tp:taxon-name></italic> sp. n., holotype from Yunnan, (hind angle slightly rounded).</p></caption><graphic xmlns:xlink="http://www.w3.org/1999/xlink" xlink:href="ZooKeys-284-001-g044.jpg" position="float" orientation="portrait" xlink:type="simple"/></fig><fig id="F50" position="float" orientation="portrait"><label>Map 6.</label><caption><p>Known distribution of genus <italic><tp:taxon-name>Allocota</tp:taxon-name></italic>: ● <italic><tp:taxon-name>Allocota aurata</tp:taxon-name></italic> (Bates) ★ <italic><tp:taxon-name>Allocota cyanipennis</tp:taxon-name></italic> Heller ▲ <italic><tp:taxon-name>Allocota viridipennis</tp:taxon-name></italic> Motschulsky ◆ <italic><tp:taxon-name>Allocota bicolor</tp:taxon-name></italic> sp. n.</p></caption><graphic xmlns:xlink="http://www.w3.org/1999/xlink" xlink:href="ZooKeys-284-001-g050.jpg" position="float" orientation="portrait" xlink:type="simple"/></fig></tp:treatment-sec><ref-list><ref id="B23"><mixed-citation xmlns:xlink="http://www.w3.org/1999/xlink" xlink:type="simple"><person-group><name name-style="western"><surname>Bates</surname><given-names>HW</given-names></name></person-group> (<year>1873</year>)<article-title> On the Geodephagous Coleoptera of Japan. Fam. Carabidae.</article-title><source>The Transactions of the Entomological Society of London </source><volume>1873</volume> (<issue>2</issue>): <fpage>229</fpage>-<lpage>322</lpage>.</mixed-citation></ref><ref id="B24"><mixed-citation xmlns:xlink="http://www.w3.org/1999/xlink" xlink:type="simple"><person-group><name name-style="western"><surname>Bates</surname><given-names>HW</given-names></name></person-group> (<year>1876</year>)<article-title> Additions to the list of geadephagous Coleoptera of Japan, with synonimic and other remarks.</article-title><source>The Transactions of the Entomological Society of London </source><volume>1876</volume>: <fpage>1</fpage>-<lpage>5</lpage>.</mixed-citation></ref><ref id="B58"><mixed-citation xmlns:xlink="http://www.w3.org/1999/xlink" xlink:type="simple"><person-group><name name-style="western"><surname>Jedlička</surname><given-names>A</given-names></name></person-group> (<year>1963</year>)<article-title> Monographie der Truncatipennen aus Ostasien, Lebiinae- Odacanthinae- Braehyninae (Coleptera, Carabidae).</article-title><source>Entomologische Abhandlungen und Berichte aus dem Staatlichen Museum fuer Tierkunde in Dresden </source><volume>28</volume>: <fpage>269</fpage>-<lpage>579</lpage>.</mixed-citation></ref><ref id="B48"><mixed-citation xmlns:xlink="http://www.w3.org/1999/xlink" xlink:type="simple"><person-group><name name-style="western"><surname>Habu</surname><given-names>A</given-names></name></person-group> (<year>1967</year>)<source> Fauna Japonica, Carabidae Truncatipennes Group (Insecta: Coleoptera). Biogeographical Society of Japan. Japan, 338 pp.</source></mixed-citation></ref><ref id="B51"><mixed-citation xmlns:xlink="http://www.w3.org/1999/xlink" xlink:type="simple"><person-group><name name-style="western"><surname>Habu</surname><given-names>A</given-names></name></person-group> (<year>1982</year>)<article-title> Revised and supplementary notes on and descriptions of the Truncatipennes group of Japan (2) (Coleoptera, Carabidae).</article-title><source>Entomological Review of Japan </source><volume>37</volume> (<issue>2</issue>): <fpage>83</fpage>-<lpage>118</lpage>.</mixed-citation></ref><ref id="B85"><mixed-citation xmlns:xlink="http://www.w3.org/1999/xlink" xlink:type="simple"><person-group><name name-style="western"><surname>Uéno</surname><given-names>S</given-names></name><name name-style="western"><surname>Kurosawa</surname><given-names>Y</given-names></name><name name-style="western"><surname>Satô</surname><given-names>M</given-names></name></person-group> (<year>1985</year>)<source> The Coleoptera of Japan in Color Vol. II. Osaka, 514 pp.</source></mixed-citation></ref></ref-list></tp:taxon-treatment>
