# Supplementary material for: Taxonomic synopsis of the subtribe Physoderina (Coleoptera, Carabidae, Lebiini), with species revisions of eight genera
Source: Zookeys. 2013 Apr 4;(284):1–129. doi: 10.3897/zookeys.284.3983 (PMC3677377; doi:10.3897/zookeys.284.3983)
Supplement: XML Treatment for Allocota bicolor [file zookeys.284.3983-treatment25.xml]

<!DOCTYPE tp:taxon-treatment
  PUBLIC "-//TaxonX//DTD Taxonomic Treatment Publishing DTD v0 20100105//EN" "tax-treatment-NSO.dtd">
<tp:taxon-treatment xmlns:tp="http://www.plazi.org/taxpub"><tp:treatment-meta><mixed-citation publication-type="journal"><person-group><name><surname>Shi</surname><given-names>Hongliang</given-names></name><name><surname>Zhou</surname><given-names>Hongzhang</given-names></name><name><surname>Liang</surname><given-names>Hongbin</given-names></name></person-group><article-title>Taxonomic synopsis of the subtribe Physoderina (Coleoptera, Carabidae, Lebiini), with species revisions of eight genera</article-title><source>Zookeys</source><day>4</day><month>4</month><year>2013</year><volume>2013</volume><issue>284</issue><fpage>1</fpage><lpage>129</lpage><pub-id pub-id-type="doi">10.3897/zookeys.284.3983</pub-id></mixed-citation></tp:treatment-meta><tp:nomenclature><tp:taxon-name>
                            <tp:taxon-name-part taxon-name-part-type="genus">Allocota</tp:taxon-name-part>
                            <tp:taxon-name-part taxon-name-part-type="species">bicolor</tp:taxon-name-part>
                        <object-id xmlns:xlink="http://www.w3.org/1999/xlink" xlink:type="simple">urn:lsid:zoobank.org:act:E45EC11F-FE7D-438D-8822-50010A352653</object-id>
								<object-id xmlns:xlink="http://www.w3.org/1999/xlink" xlink:type="simple">http://species-id.net/wiki/Allocota_bicolor</object-id>
								</tp:taxon-name><tp:taxon-authority>Shi &amp; Liang</tp:taxon-authority><tp:taxon-status xmlns:xlink="http://www.w3.org/1999/xlink" xlink:type="simple">sp. n.</tp:taxon-status><xref ref-type="fig" rid="F3">Habitus: Figs 17</xref><xref ref-type="fig" rid="F9">52</xref><xref ref-type="fig" rid="F29">male genitalia: Figs 84</xref><xref ref-type="fig" rid="F40">105</xref><xref ref-type="fig" rid="F40">female genitalia: Figs 119</xref><xref ref-type="fig" rid="F43">134</xref></tp:nomenclature><tp:treatment-sec sec-type="Type material"><title>Type material.</title><p><bold>Holotype</bold> (IZAS): male, body length = 8.3 mm, pin mounted, genitalia dissected and deposited in microvial pinned under specimen, “China, Yunnan, Ruili / Dengga to Mafengshan; / <named-content xmlns:xlink="http://www.w3.org/1999/xlink" content-type="dwc:verbatimCoordinates" xlink:type="simple">23.95285°N, 97.59808°E</named-content> / <named-content xmlns:xlink="http://www.w3.org/1999/xlink" content-type="dwc:verbatimCoordinates" xlink:type="simple">23.94485°N, 97.55647°E</named-content>”; “927–1207m; 2009.VIII.10 / SHI H. L. leg.; Beating / Inst. of Zool., CAS / 瑞丽市等噶至麻风山"; “IOZ(E)1891845”; "HOLOTYPE ♂/ Allocota bicolor/ new species / Des. SHI H. L. 2011” [red label][Figs 52, 84, 105]. <bold>Paratypes</bold> (10 males, 13 females): <bold>Yunnan</bold>: 2 males (IZAS), “China, Yunnan, Ruili / Dengga to Mafengshan; / <named-content xmlns:xlink="http://www.w3.org/1999/xlink" content-type="dwc:verbatimCoordinates" xlink:type="simple">23.95285°N, 97.59808°E</named-content> / <named-content xmlns:xlink="http://www.w3.org/1999/xlink" content-type="dwc:verbatimCoordinates" xlink:type="simple">23.94485°N, 97.55647°E</named-content>”; “927–1207m; 2009.VIII.10 / SHI H. L. leg.; Beating / Inst. of Zool., CAS / 瑞丽市等噶至麻风山"; “PARATYPE/ Allocota bicolor/ new species / Des. SHI H. L. 2011” [red label]. 1 male 2 females (IZAS) [the male preserved in 100% alcohol, females pinned], “CHINA, Yunnan, Ruili, / Dengga to Sepeng bridge; / <named-content xmlns:xlink="http://www.w3.org/1999/xlink" content-type="dwc:verbatimCoordinates" xlink:type="simple">23.95285°N, 97.59808°E</named-content> / <named-content xmlns:xlink="http://www.w3.org/1999/xlink" content-type="dwc:verbatimCoordinates" xlink:type="simple">23.97518°N, 97.56944°E</named-content>”; “927–807m; 2009.VIII.11 / SHI H. L. leg., Beating; / Inst. of Zool., CAS / 瑞丽市等噶至色蓬桥”; “PARATYPE/ Allocota bicolor/ new species / Des. SHI H. L. 2011” [red label] [Fig. 134]. 1 female (HBUM), “2005-VIII-3 / 云南瑞丽市勐秀 / 2150m 毛本勇 / 河北大学博物馆” [2005-VIII-3 / Yunnan, Ruili, Mengxiu / 2150m Mao Benyong leg. / Hebei University Museum]; “PARATYPE/ Allocota bicolor/ new species / Des. SHI H. L. 2011” [red label]. 1 male 1 female (CBW), “CHINA, Yunnan Prov., / Xishuangbanna, Menglun / Reserve, west part. 570m / 2009.VI.2; BI Wenxuan leg.”; “PARATYPE/ Allocota bicolor/ new species / Des. SHI H. L. 2011” [red label]. <bold>Guangdong</bold>: 1 female (IZAS), “CHINA, Guangdong Prov., / Shixing County, Mt. Che- / baling, Xianrendong; / <named-content xmlns:xlink="http://www.w3.org/1999/xlink" content-type="dwc:verbatimCoordinates" xlink:type="simple">24.73478°N, 114.20727°E</named-content>”; “508m; 2008.VII.23 / vegetation beating; / LIANG Hongbin leg. / Ins. of Zool., CAS”; “PARATYPE/ Allocota bicolor/ new species / Des. SHI H. L. 2011” [red label][Fig. 119]. 1 female (IZAS) “CHINA, Guangdong / Shixing, Chebaling / Chayuan (Tea Garden) / N24.72320, E114.25640”; “354m, 2008.7.27 day / Liang H. B.; vegetation; Institute of Zoology / 广东始兴县车八岭”; “PARATYPE/ Allocota bicolor/ new species / Des. SHI H. L. 2011” [red label]. <bold>Hainan</bold>: 1male, 1 female (IZAS), “CHINA, Hainan, / Ledong, Jianfengling, / 5th area; beating / <named-content xmlns:xlink="http://www.w3.org/1999/xlink" content-type="dwc:verbatimCoordinates" xlink:type="simple">18.73263°N, 108.87023°E</named-content>”; “978m; 2009.XII.3; Day / Lin Meiying coll. / Inst. of Zoology, CAS / 尖峰岭核心区五区”; “PARATYPE/ Allocota bicolor/ new species / Des. SHI H. L. 2011” [red label][Fig. 17]. 1 male (IZAS) <!--PageBreak-->[preserved in 100% alcohol], “CHINA, Hainan, Wuzhi- / shan Mt., way to the peak; / beating; / <named-content xmlns:xlink="http://www.w3.org/1999/xlink" content-type="dwc:verbatimCoordinates" xlink:type="simple">18.90161°N, 109.68844°E</named-content>”; “997m; 2009.XI.28 / LIANG Hongbin leg. / Inst. of Zool., CAS / 海南五指山主峰”; “PARATYPE/ Allocota bicolor/ new species / Des. SHI H. L. 2011” [red label]. <bold>Vietnam</bold>: 1 female (NNML), “Museum Leiden / Viet Nam (Dak Lak Prov.) Chu / Yang Sin N. P.: 6–8 km S of / head quarters: S of Dam / construction-site. 2–10.vi.2007. / Leg. C. van Achterberg, R. de / Vries &amp; E. Gasso Miracle”; “primary evergreen forest near / stream; in malaise traps; 800- / 820m, 12°26'26.3"N / 108°19'58.5"E”. <bold>Laos</bold>: 2 males, 2 females (NHMB), “LAOS-NE, Houa Phan prov., / 20°11–13'N 103°59'–104°01'E, / Ban Saluei – Phou Pane Mt., / 9.–17.vi.2009, 1300–1900 m, / Michael Geiser leg.”; “NHMB Basel, NMPC Prague / Laos 2009 Expedition: / M. Brancucci, M. Geiser, / Z. Kraus, D. Hauck, V. Kubáň”; “PARATYPE/ Allocota bicolor/ new species / Des. SHI H. L. 2011” [red label]. 2 males, 2 females (NHMB), “LAOS-NE, Houa Phan prov., / ~20°13'N, 104°00'E, / PHOU PANE Mt., / 1.–16.vi.2009, 1350~1500 m, / M. Brancucci leg.”; “NHMB Basel, NMPC Prague / Laos 2009 Expedition: / M. Brancucci, M. Geiser, / Z. Kraus, D. Hauck, V. Kubáň”; “PARATYPE/ Allocota bicolor/ new species / Des. SHI H. L. 2011” [red label]. <bold>Thailand</bold>: 1 female (CMB), “Thailand, Prov. Nan. Bo Khua/ 19.4-7.5.2004/ Moravec Petr”.</p></tp:treatment-sec><tp:treatment-sec sec-type="Diagnosis"><title>Diagnosis.</title><p>Elytra metallic blue, disc without reddish patch; metasternum and abdomen not darker than prosternum; front angles of pronotum with long setae (<xref ref-type="fig" rid="F44">Fig. 153</xref>); elytral 7th interval with setigerous pores; protibiae with cleaning spur present but very fine (<xref ref-type="fig" rid="F44">Fig. 141</xref>); internal sac of aedeagus without setose area near middle, apex of secondary flagellum simple.</p><p>From dorsal color, this new species resembles <italic><tp:taxon-name>Allocota viridipennis</tp:taxon-name></italic> Motschulsky or <italic><tp:taxon-name>Allocota cyanipennis</tp:taxon-name></italic> Heller, but it is actually more isolated in the genus than it appears. The new species can be distinguished from the other three species of the genus in having: (1) protibiae with cleaning spur present, but absent in other species; (2) males with adhesive hairs rudimentary on first three mesotarsomeres, but well developed on 1st and 2nd mesotarsomeres in other species; (3) males with terminal labial palpomeres truncate, but fusiform in the other species; (4) setae on pronotal front angles longer than in other species; (5) internal sac of aedeagus without setose area near middle.</p></tp:treatment-sec><tp:treatment-sec sec-type="Description"><title>Description.</title><p>Body length 7.5–8.7 mm; head and pronotum vivid orange red; mouthparts yellowish brown, palpomeres dark brown, apex of terminal labial and maxillary palpomeres yellow; base of 1st antennomere yellowish, remaining part of 1st antennomere and 2nd to 4th antennomeres piceous, gradually turning to brownish after 5th antennomere; elytra metallic blue, elytral suture and lateral margins metallic; legs with most parts much darker than pronotum, coxae, trochanters and base of femora yellow, apical part of femora and tibiae nearly black, tarsomeres usually dark brown; ventral side of head and prosternum almost the same color as dorsal side; metasternum and abdomen yellowish, not darker than prosternum. <bold>Head</bold> glabrous, without punctures, microsculpture indistinct; males with terminal labial palpomeres expanded at apex, truncate but not strongly securiform. <bold>Pronotum</bold> glabrous,cor<!--PageBreak-->diform, widest at about apical one-third; ratio PW/PL 1.30 to 1.40; pronotal base briefly but distinctly lobed; disc moderately convex, microsculpture indistinct, without punctures; front angles with long setae, distinctly longer than other species of the genus; hind angles with a few secondary setae; lateral explanate areas moderately wide, without punctures; lateral margins slightly expanded in middle, usually slightly sinuate before hind angles; hind angles usually rounded or subrectangular, not sharp or projected (<xref ref-type="fig" rid="F44">Fig. 157</xref>), but in two females from Guangdong, hind angles sharp, acute, distinctly projected (<xref ref-type="fig" rid="F44">Fig. 156</xref>); basal foveae very shallow, without punctures; median line very fine, indistinct; disc finely transversely rugose. <bold>Elytra</bold> with striae slightly sulcate, finely punctate; 7th, 8th striae and base of the remaining striae nearly unimpressed; intervals not distinctly convex, without accessory setae; microsculpture absent; 3rd, 5th and 7th intervals with four to ten setigerous pores, their positions variable, most of them on center of interval; lateral margins with some short and fine but distinct setae. <bold>Legs.</bold> Protibiae with cleaning spur present, but fine and short (<xref ref-type="fig" rid="F44">Fig. 141</xref>); males with adhesive hairs rudimentary (two rows, weakly present near apex) on first three mesotarsomeres. <bold>Male genitalia</bold> with median lobe of aedeagus stout, apex slightly bent to right side in dorsal view, right margin not curved before apical lamella; apical lamella placed on right side, triangular, length equal to its basal width, apex not sharp; internal sac without setose area near middle; secondary flagellum reaching apical orifice, apex simple; trumpet-form expansion with ventral margin not expanded (<xref ref-type="fig" rid="F29">Fig. 84</xref>). <bold>Female genitalia.</bold> Spermatheca straight, tubiform, moderately long; apical half slightly widened, apical third with distinct ring-sculpture; spermathecal gland inserted near middle of spermatheca, not branched, fine, base not distinctly thickened, much longer than spermatheca (<xref ref-type="fig" rid="F43">Fig. 134</xref>). Apical segment of ovipositor very short, slightly longer than width; outer margin straight; inner margin curved, with fine setae on apical half; membranous extension fine, placed on the outer side of apex (<xref ref-type="fig" rid="F41">Fig. 119</xref>).</p></tp:treatment-sec><tp:treatment-sec sec-type="Distribution"><title>Distribution</title><p>(<xref ref-type="fig" rid="F50">Map 6</xref>). China (Yunnan, Guangdong, Hainan), Vietnam, Laos, Thailand.</p></tp:treatment-sec><tp:treatment-sec sec-type="Etymology"><title>Etymology.</title><p>The name “<italic>bicolor</italic>” is a Latin noun, referring to the sharp contrast between the orange head and pronotum and the metallic blue elytra.</p></tp:treatment-sec><tp:treatment-sec sec-type="Geographical variation"><title>Geographical variation.</title><p>Two female paratypes coming from Guangdong are slightly different from the holotype from Yunnan in pronotal shape. Their pronotum hind angles are sharper and more projected, and lateral margins are more strongly sinuate before hind angles (<xref ref-type="fig" rid="F44">Fig. 156</xref>) than in the holotype (<xref ref-type="fig" rid="F44">Fig. 157</xref>). But the other characters are the same, and we consider they are just geographical variations.</p></tp:treatment-sec><tp:treatment-sec sec-type="Remarks"><title>Remarks.</title><p>The new species is a special lineage in <italic><tp:taxon-name>Allocota</tp:taxon-name></italic>, and could be the most primitive one of the genus, based on some primary characters such as presence of cleaning spur on protibiae. Moreover, the female reproductive system and male secondary characters (labial palpomeres, adhesive hairs on tarsomeres, setae on terminal sternum) are similar to <italic><tp:taxon-name>Physodera eschscholtzii</tp:taxon-name></italic>, but they are totally different in ovipositor. Similarity between these two species may also suggest the affinity between genera <italic><tp:taxon-name>Allocota</tp:taxon-name></italic> and <italic><tp:taxon-name>Physodera</tp:taxon-name></italic>.</p><!--PageBreak--></tp:treatment-sec><tp:treatment-sec><!--Section generated to contain objects referenced in tp:taxon-treatment.--><fig id="F3" position="float" orientation="portrait"><label>Figures 13-18.</label><caption><p>Habitus, scale bars = 2.0 mm: <bold>13</bold> <italic><tp:taxon-name>Diamella cupreomicans</tp:taxon-name></italic> (Oberthür), a specimen from Hainan <bold>14</bold> <italic><tp:taxon-name>Allocota viridipennis</tp:taxon-name></italic> Motschulsky, a specimen from Java <bold>15</bold> <italic><tp:taxon-name>Allocota viridipennis</tp:taxon-name></italic> Motschulsky, a specimen from Singapore <bold>16</bold> <italic><tp:taxon-name>Allocota cyanipennis</tp:taxon-name></italic> Heller, a specimen from Philippines <bold>17</bold> <italic><tp:taxon-name>Allocota bicolor</tp:taxon-name></italic> sp. n., a paratype from Hainan <bold>18</bold> <italic><tp:taxon-name>Allocota aurata</tp:taxon-name></italic> (Bates), a specimen from Japan.</p></caption><graphic xmlns:xlink="http://www.w3.org/1999/xlink" xlink:href="ZooKeys-284-001-g003.jpg" position="float" orientation="portrait" xlink:type="simple"/></fig><fig id="F9" position="float" orientation="portrait"><label>Figures 49–54.</label><caption><p>Type materials, scale bars = 2.0 mm: <bold>49</bold> Lectotype of <italic><tp:taxon-name>Allocota caerulea</tp:taxon-name></italic> Andrewes [= <italic><tp:taxon-name>Allocota viridipennis</tp:taxon-name></italic> Motschulsky] <bold>50</bold> Holotype of <italic><tp:taxon-name>Allocota cyanipennis</tp:taxon-name></italic> Heller <bold>51</bold> Lectotype of <italic><tp:taxon-name>Taicona aurata</tp:taxon-name></italic> Bates [= <italic><tp:taxon-name>Allocota aurata</tp:taxon-name></italic> (Bates)] <bold>52</bold> Holotype of <italic><tp:taxon-name>Allocota bicolor</tp:taxon-name></italic> sp. n. <bold>53</bold> Syntype of <italic><tp:taxon-name>Dasiosoma testaceum</tp:taxon-name></italic> Britton <bold>54</bold> Holotype of <italic><tp:taxon-name>Dasiosoma hirsutum</tp:taxon-name></italic> Basilewsky [= <italic><tp:taxon-name>Dasiosoma basilewskyi</tp:taxon-name></italic> nom. n.].</p></caption><graphic xmlns:xlink="http://www.w3.org/1999/xlink" xlink:href="ZooKeys-284-001-g009.jpg" position="float" orientation="portrait" xlink:type="simple"/></fig><fig id="F29" position="float" orientation="portrait"><label>Figure 84.</label><caption><p>Median lobe of male genitalia, right-lateral, ventral, left-lateral, dorsal views of <italic><tp:taxon-name>Allocota bicolor</tp:taxon-name></italic> sp. n., holotype.</p></caption><graphic xmlns:xlink="http://www.w3.org/1999/xlink" xlink:href="ZooKeys-284-001-g029.jpg" position="float" orientation="portrait" xlink:type="simple"/></fig><fig id="F40" position="float" orientation="portrait"><label>Figures 95–110.</label><caption><p>Left and right parameres of male genitalia, scale bars = 0.2 mm: <bold>95</bold> <italic><tp:taxon-name>Paraphaea binotata</tp:taxon-name></italic> (Dejean), a specimen from Guangxi <bold>96</bold> <italic><tp:taxon-name>Paraphaea minor</tp:taxon-name></italic> sp. n., holotype <bold>97</bold> <italic><tp:taxon-name>Anchista brunnea</tp:taxon-name></italic> (Wiedemann), a paralectotype of <italic>picea</italic> Chaudoir <bold>98</bold> <italic><tp:taxon-name>Anchista pilosa</tp:taxon-name></italic> sp. n., holotype <bold>99</bold> <italic><tp:taxon-name>Metallanchista laticollis</tp:taxon-name></italic> sp. n., holotype <bold>100</bold> <italic><tp:taxon-name>Physodera amplicollis</tp:taxon-name></italic> van de Poll, a specimen from Taiwan <bold>101</bold> <italic><tp:taxon-name>Diamella cupreomicans</tp:taxon-name></italic> (Oberthür), a specimen from Yunnan <bold>102</bold> <italic><tp:taxon-name>Diamella arrowi</tp:taxon-name></italic> (Jedlička), holotype <bold>103</bold> <italic><tp:taxon-name>Allocota aurata</tp:taxon-name></italic> (Bates), a specimen from Tonkin <bold>104</bold> <italic><tp:taxon-name>Allocota aurata</tp:taxon-name></italic> (Bates), a specimen from Shaanxi <bold>105</bold> <italic><tp:taxon-name>Allocota bicolor</tp:taxon-name></italic> sp. n., holotype <bold>106</bold> <italic><tp:taxon-name>Lachnoderma asperum</tp:taxon-name></italic> Bates, a specimen from Taiwan <bold>107</bold> <italic><tp:taxon-name>Dasiosoma ivorense</tp:taxon-name></italic> Basilewsky, a paratype from Cote d’Ivoire <bold>108</bold> <italic><tp:taxon-name>Dasiosoma quadraticolle</tp:taxon-name></italic> sp. n., holotype <bold>109</bold> <italic><tp:taxon-name>Orionella kathmanduensis</tp:taxon-name></italic> (Kirschenhofer), a specimen from Nepal <bold>110</bold> <italic><tp:taxon-name>Endynomena pradieri</tp:taxon-name></italic> (Fairmaire), a specimen from Fujian.</p></caption><graphic xmlns:xlink="http://www.w3.org/1999/xlink" xlink:href="ZooKeys-284-001-g040.jpg" position="float" orientation="portrait" xlink:type="simple"/></fig><fig id="F43" position="float" orientation="portrait"><label>Figures 132–137.</label><caption><p>Internal reproductive system of females, scale bars = 0.2 mm: <bold>132</bold> <italic><tp:taxon-name>Diamella cupreomicans</tp:taxon-name></italic> (Oberthür), a specimen from Yunnan <bold>133</bold> <italic><tp:taxon-name>Allocota aurata</tp:taxon-name></italic> (Bates), a specimen from Shaanxi <bold>134</bold> <italic><tp:taxon-name>Allocota bicolor</tp:taxon-name></italic> sp. n., a paratype from Yunnan <bold>135</bold> <italic><tp:taxon-name>Lachnoderma asperum</tp:taxon-name></italic> Bates, a specimen from Zhejiang <bold>136</bold> <italic><tp:taxon-name>Dasiosoma maindroni</tp:taxon-name></italic> (Tian &amp; Deuve), a specimen from Tonkin <bold>137</bold> <italic><tp:taxon-name>Dasiosoma hirsutum</tp:taxon-name></italic> (Bates), lectotype.</p></caption><graphic xmlns:xlink="http://www.w3.org/1999/xlink" xlink:href="ZooKeys-284-001-g043.jpg" position="float" orientation="portrait" xlink:type="simple"/></fig><fig id="F44" position="float" orientation="portrait"><label>Figures 138–157.</label><caption><p>Characters of <tp:taxon-name>Physoderina</tp:taxon-name>. <bold>138–139</bold> Internal reproductive system of females, scale bars = 0.2 mm: <bold>138</bold> <italic><tp:taxon-name>Dasiosoma quadraticolle</tp:taxon-name></italic> sp. n., a paratype from Yunnan <bold>139</bold> <italic><tp:taxon-name>Orionella lewisii</tp:taxon-name></italic> (Bates), a specimen from Zhejiang. <bold>140–142</bold> Right protibia, ventral view, showing the reduction of cleaning spur, scale bars = 0.5 mm: <bold>140</bold> <italic><tp:taxon-name>Allocota aurata</tp:taxon-name></italic> (Bates) (cleaning spur absent) <bold>141</bold> <italic><tp:taxon-name>Allocota bicolor</tp:taxon-name></italic> sp. n. (cleaning spur fine) <bold>142</bold> <italic><tp:taxon-name>Diamella cupreomicans</tp:taxon-name></italic> (Oberthür) (cleaning spur well developed). <bold>143–146</bold> Terminal sternum, showing the setae and male emargination, scale bars = 0.5 mm:  <bold>143</bold> <italic><tp:taxon-name>Paraphaea binotata</tp:taxon-name></italic> (Dejean), male (deeply emarginate, one seta on each side) <bold>144</bold> <italic><tp:taxon-name>Paraphaea binotata</tp:taxon-name></italic> (Dejean) (straight, two setae on each side), female <bold>145</bold> <italic><tp:taxon-name>Allocota aurata</tp:taxon-name></italic> (Bates), male (moderately emarginate, two setae on each side) <bold>146</bold> <italic><tp:taxon-name>Allocota aurata</tp:taxon-name></italic> (Bates), female (straight, two setae on each side, right side unusually with an additional seta). <bold>147–148</bold> Umbilical series of 9th interval, right elytron, scale bars = 0.5 mm: <bold>147</bold> <italic><tp:taxon-name>Paraphaea binotata</tp:taxon-name></italic> (Dejean) (umbilical series placed in one row) <bold>148</bold> <italic><tp:taxon-name>Metallanchista laticollis</tp:taxon-name></italic> sp. n. (umbilical series placed in two rows). <bold>149–150</bold> Head, showing the different shape of mandibles, scale bars = 0.5 mm: <bold>149</bold> <italic><tp:taxon-name>Paraphaea formosana</tp:taxon-name></italic> (Jedlička) (mandibles moderately widen) <bold>150</bold> <italic><tp:taxon-name>Allocota bicolor</tp:taxon-name></italic> sp. n. (mandibles strongly widen). <bold>151–153</bold> Pronotum, showing the different length of setae on front angle, scale bars = 0.5 mm: <bold>151</bold> <italic><tp:taxon-name>Allocota viridipennis</tp:taxon-name></italic> Motschulsky, (setae short and fine) <bold>152</bold> <italic><tp:taxon-name>Allocota cyanipennis</tp:taxon-name></italic> Heller, (setae relative long) <bold>153</bold> <italic><tp:taxon-name>Allocota bicolor</tp:taxon-name></italic> sp. n., (setae very long). <bold>154–155</bold> Pronotum, showing the difference on lateral margin, scale bars = 0.5 mm: <bold>154</bold> <italic><tp:taxon-name>Anchista fenestrata fenestrata</tp:taxon-name></italic> (Schmidt-Göbel), (lateral margin slightly angulated in middle) <bold>155</bold> <italic><tp:taxon-name>Paraphaea formosana</tp:taxon-name></italic> (Jedlička), (lateral margin completely rounded in middle). <bold>156–157</bold> Pronotal hind angle, showing the geographical variation in <italic><tp:taxon-name>Allocota bicolor</tp:taxon-name></italic> sp. n., scale bars = 0.2 mm: <bold>156</bold> <italic><tp:taxon-name>Allocota bicolor</tp:taxon-name></italic> sp. n., a specimen from Guangdong, (hind angle sharp) <bold>157</bold> <italic><tp:taxon-name>Allocota bicolor</tp:taxon-name></italic> sp. n., holotype from Yunnan, (hind angle slightly rounded).</p></caption><graphic xmlns:xlink="http://www.w3.org/1999/xlink" xlink:href="ZooKeys-284-001-g044.jpg" position="float" orientation="portrait" xlink:type="simple"/></fig><fig id="F41" position="float" orientation="portrait"><label>Figures 111–125.</label><caption><p>Left ovipositors of females, ventral view, scale bars = 0.2 mm: <bold>111</bold> <italic><tp:taxon-name>Paraphaea binotata</tp:taxon-name></italic> (Dejean), a specimen from Guangxi <bold>112</bold> <italic><tp:taxon-name>Paraphaea minor</tp:taxon-name></italic> sp. n., a paratype from Hainan <bold>113</bold> <italic><tp:taxon-name>Paraphaea philippinensis</tp:taxon-name></italic> (Jedlička), holotype <bold>114</bold> <italic><tp:taxon-name>Anchista fenestrata fenestrata</tp:taxon-name></italic> (Schmidt-Göbel), a specimen from Nepal <bold>115</bold> <italic><tp:taxon-name>Physodera dejeani</tp:taxon-name></italic> Eschscholtz, a specimen from Yunnan <bold>116</bold> <italic><tp:taxon-name>Physodera eschscholtzii</tp:taxon-name></italic> Parry, a specimen from Yunnan <bold>117</bold> <italic><tp:taxon-name>Diamella cupreomicans</tp:taxon-name></italic> (Oberthür), a specimen from Yunnan <bold>118</bold> <italic><tp:taxon-name>Allocota aurata</tp:taxon-name></italic> (Bates), a specimen from Shaanxi <bold>119</bold> <italic><tp:taxon-name>Allocota bicolor</tp:taxon-name></italic> sp. n., a paratype from Guangdong <bold>120</bold> <italic><tp:taxon-name>Lachnoderma asperum</tp:taxon-name></italic> Bates, a specimen from Zhejiang <bold>121</bold> <italic><tp:taxon-name>Dasiosoma bellum</tp:taxon-name></italic> (Habu), a specimen from Guangdong <bold>122</bold> <italic><tp:taxon-name>Dasiosoma maindroni</tp:taxon-name></italic> (Tian &amp; Deuve), a specimen from Tonkin <bold>123</bold> <italic><tp:taxon-name>Dasiosoma quadraticolle</tp:taxon-name></italic> sp. n., a paratype from Yunnan <bold>124</bold> <italic><tp:taxon-name>Orionella lewisii</tp:taxon-name></italic> (Bates), a specimen from Zhejiang <bold>125</bold> <italic><tp:taxon-name>Endynomena pradieri</tp:taxon-name></italic> (Fairmaire), a specimen from Taiwan.</p></caption><graphic xmlns:xlink="http://www.w3.org/1999/xlink" xlink:href="ZooKeys-284-001-g041.jpg" position="float" orientation="portrait" xlink:type="simple"/></fig><fig id="F50" position="float" orientation="portrait"><label>Map 6.</label><caption><p>Known distribution of genus <italic><tp:taxon-name>Allocota</tp:taxon-name></italic>: ● <italic><tp:taxon-name>Allocota aurata</tp:taxon-name></italic> (Bates) ★ <italic><tp:taxon-name>Allocota cyanipennis</tp:taxon-name></italic> Heller ▲ <italic><tp:taxon-name>Allocota viridipennis</tp:taxon-name></italic> Motschulsky ◆ <italic><tp:taxon-name>Allocota bicolor</tp:taxon-name></italic> sp. n.</p></caption><graphic xmlns:xlink="http://www.w3.org/1999/xlink" xlink:href="ZooKeys-284-001-g050.jpg" position="float" orientation="portrait" xlink:type="simple"/></fig></tp:treatment-sec></tp:taxon-treatment>
