# Supplementary material for: Taxonomic synopsis of the subtribe Physoderina (Coleoptera, Carabidae, Lebiini), with species revisions of eight genera
Source: Zookeys. 2013 Apr 4;(284):1–129. doi: 10.3897/zookeys.284.3983 (PMC3677377; doi:10.3897/zookeys.284.3983)
Supplement: XML Treatment for Lachnoderma [file zookeys.284.3983-treatment26.xml]

<!DOCTYPE tp:taxon-treatment
  PUBLIC "-//TaxonX//DTD Taxonomic Treatment Publishing DTD v0 20100105//EN" "tax-treatment-NSO.dtd">
<tp:taxon-treatment xmlns:tp="http://www.plazi.org/taxpub"><tp:treatment-meta><mixed-citation publication-type="journal"><person-group><name><surname>Shi</surname><given-names>Hongliang</given-names></name><name><surname>Zhou</surname><given-names>Hongzhang</given-names></name><name><surname>Liang</surname><given-names>Hongbin</given-names></name></person-group><article-title>Taxonomic synopsis of the subtribe Physoderina (Coleoptera, Carabidae, Lebiini), with species revisions of eight genera</article-title><source>Zookeys</source><day>4</day><month>4</month><year>2013</year><volume>2013</volume><issue>284</issue><fpage>1</fpage><lpage>129</lpage><pub-id pub-id-type="doi">10.3897/zookeys.284.3983</pub-id></mixed-citation></tp:treatment-meta><tp:nomenclature><label>Genus</label><tp:taxon-name>
                            <tp:taxon-name-part taxon-name-part-type="genus">Lachnoderma</tp:taxon-name-part>
                        <object-id xmlns:xlink="http://www.w3.org/1999/xlink" xlink:type="simple">http://species-id.net/wiki/Lachnoderma</object-id>
								</tp:taxon-name><tp:taxon-authority>W. J. Macleay, 1873</tp:taxon-authority><xref ref-type="fig" rid="F4">Habitus: Figs 22, 23</xref><xref ref-type="fig" rid="F30">male genitalia: Figs 85</xref><xref ref-type="fig" rid="F40">106</xref><xref ref-type="fig" rid="F41">female genitalia: Figs 120</xref><xref ref-type="fig" rid="F43">135</xref><tp:nomenclature-citation-list><tp:nomenclature-citation><tp:taxon-name>Lachnoderma</tp:taxon-name><comment><xref ref-type="bibr" rid="B70">Macleay 1873</xref>: 321; <xref ref-type="bibr" rid="B35">Chaudoir 1877</xref>: 212; <xref ref-type="bibr" rid="B58">Jedlička 1963</xref>: 302; <xref ref-type="bibr" rid="B48">Habu 1967</xref>: 133; <xref ref-type="bibr" rid="B84">Tian and Deuve 2001</xref>: 123.</comment></tp:nomenclature-citation></tp:nomenclature-citation-list></tp:nomenclature><tp:treatment-sec sec-type="Type-species"><title>Type-species:</title><p><italic><tp:taxon-name>Lachnoderma cinctum</tp:taxon-name></italic> Macleay, 1873, by monotypy.</p></tp:treatment-sec><tp:treatment-sec sec-type="Diagnosis"><title>Diagnosis.</title><p>Dorsal side densely and evenly pubescent, pubescence long and erect; labrum and mandibles with long accessory setae (as long as primary ones on labrum); mentum tooth bifid; basal foveae of pronotum wide, not forming groove; elytral striae very coarsely punctate; males with adhesive hairs absent on all tarsomeres; aedeagus with main flagellum of internal sac projected out from apical orifice. This genus is most similar to <italic><tp:taxon-name>Dasiosoma</tp:taxon-name></italic>; their differences are presented in the diagnosis of <italic><tp:taxon-name>Dasiosoma</tp:taxon-name></italic>.</p></tp:treatment-sec><tp:treatment-sec sec-type="Generic characters"><title>Generic characters.</title><p>Body length 7–10 mm; dorsal side generally reddish brown to dark brown, elytra blue in some species, elytra unicolored or with two small spots near apex. Dorsal side densely and evenly pubescent, pubescence coarse, long and erect, microsculpture indistinct. <bold>Head</bold> densely pubescent, pubescence rather long, occiput nearly glabrous. Eyes hemispherical, strongly prominent; tempora half length of eyes, gradually narrowed behind eyes; vertex slightly tumid. Antennae extended to about basal one-fourth of elytra. Labrum slightly widened to apex, apical margin usually slightly curved, sometimes with indistinct longitudinal ridge in middle, labrum with faint microsculpture, with long accessory setae, accessory setae as long as six primary setae; mandibles distinctly widened, outer margins rounded, surface with long accessory setae; terminal maxillary palpomeres slightly expanded in both sexes; terminal labial palpomeres strongly expanded in both sexes, more strongly securiform and truncate apically in males, slightly less widened in females; ligula with apex slightly projected, with several long setae; paraglossae membranous, not longer than ligula, adnate; mentum tooth bifid, with several long setae on middle area of mentum, sometimes with a few additional short setae; submentum with two long setae; genae with long setae beneath eyes; gula nearly glabrous except anterior part. <bold>Pronotum</bold> wider than head; disc, lateral explanate areas densely pubescent; lateral margins setose along full length; mid-lateral primary setae present, hardly distinguishable from long secondary setae on lateral margins; basal foveae wide, not forming groove; pronotal base strongly lobed; lateral margins completely rounded in middle, strongly sinuate before hind angles; hind angles sharp, rectangular or acute, projected or not. <bold>Elytra</bold> slightly expanded to apex; apex truncate, sutural angles not projected, outer angles completely rounded; basal margination only reaching 4th interval; basal pores distinct; striae not sulcate, coarsely punctate; intervals flat; all intervals densely and evenly pubescent, pubescence long, erect; in some species, intervals rugose or irregularly punctate, striae hardly distinguishable; primary setigerous pores not distinguishable among long pubescence; 7th and 8th intervals slightly tumid near apex. <bold>Ventral side</bold> with long and dense pubescence, sparser on proepisterna; males with apex of terminal sternum moderately <!--PageBreak-->emarginate, straight or slightly curved in females; terminal sternum with two to four setae on each side in both sexes. <bold>Legs</bold> short; protibiae with cleaning spur well developed, distant from inner margin; tarsi widened, 4th tarsomere bifid, claws pectinate; males with adhesive hairs absent on all tarsomeres. <bold>Male genitalia</bold> with median lobe of aedeagus stout, not twisted, slightly bent to right side in dorsal view; apical orifice opened apically; apical lamella short and wide; dorsal surface with some fine setae subapically; internal sac with main flagellum slightly thickened, apex projected out from apical orifice, trumpet-form expansion distinct; apical bursa absent; secondary flagellum distinct; an elongate sclerite present near base, subparallel to the trumpet-form expansion (<xref ref-type="fig" rid="F30">Fig. 85</xref>). <bold>Female genitalia</bold>. Spermatheca tubular, apical part with ring-sculpture, inserted at base of common oviduct; spermathecal gland much longer than spermatheca, inserted near middle of spermatheca; spermatheca not distinctly bent (<xref ref-type="fig" rid="F43">Fig. 135</xref>). Apical segment of ovipositor coniform, slightly curved to outer side; apex sharp; apex with membranous extension long and sharp (<xref ref-type="fig" rid="F41">Fig. 120</xref>).</p></tp:treatment-sec><tp:treatment-sec sec-type="Distribution"><title>Distribution.</title><p>Oriental and Australian Region.</p></tp:treatment-sec><tp:treatment-sec sec-type="Monophyly and relationships"><title>Monophyly and relationships.</title><p><italic><tp:taxon-name>Dasiosoma</tp:taxon-name></italic> is supposed to be closest to <italic><tp:taxon-name>Lachnoderma</tp:taxon-name></italic> by: (1) surface strongly setose; (2) males with adhesive hairs absent on all tarsomeres.</p><p>Monophyly of <italic><tp:taxon-name>Lachnoderma</tp:taxon-name></italic> is suggested by the following apomorphic character states: (1) labrum and mandibles with long accessory setae; (2) mentum tooth bifid; (3) elytral striae strongly punctate; (4) median lobe of aedeagus with main flagellum pointed out from apical orifice, apical bursa absent.</p></tp:treatment-sec><tp:treatment-sec sec-type="Taxonomic comments"><title>Taxonomic comments.</title><p><xref ref-type="bibr" rid="B58">Jedlička (1963)</xref> revised the Oriental species of this genus, totalling four species. Later, <xref ref-type="bibr" rid="B68">Louwerens (1952</xref>, <xref ref-type="bibr" rid="B69">1967</xref>) and <xref ref-type="bibr" rid="B62">Kirschenhofer (1996)</xref> added four Oriental species. <xref ref-type="bibr" rid="B84">Tian and Deuve (2001)</xref> added six new species, and provided a key to the Chinese and Vietnamese species.</p><p>So far, 15 available names belonging to <italic><tp:taxon-name>Lachnoderma</tp:taxon-name></italic> have been published, excluding those removed to <italic><tp:taxon-name>Dasiosoma</tp:taxon-name></italic> in the present paper. Some species haven’t been well defined, while others were merely defined using characters which seem intraspecifically variable, such as body color and elytral punctures. So a revision of this genus seems necessary.</p><p>We don’t intend to revise this genus in the present paper, because specimens are so scarce in the collections examined. Moreover, we haven’t found sufficient reliable characters between the known species, even in the male genitalia, since the median lobe of the aedeagus shows only trivial specific differences in the genus.</p><p><bold>List of species:</bold></p><p><bold><italic><tp:taxon-name>Lachnoderma asperum</tp:taxon-name></italic></bold> Bates, 1883: 285. Type locality: Miyanoshita (Japan). Holotype deposited in NHML.</p><p><bold><italic><tp:taxon-name>Lachnoderma biguttatum</tp:taxon-name></italic></bold> Bates, 1892: 424. Type locality: Shwegoo (Burma). Holotype deposited in MSNG.</p><p><bold><italic><tp:taxon-name>Lachnoderma rufithorax</tp:taxon-name></italic></bold> Kirschenhofer, 1996: 760 (as subspecies of <italic><tp:taxon-name>Lachnoderma biguttatum</tp:taxon-name></italic> Bates). Type locality: Kathmandu (Nepal). Syntypes deposited in NMPC and ZSM.</p><p><bold><italic><tp:taxon-name>Lachnoderma chebaling</tp:taxon-name></italic></bold> Tian &amp; Deuve, 2001: 131. Type locality: Chebaling (Guangdong, China). Holotype deposited in SCAU.</p><!--PageBreak--><p><bold><italic><tp:taxon-name>Lachnoderma cheni</tp:taxon-name></italic></bold> Tian &amp; Deuve, 2001: 130. Type locality: Huaping (Guangxi, China). Holotype deposited in SCAU.</p><p><bold><italic><tp:taxon-name>Lachnoderma cinctum</tp:taxon-name></italic></bold> W. J. Macleay, 1873: 321. Type locality: Clarence River (Australia). Syntype deposited in MAMU.</p><p><bold><italic><tp:taxon-name>Lachnoderma confusum</tp:taxon-name></italic></bold> Tian &amp; Deuve, 2001: 129. Type locality: Kouy-tchéou (Guizhou, China). Holotype deposited in MNHN.</p><p><bold><italic><tp:taxon-name>Lachnoderma foveolatum</tp:taxon-name></italic></bold> Sloane, 1915: 472. Type locality: Cairns (Australia). Holotype deposited in ANIC.</p><p><bold><italic><tp:taxon-name>Lachnoderma metallicum</tp:taxon-name></italic></bold> Tian &amp; Deuve, 2001: 129. Type locality: Jinghong (Yunnan, China). Holotype deposited in SCAU.</p><p><bold><italic><tp:taxon-name>Lachnoderma nideki</tp:taxon-name></italic></bold> Louwerens, 1952: 218. Type locality: Depok (Java). Holotype deposited in NNML.</p><p><bold><italic><tp:taxon-name>Lachnoderma philippinense</tp:taxon-name></italic></bold> Jedlička, 1934: 120. Type locality: Philippines. Holotype deposited in NMPC.</p><p><bold><italic><tp:taxon-name>Lachnoderma polybothris</tp:taxon-name></italic></bold> Louwerens, 1967: 207. Type locality: Balabac (Philippines). Holotype deposited in ZMUC.</p><p><bold><italic><tp:taxon-name>Lachnoderma tricolor</tp:taxon-name></italic></bold> Andrewes, 1926: 289. Type locality: Singapore. Holotype deposited in NHML.</p><p><bold><italic><tp:taxon-name>Lachnoderma vietnamense</tp:taxon-name></italic></bold> Kirschenhofer, 1996: 759. Type locality: Sapa (Vietnam). Holotype deposited in NHMW.</p><p><bold><italic><tp:taxon-name>Lachnoderma yingdeicum</tp:taxon-name></italic></bold> Tian &amp; Deuve, 2001: 132. Type locality: Shimentai (Guangdong, China). Holotype deposited in SCAU.</p></tp:treatment-sec><tp:treatment-sec><!--Section generated to contain objects referenced in tp:taxon-treatment.--><fig id="F4" position="float" orientation="portrait"><label>Figures 19–24.</label><caption><p>Habitus, scale bars = 2.0 mm: <bold>19</bold> <italic><tp:taxon-name>Allocota aurata</tp:taxon-name></italic> (Bates), a specimen from Hainan <bold>20</bold> <italic><tp:taxon-name>Allocota aurata</tp:taxon-name></italic> (Bates), a specimen from Yunnan <bold>21</bold> <italic><tp:taxon-name>Allocota aurata</tp:taxon-name></italic> (Bates), a specimen from Yunnan <bold>22</bold> <italic><tp:taxon-name>Lachnoderma asperum</tp:taxon-name></italic> Bates, a specimen from Taiwan <bold>23</bold> <italic><tp:taxon-name>Lachnoderma biguttatum</tp:taxon-name></italic> Bates, a specimen from Yunnan <bold>24</bold> <italic><tp:taxon-name>Dasiosoma quadraticolle</tp:taxon-name></italic> sp. n., a paratype from Yunnan.</p></caption><graphic xmlns:xlink="http://www.w3.org/1999/xlink" xlink:href="ZooKeys-284-001-g004.jpg" position="float" orientation="portrait" xlink:type="simple"/></fig><fig id="F30" position="float" orientation="portrait"><label>Figure 85.</label><caption><p>Median lobe of male genitalia, right-lateral, ventral, left-lateral, dorsal views of <italic><tp:taxon-name>Lachnoderma asperum</tp:taxon-name></italic> Bates, a specimen from Taiwan.</p></caption><graphic xmlns:xlink="http://www.w3.org/1999/xlink" xlink:href="ZooKeys-284-001-g030.jpg" position="float" orientation="portrait" xlink:type="simple"/></fig><fig id="F40" position="float" orientation="portrait"><label>Figures 95–110.</label><caption><p>Left and right parameres of male genitalia, scale bars = 0.2 mm: <bold>95</bold> <italic><tp:taxon-name>Paraphaea binotata</tp:taxon-name></italic> (Dejean), a specimen from Guangxi <bold>96</bold> <italic><tp:taxon-name>Paraphaea minor</tp:taxon-name></italic> sp. n., holotype <bold>97</bold> <italic><tp:taxon-name>Anchista brunnea</tp:taxon-name></italic> (Wiedemann), a paralectotype of <italic>picea</italic> Chaudoir <bold>98</bold> <italic><tp:taxon-name>Anchista pilosa</tp:taxon-name></italic> sp. n., holotype <bold>99</bold> <italic><tp:taxon-name>Metallanchista laticollis</tp:taxon-name></italic> sp. n., holotype <bold>100</bold> <italic><tp:taxon-name>Physodera amplicollis</tp:taxon-name></italic> van de Poll, a specimen from Taiwan <bold>101</bold> <italic><tp:taxon-name>Diamella cupreomicans</tp:taxon-name></italic> (Oberthür), a specimen from Yunnan <bold>102</bold> <italic><tp:taxon-name>Diamella arrowi</tp:taxon-name></italic> (Jedlička), holotype <bold>103</bold> <italic><tp:taxon-name>Allocota aurata</tp:taxon-name></italic> (Bates), a specimen from Tonkin <bold>104</bold> <italic><tp:taxon-name>Allocota aurata</tp:taxon-name></italic> (Bates), a specimen from Shaanxi <bold>105</bold> <italic><tp:taxon-name>Allocota bicolor</tp:taxon-name></italic> sp. n., holotype <bold>106</bold> <italic><tp:taxon-name>Lachnoderma asperum</tp:taxon-name></italic> Bates, a specimen from Taiwan <bold>107</bold> <italic><tp:taxon-name>Dasiosoma ivorense</tp:taxon-name></italic> Basilewsky, a paratype from Cote d’Ivoire <bold>108</bold> <italic><tp:taxon-name>Dasiosoma quadraticolle</tp:taxon-name></italic> sp. n., holotype <bold>109</bold> <italic><tp:taxon-name>Orionella kathmanduensis</tp:taxon-name></italic> (Kirschenhofer), a specimen from Nepal <bold>110</bold> <italic><tp:taxon-name>Endynomena pradieri</tp:taxon-name></italic> (Fairmaire), a specimen from Fujian.</p></caption><graphic xmlns:xlink="http://www.w3.org/1999/xlink" xlink:href="ZooKeys-284-001-g040.jpg" position="float" orientation="portrait" xlink:type="simple"/></fig><fig id="F41" position="float" orientation="portrait"><label>Figures 111–125.</label><caption><p>Left ovipositors of females, ventral view, scale bars = 0.2 mm: <bold>111</bold> <italic><tp:taxon-name>Paraphaea binotata</tp:taxon-name></italic> (Dejean), a specimen from Guangxi <bold>112</bold> <italic><tp:taxon-name>Paraphaea minor</tp:taxon-name></italic> sp. n., a paratype from Hainan <bold>113</bold> <italic><tp:taxon-name>Paraphaea philippinensis</tp:taxon-name></italic> (Jedlička), holotype <bold>114</bold> <italic><tp:taxon-name>Anchista fenestrata fenestrata</tp:taxon-name></italic> (Schmidt-Göbel), a specimen from Nepal <bold>115</bold> <italic><tp:taxon-name>Physodera dejeani</tp:taxon-name></italic> Eschscholtz, a specimen from Yunnan <bold>116</bold> <italic><tp:taxon-name>Physodera eschscholtzii</tp:taxon-name></italic> Parry, a specimen from Yunnan <bold>117</bold> <italic><tp:taxon-name>Diamella cupreomicans</tp:taxon-name></italic> (Oberthür), a specimen from Yunnan <bold>118</bold> <italic><tp:taxon-name>Allocota aurata</tp:taxon-name></italic> (Bates), a specimen from Shaanxi <bold>119</bold> <italic><tp:taxon-name>Allocota bicolor</tp:taxon-name></italic> sp. n., a paratype from Guangdong <bold>120</bold> <italic><tp:taxon-name>Lachnoderma asperum</tp:taxon-name></italic> Bates, a specimen from Zhejiang <bold>121</bold> <italic><tp:taxon-name>Dasiosoma bellum</tp:taxon-name></italic> (Habu), a specimen from Guangdong <bold>122</bold> <italic><tp:taxon-name>Dasiosoma maindroni</tp:taxon-name></italic> (Tian &amp; Deuve), a specimen from Tonkin <bold>123</bold> <italic><tp:taxon-name>Dasiosoma quadraticolle</tp:taxon-name></italic> sp. n., a paratype from Yunnan <bold>124</bold> <italic><tp:taxon-name>Orionella lewisii</tp:taxon-name></italic> (Bates), a specimen from Zhejiang <bold>125</bold> <italic><tp:taxon-name>Endynomena pradieri</tp:taxon-name></italic> (Fairmaire), a specimen from Taiwan.</p></caption><graphic xmlns:xlink="http://www.w3.org/1999/xlink" xlink:href="ZooKeys-284-001-g041.jpg" position="float" orientation="portrait" xlink:type="simple"/></fig><fig id="F43" position="float" orientation="portrait"><label>Figures 132–137.</label><caption><p>Internal reproductive system of females, scale bars = 0.2 mm: <bold>132</bold> <italic><tp:taxon-name>Diamella cupreomicans</tp:taxon-name></italic> (Oberthür), a specimen from Yunnan <bold>133</bold> <italic><tp:taxon-name>Allocota aurata</tp:taxon-name></italic> (Bates), a specimen from Shaanxi <bold>134</bold> <italic><tp:taxon-name>Allocota bicolor</tp:taxon-name></italic> sp. n., a paratype from Yunnan <bold>135</bold> <italic><tp:taxon-name>Lachnoderma asperum</tp:taxon-name></italic> Bates, a specimen from Zhejiang <bold>136</bold> <italic><tp:taxon-name>Dasiosoma maindroni</tp:taxon-name></italic> (Tian &amp; Deuve), a specimen from Tonkin <bold>137</bold> <italic><tp:taxon-name>Dasiosoma hirsutum</tp:taxon-name></italic> (Bates), lectotype.</p></caption><graphic xmlns:xlink="http://www.w3.org/1999/xlink" xlink:href="ZooKeys-284-001-g043.jpg" position="float" orientation="portrait" xlink:type="simple"/></fig></tp:treatment-sec><ref-list><ref id="B70"><mixed-citation xmlns:xlink="http://www.w3.org/1999/xlink" xlink:type="simple"><person-group><name name-style="western"><surname>Macleay</surname><given-names>WJ</given-names></name></person-group> (<year>1873</year>)<article-title> Miscellanea entomologica.</article-title><source>Transactions of the Entomological Society of New South Wales </source><volume>2</volume>: <fpage>319</fpage>-<lpage>370</lpage>.</mixed-citation></ref><ref id="B35"><mixed-citation xmlns:xlink="http://www.w3.org/1999/xlink" xlink:type="simple"><person-group><name name-style="western"><surname>Chaudoir</surname><given-names>BM</given-names></name></person-group> (<year>1877</year>)<article-title> Genres nouveaux et especes inedites de la famille des Carabiques.</article-title><source>Bulletin de la Société Imperiale des Naturalistes de Moscou </source><volume>52</volume> (<issue>1</issue>): <fpage>188</fpage>-<lpage>268</lpage>.</mixed-citation></ref><ref id="B58"><mixed-citation xmlns:xlink="http://www.w3.org/1999/xlink" xlink:type="simple"><person-group><name name-style="western"><surname>Jedlička</surname><given-names>A</given-names></name></person-group> (<year>1963</year>)<article-title> Monographie der Truncatipennen aus Ostasien, Lebiinae- Odacanthinae- Braehyninae (Coleptera, Carabidae).</article-title><source>Entomologische Abhandlungen und Berichte aus dem Staatlichen Museum fuer Tierkunde in Dresden </source><volume>28</volume>: <fpage>269</fpage>-<lpage>579</lpage>.</mixed-citation></ref><ref id="B48"><mixed-citation xmlns:xlink="http://www.w3.org/1999/xlink" xlink:type="simple"><person-group><name name-style="western"><surname>Habu</surname><given-names>A</given-names></name></person-group> (<year>1967</year>)<source> Fauna Japonica, Carabidae Truncatipennes Group (Insecta: Coleoptera). Biogeographical Society of Japan. Japan, 338 pp.</source></mixed-citation></ref><ref id="B84"><mixed-citation xmlns:xlink="http://www.w3.org/1999/xlink" xlink:type="simple"><person-group><name name-style="western"><surname>Tian</surname><given-names>M</given-names></name><name name-style="western"><surname>Deuve</surname><given-names>T</given-names></name></person-group> (<year>2001</year>)<article-title> Notes on the genus <italic>Lachnoderma</italic> Macleay, 1873, with descriptions of six new species from China and Vietnam (Coleoptera, Carabidae).</article-title><source>Nouvelle Revue d’Entomologie </source><volume>18</volume> (<issue>2</issue>): <fpage>123</fpage>-<lpage>133</lpage>.</mixed-citation></ref><ref id="B68"><mixed-citation xmlns:xlink="http://www.w3.org/1999/xlink" xlink:type="simple"><person-group><name name-style="western"><surname>Louwerens</surname><given-names>CJ</given-names></name></person-group> (<year>1952</year>)<article-title> New Carabidae from the Malay Archipelago (Col.).</article-title><source>Treubia </source><volume>21</volume>: <fpage>211</fpage>-<lpage>229</lpage>.</mixed-citation></ref><ref id="B69"><mixed-citation xmlns:xlink="http://www.w3.org/1999/xlink" xlink:type="simple"><person-group><name name-style="western"><surname>Louwerens</surname><given-names>CJ</given-names></name></person-group> (<year>1967</year>)<article-title> Philippine Carabidae (Col.) collected by the Noona Dan Expedition.</article-title><source>Entomologiske Meddelelser </source><volume>35</volume>: <fpage>195</fpage>-<lpage>214</lpage>.</mixed-citation></ref><ref id="B62"><mixed-citation xmlns:xlink="http://www.w3.org/1999/xlink" xlink:type="simple"><person-group><name name-style="western"><surname>Kirschenhofer</surname><given-names>E</given-names></name></person-group> (<year>1996</year>)<article-title> Weitere neue und wenig bekannte Carabidae aus Sued- und Suedostasien (Coleoptera: Carabidae: Lebiinae: Colliurinae, Callistinae, Hexagoninae, Brachininae, Panagaeinae). II. Teil.</article-title><source>Linzer Biologische Beiträge </source><volume>28</volume> (<issue>2</issue>): <fpage>757</fpage>-<lpage>799</lpage>.</mixed-citation></ref></ref-list></tp:taxon-treatment>
