# Supplementary material for: Taxonomic synopsis of the subtribe Physoderina (Coleoptera, Carabidae, Lebiini), with species revisions of eight genera
Source: Zookeys. 2013 Apr 4;(284):1–129. doi: 10.3897/zookeys.284.3983 (PMC3677377; doi:10.3897/zookeys.284.3983)
Supplement: XML Treatment for Dasiosoma [file zookeys.284.3983-treatment27.xml]

<!DOCTYPE tp:taxon-treatment
  PUBLIC "-//TaxonX//DTD Taxonomic Treatment Publishing DTD v0 20100105//EN" "tax-treatment-NSO.dtd">
<tp:taxon-treatment xmlns:tp="http://www.plazi.org/taxpub"><tp:treatment-meta><mixed-citation publication-type="journal"><person-group><name><surname>Shi</surname><given-names>Hongliang</given-names></name><name><surname>Zhou</surname><given-names>Hongzhang</given-names></name><name><surname>Liang</surname><given-names>Hongbin</given-names></name></person-group><article-title>Taxonomic synopsis of the subtribe Physoderina (Coleoptera, Carabidae, Lebiini), with species revisions of eight genera</article-title><source>Zookeys</source><day>4</day><month>4</month><year>2013</year><volume>2013</volume><issue>284</issue><fpage>1</fpage><lpage>129</lpage><pub-id pub-id-type="doi">10.3897/zookeys.284.3983</pub-id></mixed-citation></tp:treatment-meta><tp:nomenclature><label>Genus</label><tp:taxon-name>
                            <tp:taxon-name-part taxon-name-part-type="genus">Dasiosoma</tp:taxon-name-part>
                        <object-id xmlns:xlink="http://www.w3.org/1999/xlink" xlink:type="simple">http://species-id.net/wiki/Dasiosoma</object-id>
								</tp:taxon-name><tp:taxon-authority>Britton, 1937</tp:taxon-authority><tp:nomenclature-citation-list><tp:nomenclature-citation><tp:taxon-name>Dasiosoma</tp:taxon-name><comment><xref ref-type="bibr" rid="B30">Britton 1937</xref>: 233; <xref ref-type="bibr" rid="B21">Basilewsky 1949</xref>: 221 (key to species); <xref ref-type="bibr" rid="B22">Basilewsky 1968</xref>: 145.</comment></tp:nomenclature-citation><tp:nomenclature-citation><tp:taxon-name>Teradaia</tp:taxon-name><comment><xref ref-type="bibr" rid="B49">Habu 1979a</xref>: 65. Type-species: <italic><tp:taxon-name>Teradaia bella</tp:taxon-name></italic> Habu, 1979a, by original designation. <bold>Syn. n.</bold> [Synonym]</comment></tp:nomenclature-citation></tp:nomenclature-citation-list></tp:nomenclature><tp:treatment-sec sec-type="Type-species"><title>Type-species:</title><p><italic><tp:taxon-name>Dasiosoma testaceum</tp:taxon-name></italic> Britton, 1937, by original designation.</p></tp:treatment-sec><tp:treatment-sec sec-type="Diagnosis"><title>Diagnosis.</title><p>Dorsal side evenly pubescent, elytra with accessory setae on all intervals; labrum and outer scrobe of mandibles nearly glabrous; pronotum with basal foveae deep and narrow, forming a pair of deep grooves; elytral striae distinct, finely punctate; aedeagal internal sac with main flagellum developed, apex reaching the apical orifice, not projecting out from it.</p><p>Some species of the genus were placed in <italic><tp:taxon-name>Lachnoderma</tp:taxon-name></italic> by mistake (<xref ref-type="bibr" rid="B25">Bates 1883</xref>; <xref ref-type="bibr" rid="B84">Tian and Deuve 2001</xref>). These two genera may be closely allied, but <italic><tp:taxon-name>Dasiosoma</tp:taxon-name></italic> can be distinguished in having: (1) labrum and outer scrobe of mandibles nearly glabrous, at most labrum with a few very short fine accessory setae, but in <italic><tp:taxon-name>Lachnoderma</tp:taxon-name></italic>, labrum and mandibles always with long accessory setae, accessory setae on labrum as long as the six primary setae near apex; (2) mentum tooth simple, but bifid in <italic><tp:taxon-name>Lachnoderma</tp:taxon-name></italic>; <!--PageBreak-->(3) pronotum basal foveae much deeper and groove-like, but shallower and wide in <italic><tp:taxon-name>Lachnoderma</tp:taxon-name></italic>; (4) punctures in striae much finer than in <italic><tp:taxon-name>Lachnoderma</tp:taxon-name></italic>; (5) median lobe of aedeagus slender, apical bursa present, main flagellum not projected out from apical orifice, but <italic><tp:taxon-name>Lachnoderma</tp:taxon-name></italic> with median lobe of aedeagus stout, apical bursa absent, main flagellum projected out from apical orifice.</p></tp:treatment-sec><tp:treatment-sec sec-type="Generic characters"><title>Generic characters.</title><p>Dorsal side yellow, brown or piceous, elytra unicolored or bicolored, usually with weak metallic luster. <bold>Head</bold> densely pubescent, occiput and central area of clypeus nearly glabrous; eyes hemispherical, strongly prominent; tempora shorter or slightly longer than half length of eyes, abruptly or gradually narrowed behind eyes; vertex slightly or strongly tumid. Antennae extended to basal one-fifth of elytra; 1st antennomere slightly curved, 3rd slightly longer than 4th. Labrum slightly widened to apex, anterior margin straight or slightly curved, with faint microsculpture, glabrous or with a few very fine and short secondary setae; mandibles distinctly widened, outer margins rounded, glabrous on outer scrobe, with some setae arranged along dorsal ridge; terminal maxillary palpomeres fusiform in both sexes; terminal labial palpomeres strongly securiform, truncate apically in males, less widened in females; ligula with apex slightly projected, with four long setae and some short setae; paraglossae membranous, not longer than ligula, narrow, adnate; mentum tooth simple, short and rounded, with two long setae near base, sometimes with a few additional short setae; submentum with two long setae; genae with long setae beneath eyes; gula glabrous except apex. <bold>Pronotum</bold> wider than head; disc, lateral explanate areas and lateral margins densely and evenly pubescent; mid-lateral primary setae present, distinctly longer than accessory ones; basal foveae deep, forming a pair of deep grooves, extended anteriorly or anteriomedially; median line deep, reaching apical and basal margins; pronotal base more or less lobed; lateral margins rounded or narrowed in middle, more or less sinuate before hind angles; hind angles sharp, rectangular or acute, projected or not. <bold>Elytra</bold> slightly narrow, lateral margins parallel or expanded to apex; apex truncate, sutural angles not projected, outer angles completely rounded; basal margination reaching 3rd interval; basal pores large; striae shallow, distinct, finely punctate; intervals slightly convex; all intervals evenly pubescent, pubescence fine and long, erect; primary setigerous pores small, indistinct, with setae longer than erect pubescence, three or four pores on 3rd interval, one or two pores on base of 5th; 7th and 8th intervals slightly tumid near apex. <bold>Ventral side</bold> with long dense pubescence except posterior area of proepisterna, sparser on mesosternum and central area of metasternum; males with apex of terminal sternum moderately emarginate, with two pairs of setae, females straight or slightly emarginate, with two pairs of setae. <bold>Legs</bold> short; protibiae with cleaning spur well developed, distant from inner margin; tarsi widened, 4th tarsomere bifid, claws pectinate; males with adhesive hairs absent on all tarsomeres. <bold>Male genitalia</bold> with median lobe of aedeagus not twisted, strongly expanded and bent at base; strongly bent to right side in dorsal view; apical orifice opened apically; dorsal surface with a few fine setae subapically; internal sac with main flagellum slender, apex nearly reaching apical orifice, not projected out from it, trumpet-form expansion small; apical bursa present; secondary flagellum distinct. <bold>Female genitalia</bold>. Spermatheca tubular, with ring-sculpture, inserted on bursa copulatrix; spermathecal <!--PageBreak-->gland very short or longer than spermatheca, inserted near middle of spermatheca; spermatheca not bent. Apical segment of ovipositor scimitar-shaped, curved to outer side; apex sharp; apex with membranous extension short but sharp.</p></tp:treatment-sec><tp:treatment-sec sec-type="Distribution"><title>Distribution.</title><p>South China, Indo-China Peninsula, South Asia, African mainland. Not discovered in the Philippines, Malay Archipelago or Madagascar.</p></tp:treatment-sec><tp:treatment-sec sec-type="Monophyly and relationships"><title>Monophyly and relationships.</title><p>Relationship between <italic><tp:taxon-name>Dasiosoma</tp:taxon-name></italic> and <italic><tp:taxon-name>Lachnoderma</tp:taxon-name></italic> is discussed under <italic><tp:taxon-name>Lachnoderma</tp:taxon-name></italic>. Monophyly of <italic><tp:taxon-name>Dasiosoma</tp:taxon-name></italic> is suggested by the following apomorphic character states: (1) basal foveae of pronotum deep and narrow; (2) median lobe of aedeagus strongly expanded and bent at base.</p></tp:treatment-sec><tp:treatment-sec sec-type="Taxonomic comments"><title>Taxonomic comments.</title><p><xref ref-type="bibr" rid="B49">Habu (1979a)</xref> described the genus <italic><tp:taxon-name>Teradaia</tp:taxon-name></italic> for his new species <italic><tp:taxon-name>Teradaia bella</tp:taxon-name></italic>, and indicated that it is allied with <italic><tp:taxon-name>Lachnoderma</tp:taxon-name></italic>. But the Palaearctic catalogue (<xref ref-type="bibr" rid="B65">Löbl and Smetana 2003</xref>) included <italic><tp:taxon-name>Teradaia</tp:taxon-name></italic> in <tp:taxon-name>Pericalina</tp:taxon-name> without explanation. We examined types of all four species from Africa belonging to <italic><tp:taxon-name>Dasiosoma</tp:taxon-name></italic> in the former concept, and dissected a paratype of <italic><tp:taxon-name>Dasiosoma ivorense</tp:taxon-name></italic>. The male genitalia (<xref ref-type="fig" rid="F31">Fig. 86</xref>) are not significantly different from those of <italic><tp:taxon-name>Teradaia bella</tp:taxon-name></italic> and its allied species (<xref ref-type="fig" rid="F32">Figs 87</xref><xref ref-type="fig" rid="F33"/><xref ref-type="fig" rid="F34"/><xref ref-type="fig" rid="F35">–90</xref>), and the small differences of external morphological characters between species from the two continents (see the key, first item) are not enough to be considered of genericlevel difference. So we herein synonymize <italic><tp:taxon-name>Teradaia</tp:taxon-name></italic> with <italic><tp:taxon-name>Dasiosoma</tp:taxon-name></italic>, and include <italic><tp:taxon-name>Dasiosoma</tp:taxon-name></italic> in <tp:taxon-name>Physoderina</tp:taxon-name>, not <tp:taxon-name>Pericalina</tp:taxon-name>.</p><p>Moreover, two Asian species (<italic><tp:taxon-name>Singilis hirsutus</tp:taxon-name></italic> Bates and <italic><tp:taxon-name>Lachnoderma maindroni</tp:taxon-name></italic> Tian &amp; Deuve) that used to be placed in <italic><tp:taxon-name>Lachnoderma</tp:taxon-name></italic>, and also <italic><tp:taxon-name>Diamella indica</tp:taxon-name></italic> Kirschenhofer, are closer to <italic><tp:taxon-name>Teradaia bella</tp:taxon-name></italic> Habu than the other species of <italic><tp:taxon-name>Lachnoderma</tp:taxon-name></italic> or <italic><tp:taxon-name>Diamella</tp:taxon-name></italic>. So we combine these three species with <italic><tp:taxon-name>Dasiosoma</tp:taxon-name></italic> and describe a new species from Asia in the present paper. Thus the current concept of <italic><tp:taxon-name>Dasiosoma</tp:taxon-name></italic> includes nine species, with four of them from Africa, and the other five from Asia. The definitive characters of <italic><tp:taxon-name>Dasiosoma</tp:taxon-name></italic> are in the diagnosis.</p><p>The four Africa species (<italic><tp:taxon-name>Dasiosoma testaceum</tp:taxon-name></italic> Britton, 1937, <italic><tp:taxon-name>Dasiosoma basilewskyi</tp:taxon-name></italic> Shi &amp; Liang nom. n., <italic><tp:taxon-name>Dasiosoma sudanicum</tp:taxon-name></italic> Basilewsky, 1949 and <italic><tp:taxon-name>Dasiosoma ivorense</tp:taxon-name></italic> Basilewsky, 1968) are very similar to each other. Two of them were described based each on a single female. <xref ref-type="bibr" rid="B21">Basilewsky (1949</xref>, <xref ref-type="bibr" rid="B22">1968</xref>) provided a key and diagnosis to these four species, but when we examined types of all four of these species, it is still difficult for us to clearly distinguish them all. So we leave this part of review work for future study when more material becomes available. In the present paper, we just revise the Asian fauna of <italic><tp:taxon-name>Dasiosoma</tp:taxon-name></italic>.</p></tp:treatment-sec><tp:treatment-sec sec-type="Key to species of Dasiosoma Britton"><title>Key to species of <italic><tp:taxon-name>Dasiosoma</tp:taxon-name></italic> Britton</title><table-wrap content-type="key" position="anchor" orientation="portrait"><table><tbody><tr><td rowspan="1" colspan="1">1</td><td rowspan="1" colspan="1">Hind angles of pronotum acute, strongly projected outward; pronotal base strongly lobed; elytra with 3rd to 5th intervals distinctly depressed subapically</td><td rowspan="1" colspan="1">African species (<italic><tp:taxon-name>Dasiosoma testaceum</tp:taxon-name></italic>, <italic><tp:taxon-name>Dasiosoma basilewskyi</tp:taxon-name></italic>, <italic><tp:taxon-name>Dasiosoma sudanicum</tp:taxon-name></italic>, <italic><tp:taxon-name>Dasiosoma ivorense</tp:taxon-name></italic>)</td></tr><tr><td rowspan="1" colspan="1">–</td><td rowspan="1" colspan="1">Hind angles nearly rectangular, not strongly projected outward; pronotal base briefly lobed; elytral disc not depressed (Oriental species)</td><td rowspan="1" colspan="1">2</td></tr><tr><td rowspan="1" colspan="1">2</td><td rowspan="1" colspan="1">Basal foveae of pronotum straight, subparallel with median line, disc with distinct elongate depression on each side; body slender, ratio EL/EW more <!--PageBreak-->than 1.55; elytra dark blue, usually with a large reddish yellow patch occupying inner 3–4 intervals</td><td rowspan="1" colspan="1"><italic><tp:taxon-name>Dasiosoma bellum</tp:taxon-name></italic> (Habu)</td></tr><tr><td rowspan="1" colspan="1">–</td><td rowspan="1" colspan="1">Basal foveae of pronotum curved anteromedially, disc without or with barely visible depression; body stouter, ratio EL/EW less than 1.50; elytra reddish brown to dark brown, without distinct large patch on the center</td><td rowspan="1" colspan="1">3</td></tr><tr><td rowspan="1" colspan="1">3</td><td rowspan="1" colspan="1">Vertex strongly tumid; pronotum wider, lateral margins strongly expanded and completely rounded in middle; elytral color much darker than head and pronotum (<xref ref-type="fig" rid="F10">Figs 57, 58</xref>)</td><td rowspan="1" colspan="1">4</td></tr><tr><td rowspan="1" colspan="1">–</td><td rowspan="1" colspan="1">Vertex slightly tumid; pronotum narrower, lateral margins slightly expanded and less rounded in middle; elytral color close to (only slightly darker than) head and pronotum (<xref ref-type="fig" rid="F10">Figs 59</xref>, <xref ref-type="fig" rid="F11">61</xref>)</td><td rowspan="1" colspan="1">5</td></tr><tr><td rowspan="1" colspan="1">4</td><td rowspan="1" colspan="1">Elytra dark brown, each side with a yellowish spot subapically, spots nearly joining at elytral suture; tempora gradually narrowed behind eyes; elytra wider, ratio EL/EW 1.30; body length 6.4 mm; species from India (<xref ref-type="fig" rid="F10">Fig. 57</xref>)</td><td rowspan="1" colspan="1"><italic><tp:taxon-name>Dasiosoma indicum</tp:taxon-name></italic> (Kirschenhofer)</td></tr><tr><td rowspan="1" colspan="1">–</td><td rowspan="1" colspan="1">Elytra uniformly dark brown, without spots; tempora abruptly narrowed behind eyes; elytra narrower, ratio EL/EW more than 1.35; body longer than 7.0 mm; species from Tonkin (<xref ref-type="fig" rid="F10">Fig. 58</xref>)</td><td rowspan="1" colspan="1"><italic><tp:taxon-name>Dasiosoma maindroni</tp:taxon-name></italic> (Tian &amp; Deuve)</td></tr><tr><td rowspan="1" colspan="1">5</td><td rowspan="1" colspan="1">Pronotum quadrate, lateral margins nearly straight, slightly sinuate before hind angles; elytral striae shallower, with finer punctures, intervals slightly convex; head and pronotum brown to dark brown, elytra piceous, sometimes disc with a large indistinct brownish patch; Yunnan, Laos</td><td rowspan="1" colspan="1"><italic><tp:taxon-name>Dasiosoma quadraticolle</tp:taxon-name></italic> sp. n.</td></tr><tr><td rowspan="1" colspan="1">–</td><td rowspan="1" colspan="1">Pronotum weakly cordiform, lateral margins slightly arcuate, strongly sinuate before hind angles; elytral striae deeper, with coarser punctures, intervals distinctly convex; dorsal side uniformly reddish brown; Hong Kong</td><td rowspan="1" colspan="1"><italic><tp:taxon-name>Dasiosoma hirsutum</tp:taxon-name></italic> (Bates)</td></tr></tbody></table></table-wrap></tp:treatment-sec><tp:treatment-sec><!--Section generated to contain objects referenced in tp:taxon-treatment.--><fig id="F31" position="float" orientation="portrait"><label>Figure 86.</label><caption><p>Median lobe of male genitalia, right-lateral, ventral, left-lateral, dorsal views of <italic><tp:taxon-name>Dasiosoma ivorense</tp:taxon-name></italic> Basilewsky, a paratype from Cote d’Ivoire.</p></caption><graphic xmlns:xlink="http://www.w3.org/1999/xlink" xlink:href="ZooKeys-284-001-g031.jpg" position="float" orientation="portrait" xlink:type="simple"/></fig><fig id="F32" position="float" orientation="portrait"><label>Figure 87.</label><caption><p>Median lobe of male genitalia, right-lateral, ventral, left-lateral, dorsal views of <italic><tp:taxon-name>Dasiosoma bellum</tp:taxon-name></italic> (Habu), a specimen from Vietnam.</p></caption><graphic xmlns:xlink="http://www.w3.org/1999/xlink" xlink:href="ZooKeys-284-001-g032.jpg" position="float" orientation="portrait" xlink:type="simple"/></fig><fig id="F33" position="float" orientation="portrait"><label>Figure 88.</label><caption><p>Median lobe of male genitalia, right-lateral, ventral, left-lateral, dorsal views of <italic><tp:taxon-name>Dasiosoma indicum</tp:taxon-name></italic> (Kirschenhofer), holotype.</p></caption><graphic xmlns:xlink="http://www.w3.org/1999/xlink" xlink:href="ZooKeys-284-001-g033.jpg" position="float" orientation="portrait" xlink:type="simple"/></fig><fig id="F34" position="float" orientation="portrait"><label>Figure 89.</label><caption><p>Median lobe of male genitalia, right-lateral, ventral, left-lateral, dorsal views of <italic><tp:taxon-name>Dasiosoma maindroni</tp:taxon-name></italic> (Tian &amp; Deuve), a specimen from Tonkin.</p></caption><graphic xmlns:xlink="http://www.w3.org/1999/xlink" xlink:href="ZooKeys-284-001-g034.jpg" position="float" orientation="portrait" xlink:type="simple"/></fig><fig id="F35" position="float" orientation="portrait"><label>Figure 90.</label><caption><p>Median lobe of male genitalia, right-lateral, ventral, left-lateral, dorsal views of <italic><tp:taxon-name>Dasiosoma quadraticolle</tp:taxon-name></italic> sp. n., holotype.</p></caption><graphic xmlns:xlink="http://www.w3.org/1999/xlink" xlink:href="ZooKeys-284-001-g035.jpg" position="float" orientation="portrait" xlink:type="simple"/></fig><fig id="F10" position="float" orientation="portrait"><label>Figures 55–60.</label><caption><p>Type materials, scale bars = 2.0 mm: <bold>55</bold> Holotype of <italic><tp:taxon-name>Dasiosoma sudanicum</tp:taxon-name></italic> Basilewsky <bold>56</bold> Holotype of <italic><tp:taxon-name>Dasiosoma ivorense</tp:taxon-name></italic> Basilewsky 57 Holotype of <italic><tp:taxon-name>Diamella indica</tp:taxon-name></italic> Kirschenhofer [= <italic><tp:taxon-name>Dasiosoma indicum</tp:taxon-name></italic> (Kirschenhofer)] <bold>58</bold> Paratype of <italic><tp:taxon-name>Lachnoderma maindroni</tp:taxon-name></italic> Tian &amp; Deuve [= <italic><tp:taxon-name>Dasiosoma maindroni</tp:taxon-name></italic> (Tian &amp; Deuve)] <bold>59</bold> Lectotype of <italic><tp:taxon-name>Singlis hirsutus</tp:taxon-name></italic> Bates [= <italic><tp:taxon-name>Dasiosoma hirsutum</tp:taxon-name></italic> (Bates)] <bold>60</bold> The “lectotype” designated by Tian &amp; Deuve, 2001 for <italic><tp:taxon-name>Singlis hirsutus</tp:taxon-name></italic> Bates.</p></caption><graphic xmlns:xlink="http://www.w3.org/1999/xlink" xlink:href="ZooKeys-284-001-g010.jpg" position="float" orientation="portrait" xlink:type="simple"/></fig><fig id="F11" position="float" orientation="portrait"><label>Figures 61–66.</label><caption><p>Type materials, scale bars = 2.0 mm: <bold>61</bold> Holotype of <italic><tp:taxon-name>Dasiosoma quadraticolle</tp:taxon-name></italic> sp. n. <bold>62</bold> Lectotype of <italic><tp:taxon-name>Endynomena lewisii</tp:taxon-name></italic> Bates [= <italic><tp:taxon-name>Orionella lewisii</tp:taxon-name></italic> (Bates)] <bold>63</bold> Holotype of <italic><tp:taxon-name>Orionella obenbergi</tp:taxon-name></italic> Jedlička [= <italic><tp:taxon-name>Orionella lewisii</tp:taxon-name></italic> (Bates)] <bold>64</bold> Holotype of <italic><tp:taxon-name>Endynomena discoidalis</tp:taxon-name></italic> Bates [= <italic><tp:taxon-name>Orionella discoidalis</tp:taxon-name></italic> (Bates)] <bold>65</bold> Lectotype of <italic><tp:taxon-name>Plochionus pradieri</tp:taxon-name></italic> Fairmaire [= <italic><tp:taxon-name>Endynomena pradieri</tp:taxon-name></italic> (Fairmaire)] <bold>66</bold> Lectotype of <italic><tp:taxon-name>Saronychium inconspicuum</tp:taxon-name></italic> Blackburn [= <italic><tp:taxon-name>Endynomena pradieri</tp:taxon-name></italic> (Fairmaire)].</p></caption><graphic xmlns:xlink="http://www.w3.org/1999/xlink" xlink:href="ZooKeys-284-001-g011.jpg" position="float" orientation="portrait" xlink:type="simple"/></fig></tp:treatment-sec><ref-list><ref id="B30"><mixed-citation xmlns:xlink="http://www.w3.org/1999/xlink" xlink:type="simple"><person-group><name name-style="western"><surname>Britton</surname><given-names>EB</given-names></name></person-group> (<year>1937</year>)<article-title> New African Carabidae (Col.) including the description of a new genus.</article-title><source>Proceedings of the Royal Entomological Society of London, Series B </source><volume>6</volume>: <fpage>233</fpage>-<lpage>237</lpage>.</mixed-citation></ref><ref id="B21"><mixed-citation xmlns:xlink="http://www.w3.org/1999/xlink" xlink:type="simple"><person-group><name name-style="western"><surname>Basilewsky</surname><given-names>P</given-names></name></person-group> (<year>1949</year>)<article-title> Coleopteres Carabidae africains nouveaux. II, III.</article-title><source>Revue de Zoologie et de Botanique Africaines </source><volume>41</volume>: <fpage>323</fpage>-<lpage>342</lpage>.</mixed-citation></ref><ref id="B22"><mixed-citation xmlns:xlink="http://www.w3.org/1999/xlink" xlink:type="simple"><person-group><name name-style="western"><surname>Basilewsky</surname><given-names>P</given-names></name></person-group> (<year>1968</year>)<article-title> Descriptions de trois carabides nouveaux de Côte d’Ivoire. (Coleoptera Carabidae).</article-title><source>Revue de Zoologie et de Botanique Africaines </source><volume>77</volume>: <fpage>142</fpage>-<lpage>147</lpage>.</mixed-citation></ref><ref id="B49"><mixed-citation xmlns:xlink="http://www.w3.org/1999/xlink" xlink:type="simple"><person-group><name name-style="western"><surname>Habu</surname><given-names>A</given-names></name></person-group> (<year>1979a</year>)<article-title> A new genus and species of the Lebiini from Formosa (Coleoptera, Carabidae).</article-title><source>Proceedings of the Japanese Society of Systematic Zoology </source><volume>16</volume>: <fpage>65</fpage>-<lpage>69</lpage>.</mixed-citation></ref><ref id="B25"><mixed-citation xmlns:xlink="http://www.w3.org/1999/xlink" xlink:type="simple"><person-group><name name-style="western"><surname>Bates</surname><given-names>HW</given-names></name></person-group> (<year>1883</year>)<article-title> Supplement to the Geodephagous Coleoptera of Japan, chiefly from the collection of George Lewis, made during his second visit, from February, 1880, to September, 1881.</article-title><source>The Transactions of the Entomological Society of London </source><volume>1883</volume>: <fpage>205</fpage>-<lpage>290</lpage>.</mixed-citation></ref><ref id="B84"><mixed-citation xmlns:xlink="http://www.w3.org/1999/xlink" xlink:type="simple"><person-group><name name-style="western"><surname>Tian</surname><given-names>M</given-names></name><name name-style="western"><surname>Deuve</surname><given-names>T</given-names></name></person-group> (<year>2001</year>)<article-title> Notes on the genus <italic>Lachnoderma</italic> Macleay, 1873, with descriptions of six new species from China and Vietnam (Coleoptera, Carabidae).</article-title><source>Nouvelle Revue d’Entomologie </source><volume>18</volume> (<issue>2</issue>): <fpage>123</fpage>-<lpage>133</lpage>.</mixed-citation></ref><ref id="B65"><mixed-citation xmlns:xlink="http://www.w3.org/1999/xlink" xlink:type="simple"><person-group><name name-style="western"><surname>Löbl</surname><given-names>I</given-names></name><name name-style="western"><surname>Smetana</surname><given-names>A</given-names></name></person-group> (<year>2003</year>) <publisher-name>Apollo Books</publisher-name>, <publisher-loc>Denmark</publisher-loc>, <lpage>819</lpage> pp.</mixed-citation></ref></ref-list></tp:taxon-treatment>
