# Supplementary material for: Taxonomic synopsis of the subtribe Physoderina (Coleoptera, Carabidae, Lebiini), with species revisions of eight genera
Source: Zookeys. 2013 Apr 4;(284):1–129. doi: 10.3897/zookeys.284.3983 (PMC3677377; doi:10.3897/zookeys.284.3983)
Supplement: XML Treatment for Dasiosoma testaceum [file zookeys.284.3983-treatment28.xml]

<!DOCTYPE tp:taxon-treatment
  PUBLIC "-//TaxonX//DTD Taxonomic Treatment Publishing DTD v0 20100105//EN" "tax-treatment-NSO.dtd">
<tp:taxon-treatment xmlns:tp="http://www.plazi.org/taxpub"><tp:treatment-meta><mixed-citation publication-type="journal"><person-group><name><surname>Shi</surname><given-names>Hongliang</given-names></name><name><surname>Zhou</surname><given-names>Hongzhang</given-names></name><name><surname>Liang</surname><given-names>Hongbin</given-names></name></person-group><article-title>Taxonomic synopsis of the subtribe Physoderina (Coleoptera, Carabidae, Lebiini), with species revisions of eight genera</article-title><source>Zookeys</source><day>4</day><month>4</month><year>2013</year><volume>2013</volume><issue>284</issue><fpage>1</fpage><lpage>129</lpage><pub-id pub-id-type="doi">10.3897/zookeys.284.3983</pub-id></mixed-citation></tp:treatment-meta><tp:nomenclature><tp:taxon-name>
                            <tp:taxon-name-part taxon-name-part-type="genus">Dasiosoma</tp:taxon-name-part>
                            <tp:taxon-name-part taxon-name-part-type="species">testaceum</tp:taxon-name-part>
                        <object-id xmlns:xlink="http://www.w3.org/1999/xlink" xlink:type="simple">http://species-id.net/wiki/Dasiosoma_testaceum</object-id>
								</tp:taxon-name><tp:taxon-authority>Britton, 1937</tp:taxon-authority><xref ref-type="fig" rid="F9">Habitus: Fig. 53</xref><tp:nomenclature-citation-list><tp:nomenclature-citation><tp:taxon-name>Dasiosoma testaceum</tp:taxon-name><comment><xref ref-type="bibr" rid="B30">Britton 1937</xref>: 234 (original: <italic><tp:taxon-name>Dasiosoma</tp:taxon-name></italic>; type locality: N. W. Rhodesia; syntypes deposited in NHML); <xref ref-type="bibr" rid="B21">Basilewsky 1949</xref>: 222 (<italic><tp:taxon-name>Dasiosoma</tp:taxon-name></italic>).</comment></tp:nomenclature-citation></tp:nomenclature-citation-list></tp:nomenclature><tp:treatment-sec sec-type="Type examined"><title>Type examined.</title><p><bold>Syntypes</bold> of <italic><tp:taxon-name>Dasiosoma testaceum</tp:taxon-name></italic> Britton: 1 male (NHML), “<italic>Holo-</italic>Type” [round label with red circle]; “N. W. Rhodesia: / Lukanga. / l.v.1915. / H. C. Dollman”; “H. C. Dollman / Coll. 1919-79”; “<italic>Dasiosoma / testacea g. sp. n. / Holotype /</italic> E. B. Britton. / det. <italic>28.vii</italic>.193<italic>7</italic>”[Fig. 53]. 25 ex. (NHML), the same collection data but labeled as paratype.</p></tp:treatment-sec><tp:treatment-sec sec-type="Notes on types"><title>Notes on types.</title><p>The original description mentioned a total of 30 specimens of <italic><tp:taxon-name>Dasiosoma testaceum</tp:taxon-name></italic>, but no holotype was originally fixed. So, all specimens we found in NHML are syntypes, although the first one was labeled as “holotype” by Britton himself.</p><!--PageBreak--></tp:treatment-sec><tp:treatment-sec><!--Section generated to contain objects referenced in tp:taxon-treatment.--><fig id="F9" position="float" orientation="portrait"><label>Figures 49–54.</label><caption><p>Type materials, scale bars = 2.0 mm: <bold>49</bold> Lectotype of <italic><tp:taxon-name>Allocota caerulea</tp:taxon-name></italic> Andrewes [= <italic><tp:taxon-name>Allocota viridipennis</tp:taxon-name></italic> Motschulsky] <bold>50</bold> Holotype of <italic><tp:taxon-name>Allocota cyanipennis</tp:taxon-name></italic> Heller <bold>51</bold> Lectotype of <italic><tp:taxon-name>Taicona aurata</tp:taxon-name></italic> Bates [= <italic><tp:taxon-name>Allocota aurata</tp:taxon-name></italic> (Bates)] <bold>52</bold> Holotype of <italic><tp:taxon-name>Allocota bicolor</tp:taxon-name></italic> sp. n. <bold>53</bold> Syntype of <italic><tp:taxon-name>Dasiosoma testaceum</tp:taxon-name></italic> Britton <bold>54</bold> Holotype of <italic><tp:taxon-name>Dasiosoma hirsutum</tp:taxon-name></italic> Basilewsky [= <italic><tp:taxon-name>Dasiosoma basilewskyi</tp:taxon-name></italic> nom. n.].</p></caption><graphic xmlns:xlink="http://www.w3.org/1999/xlink" xlink:href="ZooKeys-284-001-g009.jpg" position="float" orientation="portrait" xlink:type="simple"/></fig></tp:treatment-sec><ref-list><ref id="B30"><mixed-citation xmlns:xlink="http://www.w3.org/1999/xlink" xlink:type="simple"><person-group><name name-style="western"><surname>Britton</surname><given-names>EB</given-names></name></person-group> (<year>1937</year>)<article-title> New African Carabidae (Col.) including the description of a new genus.</article-title><source>Proceedings of the Royal Entomological Society of London, Series B </source><volume>6</volume>: <fpage>233</fpage>-<lpage>237</lpage>.</mixed-citation></ref><ref id="B21"><mixed-citation xmlns:xlink="http://www.w3.org/1999/xlink" xlink:type="simple"><person-group><name name-style="western"><surname>Basilewsky</surname><given-names>P</given-names></name></person-group> (<year>1949</year>)<article-title> Coleopteres Carabidae africains nouveaux. II, III.</article-title><source>Revue de Zoologie et de Botanique Africaines </source><volume>41</volume>: <fpage>323</fpage>-<lpage>342</lpage>.</mixed-citation></ref></ref-list></tp:taxon-treatment>
