# Supplementary material for: Taxonomic synopsis of the subtribe Physoderina (Coleoptera, Carabidae, Lebiini), with species revisions of eight genera
Source: Zookeys. 2013 Apr 4;(284):1–129. doi: 10.3897/zookeys.284.3983 (PMC3677377; doi:10.3897/zookeys.284.3983)
Supplement: XML Treatment for Dasiosoma basilewskyi [file zookeys.284.3983-treatment29.xml]

<!DOCTYPE tp:taxon-treatment
  PUBLIC "-//TaxonX//DTD Taxonomic Treatment Publishing DTD v0 20100105//EN" "tax-treatment-NSO.dtd">
<tp:taxon-treatment xmlns:tp="http://www.plazi.org/taxpub"><tp:treatment-meta><mixed-citation publication-type="journal"><person-group><name><surname>Shi</surname><given-names>Hongliang</given-names></name><name><surname>Zhou</surname><given-names>Hongzhang</given-names></name><name><surname>Liang</surname><given-names>Hongbin</given-names></name></person-group><article-title>Taxonomic synopsis of the subtribe Physoderina (Coleoptera, Carabidae, Lebiini), with species revisions of eight genera</article-title><source>Zookeys</source><day>4</day><month>4</month><year>2013</year><volume>2013</volume><issue>284</issue><fpage>1</fpage><lpage>129</lpage><pub-id pub-id-type="doi">10.3897/zookeys.284.3983</pub-id></mixed-citation></tp:treatment-meta><tp:nomenclature><tp:taxon-name>
                            <tp:taxon-name-part taxon-name-part-type="genus">Dasiosoma</tp:taxon-name-part>
                            <tp:taxon-name-part taxon-name-part-type="species">basilewskyi</tp:taxon-name-part>
                        </tp:taxon-name><tp:taxon-authority>Shi &amp; Liang</tp:taxon-authority><tp:taxon-status xmlns:xlink="http://www.w3.org/1999/xlink" xlink:type="simple">nom. n.</tp:taxon-status><xref ref-type="fig" rid="F9">Habitus: Fig. 54</xref><tp:nomenclature-citation-list><tp:nomenclature-citation><tp:taxon-name>Dasiosoma hirsutum</tp:taxon-name><comment><xref ref-type="bibr" rid="B21">Basilewsky 1949</xref>: 222 (type locality: Congo; holotype deposited in MRAC). Junior secondary homonym of <italic><tp:taxon-name>Dasiosoma hirsutum</tp:taxon-name></italic> (Bates, 1873) [Synonym]</comment></tp:nomenclature-citation></tp:nomenclature-citation-list></tp:nomenclature><tp:treatment-sec sec-type="Type examined"><title>Type examined.</title><p><bold>Holotype</bold> of <italic><tp:taxon-name>Dasiosoma hirsutum</tp:taxon-name></italic> Basilewsky, monotypy (MRAC): female, body length = 6.9 mm, board mounted, “Holotype / <italic>hirsutum / Basil</italic>.” [red label]; “Musee Du Congo / Ituri: / La Moto: Madyu / L. Burgeon”; “<italic>Dasiosoma / sp. n. /</italic> E. B. Britton. / det. <italic>5.v</italic>.193<italic>8</italic>”; “<italic>Dasiosoma / hirsutum, sp. n</italic>. / P. Basilewsky det., 19<italic>48</italic>”[Fig. 54].</p></tp:treatment-sec><tp:treatment-sec sec-type="Etymology"><title>Etymology.</title><p>We propose this name in honor of P. Basilewsky, a well known specialist on African Carabidae, who first described this species.</p></tp:treatment-sec><tp:treatment-sec sec-type="Remarks"><title>Remarks.</title><p>In moving <italic><tp:taxon-name>Singilis hirsutus</tp:taxon-name></italic> Bates to <italic><tp:taxon-name>Dasiosoma</tp:taxon-name></italic>, the name <italic><tp:taxon-name>Dasiosoma hirsutum</tp:taxon-name></italic> Basilewsky becomes a junior secondary homonym. So we give a new name for this species herein.</p></tp:treatment-sec><tp:treatment-sec><!--Section generated to contain objects referenced in tp:taxon-treatment.--><fig id="F9" position="float" orientation="portrait"><label>Figures 49–54.</label><caption><p>Type materials, scale bars = 2.0 mm: <bold>49</bold> Lectotype of <italic><tp:taxon-name>Allocota caerulea</tp:taxon-name></italic> Andrewes [= <italic><tp:taxon-name>Allocota viridipennis</tp:taxon-name></italic> Motschulsky] <bold>50</bold> Holotype of <italic><tp:taxon-name>Allocota cyanipennis</tp:taxon-name></italic> Heller <bold>51</bold> Lectotype of <italic><tp:taxon-name>Taicona aurata</tp:taxon-name></italic> Bates [= <italic><tp:taxon-name>Allocota aurata</tp:taxon-name></italic> (Bates)] <bold>52</bold> Holotype of <italic><tp:taxon-name>Allocota bicolor</tp:taxon-name></italic> sp. n. <bold>53</bold> Syntype of <italic><tp:taxon-name>Dasiosoma testaceum</tp:taxon-name></italic> Britton <bold>54</bold> Holotype of <italic><tp:taxon-name>Dasiosoma hirsutum</tp:taxon-name></italic> Basilewsky [= <italic><tp:taxon-name>Dasiosoma basilewskyi</tp:taxon-name></italic> nom. n.].</p></caption><graphic xmlns:xlink="http://www.w3.org/1999/xlink" xlink:href="ZooKeys-284-001-g009.jpg" position="float" orientation="portrait" xlink:type="simple"/></fig></tp:treatment-sec><ref-list><ref id="B21"><mixed-citation xmlns:xlink="http://www.w3.org/1999/xlink" xlink:type="simple"><person-group><name name-style="western"><surname>Basilewsky</surname><given-names>P</given-names></name></person-group> (<year>1949</year>)<article-title> Coleopteres Carabidae africains nouveaux. II, III.</article-title><source>Revue de Zoologie et de Botanique Africaines </source><volume>41</volume>: <fpage>323</fpage>-<lpage>342</lpage>.</mixed-citation></ref></ref-list></tp:taxon-treatment>
