# Supplementary material for: Taxonomic synopsis of the subtribe Physoderina (Coleoptera, Carabidae, Lebiini), with species revisions of eight genera
Source: Zookeys. 2013 Apr 4;(284):1–129. doi: 10.3897/zookeys.284.3983 (PMC3677377; doi:10.3897/zookeys.284.3983)
Supplement: XML Treatment for Dasiosoma sudanicum [file zookeys.284.3983-treatment30.xml]

<!DOCTYPE tp:taxon-treatment
  PUBLIC "-//TaxonX//DTD Taxonomic Treatment Publishing DTD v0 20100105//EN" "tax-treatment-NSO.dtd">
<tp:taxon-treatment xmlns:tp="http://www.plazi.org/taxpub"><tp:treatment-meta><mixed-citation publication-type="journal"><person-group><name><surname>Shi</surname><given-names>Hongliang</given-names></name><name><surname>Zhou</surname><given-names>Hongzhang</given-names></name><name><surname>Liang</surname><given-names>Hongbin</given-names></name></person-group><article-title>Taxonomic synopsis of the subtribe Physoderina (Coleoptera, Carabidae, Lebiini), with species revisions of eight genera</article-title><source>Zookeys</source><day>4</day><month>4</month><year>2013</year><volume>2013</volume><issue>284</issue><fpage>1</fpage><lpage>129</lpage><pub-id pub-id-type="doi">10.3897/zookeys.284.3983</pub-id></mixed-citation></tp:treatment-meta><tp:nomenclature><tp:taxon-name>
                            <tp:taxon-name-part taxon-name-part-type="genus">Dasiosoma</tp:taxon-name-part>
                            <tp:taxon-name-part taxon-name-part-type="species">sudanicum</tp:taxon-name-part>
                        <object-id xmlns:xlink="http://www.w3.org/1999/xlink" xlink:type="simple">http://species-id.net/wiki/Dasiosoma_sudanicum</object-id>
								</tp:taxon-name><tp:taxon-authority>Basilewsky, 1949</tp:taxon-authority><xref ref-type="fig" rid="F10">Habitus: Fig. 55</xref><tp:nomenclature-citation-list><tp:nomenclature-citation><tp:taxon-name>Dasiosoma sudanicum</tp:taxon-name><comment><xref ref-type="bibr" rid="B21">Basilewsky 1949</xref>: 222 (original: <italic><tp:taxon-name>Dasiosoma</tp:taxon-name></italic>; type locality: Congo; holotype deposited in MRAC).</comment></tp:nomenclature-citation></tp:nomenclature-citation-list></tp:nomenclature><tp:treatment-sec sec-type="Type examined"><title>Type examined.</title><p><bold>Holotype</bold> of <italic><tp:taxon-name>Dasiosoma sudanicum</tp:taxon-name></italic> Basilewsky, by monotypy (MRAC): female, body length = 5.3 mm, micropin mounted, “Holotype / <italic>sudanicum / Basil</italic>.” [red label]; “Musee Du Congo / Soudan: <italic>mongalla a</italic>/ <italic>Shanile -1-vi-1977</italic> / L. Burgeon”; “R. Det. / <italic>JJ / 3418</italic>”; “<italic>Dasiosoma / sp. n. /</italic> E. B. Britton. / det. <italic>5.v</italic>.193<italic>8</italic>”; “HOLO / TYPE”[red label]; “R. DET. / <italic>H. H</italic>. / 5341”; “<italic>Dasiosoma / sudanicum, sp. n</italic>. / P. Basilewsky det., 19<italic>48</italic>”[Fig. 55].</p></tp:treatment-sec><tp:treatment-sec sec-type="Non-type material examined"><title>Non-type material examined.</title><p>1 male (CCA): “Congo Belge, P.N.G. Miss. H. De Saeger II/fd/15, 9.X.1951, Réc. H. De Saeger. 2578”, “Dasiosoma sudanicum Basilew. P. Basilewsky det., 1959”.</p></tp:treatment-sec><tp:treatment-sec><!--Section generated to contain objects referenced in tp:taxon-treatment.--><fig id="F10" position="float" orientation="portrait"><label>Figures 55–60.</label><caption><p>Type materials, scale bars = 2.0 mm: <bold>55</bold> Holotype of <italic><tp:taxon-name>Dasiosoma sudanicum</tp:taxon-name></italic> Basilewsky <bold>56</bold> Holotype of <italic><tp:taxon-name>Dasiosoma ivorense</tp:taxon-name></italic> Basilewsky 57 Holotype of <italic><tp:taxon-name>Diamella indica</tp:taxon-name></italic> Kirschenhofer [= <italic><tp:taxon-name>Dasiosoma indicum</tp:taxon-name></italic> (Kirschenhofer)] <bold>58</bold> Paratype of <italic><tp:taxon-name>Lachnoderma maindroni</tp:taxon-name></italic> Tian &amp; Deuve [= <italic><tp:taxon-name>Dasiosoma maindroni</tp:taxon-name></italic> (Tian &amp; Deuve)] <bold>59</bold> Lectotype of <italic><tp:taxon-name>Singlis hirsutus</tp:taxon-name></italic> Bates [= <italic><tp:taxon-name>Dasiosoma hirsutum</tp:taxon-name></italic> (Bates)] <bold>60</bold> The “lectotype” designated by Tian &amp; Deuve, 2001 for <italic><tp:taxon-name>Singlis hirsutus</tp:taxon-name></italic> Bates.</p></caption><graphic xmlns:xlink="http://www.w3.org/1999/xlink" xlink:href="ZooKeys-284-001-g010.jpg" position="float" orientation="portrait" xlink:type="simple"/></fig></tp:treatment-sec><ref-list><ref id="B21"><mixed-citation xmlns:xlink="http://www.w3.org/1999/xlink" xlink:type="simple"><person-group><name name-style="western"><surname>Basilewsky</surname><given-names>P</given-names></name></person-group> (<year>1949</year>)<article-title> Coleopteres Carabidae africains nouveaux. II, III.</article-title><source>Revue de Zoologie et de Botanique Africaines </source><volume>41</volume>: <fpage>323</fpage>-<lpage>342</lpage>.</mixed-citation></ref></ref-list></tp:taxon-treatment>
