# Supplementary material for: Taxonomic synopsis of the subtribe Physoderina (Coleoptera, Carabidae, Lebiini), with species revisions of eight genera
Source: Zookeys. 2013 Apr 4;(284):1–129. doi: 10.3897/zookeys.284.3983 (PMC3677377; doi:10.3897/zookeys.284.3983)
Supplement: XML Treatment for Dasiosoma ivorense [file zookeys.284.3983-treatment31.xml]

<!DOCTYPE tp:taxon-treatment
  PUBLIC "-//TaxonX//DTD Taxonomic Treatment Publishing DTD v0 20100105//EN" "tax-treatment-NSO.dtd">
<tp:taxon-treatment xmlns:tp="http://www.plazi.org/taxpub"><tp:treatment-meta><mixed-citation publication-type="journal"><person-group><name><surname>Shi</surname><given-names>Hongliang</given-names></name><name><surname>Zhou</surname><given-names>Hongzhang</given-names></name><name><surname>Liang</surname><given-names>Hongbin</given-names></name></person-group><article-title>Taxonomic synopsis of the subtribe Physoderina (Coleoptera, Carabidae, Lebiini), with species revisions of eight genera</article-title><source>Zookeys</source><day>4</day><month>4</month><year>2013</year><volume>2013</volume><issue>284</issue><fpage>1</fpage><lpage>129</lpage><pub-id pub-id-type="doi">10.3897/zookeys.284.3983</pub-id></mixed-citation></tp:treatment-meta><tp:nomenclature><tp:taxon-name>
                            <tp:taxon-name-part taxon-name-part-type="genus">Dasiosoma</tp:taxon-name-part>
                            <tp:taxon-name-part taxon-name-part-type="species">ivorense</tp:taxon-name-part>
                        <object-id xmlns:xlink="http://www.w3.org/1999/xlink" xlink:type="simple">http://species-id.net/wiki/Dasiosoma_ivorense</object-id>
								</tp:taxon-name><tp:taxon-authority>Basilewsky, 1968</tp:taxon-authority><xref ref-type="fig" rid="F10">Habitus: Fig. 56</xref><xref ref-type="fig" rid="F31">male genitalia: Figs 86</xref><xref ref-type="fig" rid="F40">107</xref><tp:nomenclature-citation-list><tp:nomenclature-citation><tp:taxon-name>Dasiosoma ivorense</tp:taxon-name><comment><xref ref-type="bibr" rid="B22">Basilewsky 1968</xref>: 145 (original: <italic><tp:taxon-name>Dasiosoma</tp:taxon-name></italic>; type locality: Lamto; holotype deposited in MNHN).</comment></tp:nomenclature-citation></tp:nomenclature-citation-list></tp:nomenclature><tp:treatment-sec sec-type="Type examined"><title>Type examined.</title><p><bold>Holotype</bold> of <italic><tp:taxon-name>Dasiosoma ivorense</tp:taxon-name></italic> Basilewsky, by original designation (MNHN): male, body length = 5.9 mm, board mounted, “LAMTO (Toumodi) / <!--PageBreak-->Côte d’Ivoire / <italic>B47</italic> / <italic>10 XII 63</italic>”; “GENIT. ♂ / <italic>67.314.1</italic>”; “<italic>99</italic>”; “TYPE” [red label]; “<italic>Dasiosoma / ivorense. sp. n</italic>. / P. Basilewsky det., 19<italic>67</italic>”[Fig. 56]. <bold>Paratypes</bold> of <italic>ivorense</italic> Basilewsky: 51 ex. (MNHN), the same locality but different collecting dates and labeled as paratypes [Figs 86, 107].</p></tp:treatment-sec><tp:treatment-sec><!--Section generated to contain objects referenced in tp:taxon-treatment.--><fig id="F10" position="float" orientation="portrait"><label>Figures 55–60.</label><caption><p>Type materials, scale bars = 2.0 mm: <bold>55</bold> Holotype of <italic><tp:taxon-name>Dasiosoma sudanicum</tp:taxon-name></italic> Basilewsky <bold>56</bold> Holotype of <italic><tp:taxon-name>Dasiosoma ivorense</tp:taxon-name></italic> Basilewsky 57 Holotype of <italic><tp:taxon-name>Diamella indica</tp:taxon-name></italic> Kirschenhofer [= <italic><tp:taxon-name>Dasiosoma indicum</tp:taxon-name></italic> (Kirschenhofer)] <bold>58</bold> Paratype of <italic><tp:taxon-name>Lachnoderma maindroni</tp:taxon-name></italic> Tian &amp; Deuve [= <italic><tp:taxon-name>Dasiosoma maindroni</tp:taxon-name></italic> (Tian &amp; Deuve)] <bold>59</bold> Lectotype of <italic><tp:taxon-name>Singlis hirsutus</tp:taxon-name></italic> Bates [= <italic><tp:taxon-name>Dasiosoma hirsutum</tp:taxon-name></italic> (Bates)] <bold>60</bold> The “lectotype” designated by Tian &amp; Deuve, 2001 for <italic><tp:taxon-name>Singlis hirsutus</tp:taxon-name></italic> Bates.</p></caption><graphic xmlns:xlink="http://www.w3.org/1999/xlink" xlink:href="ZooKeys-284-001-g010.jpg" position="float" orientation="portrait" xlink:type="simple"/></fig><fig id="F31" position="float" orientation="portrait"><label>Figure 86.</label><caption><p>Median lobe of male genitalia, right-lateral, ventral, left-lateral, dorsal views of <italic><tp:taxon-name>Dasiosoma ivorense</tp:taxon-name></italic> Basilewsky, a paratype from Cote d’Ivoire.</p></caption><graphic xmlns:xlink="http://www.w3.org/1999/xlink" xlink:href="ZooKeys-284-001-g031.jpg" position="float" orientation="portrait" xlink:type="simple"/></fig><fig id="F40" position="float" orientation="portrait"><label>Figures 95–110.</label><caption><p>Left and right parameres of male genitalia, scale bars = 0.2 mm: <bold>95</bold> <italic><tp:taxon-name>Paraphaea binotata</tp:taxon-name></italic> (Dejean), a specimen from Guangxi <bold>96</bold> <italic><tp:taxon-name>Paraphaea minor</tp:taxon-name></italic> sp. n., holotype <bold>97</bold> <italic><tp:taxon-name>Anchista brunnea</tp:taxon-name></italic> (Wiedemann), a paralectotype of <italic>picea</italic> Chaudoir <bold>98</bold> <italic><tp:taxon-name>Anchista pilosa</tp:taxon-name></italic> sp. n., holotype <bold>99</bold> <italic><tp:taxon-name>Metallanchista laticollis</tp:taxon-name></italic> sp. n., holotype <bold>100</bold> <italic><tp:taxon-name>Physodera amplicollis</tp:taxon-name></italic> van de Poll, a specimen from Taiwan <bold>101</bold> <italic><tp:taxon-name>Diamella cupreomicans</tp:taxon-name></italic> (Oberthür), a specimen from Yunnan <bold>102</bold> <italic><tp:taxon-name>Diamella arrowi</tp:taxon-name></italic> (Jedlička), holotype <bold>103</bold> <italic><tp:taxon-name>Allocota aurata</tp:taxon-name></italic> (Bates), a specimen from Tonkin <bold>104</bold> <italic><tp:taxon-name>Allocota aurata</tp:taxon-name></italic> (Bates), a specimen from Shaanxi <bold>105</bold> <italic><tp:taxon-name>Allocota bicolor</tp:taxon-name></italic> sp. n., holotype <bold>106</bold> <italic><tp:taxon-name>Lachnoderma asperum</tp:taxon-name></italic> Bates, a specimen from Taiwan <bold>107</bold> <italic><tp:taxon-name>Dasiosoma ivorense</tp:taxon-name></italic> Basilewsky, a paratype from Cote d’Ivoire <bold>108</bold> <italic><tp:taxon-name>Dasiosoma quadraticolle</tp:taxon-name></italic> sp. n., holotype <bold>109</bold> <italic><tp:taxon-name>Orionella kathmanduensis</tp:taxon-name></italic> (Kirschenhofer), a specimen from Nepal <bold>110</bold> <italic><tp:taxon-name>Endynomena pradieri</tp:taxon-name></italic> (Fairmaire), a specimen from Fujian.</p></caption><graphic xmlns:xlink="http://www.w3.org/1999/xlink" xlink:href="ZooKeys-284-001-g040.jpg" position="float" orientation="portrait" xlink:type="simple"/></fig></tp:treatment-sec><ref-list><ref id="B22"><mixed-citation xmlns:xlink="http://www.w3.org/1999/xlink" xlink:type="simple"><person-group><name name-style="western"><surname>Basilewsky</surname><given-names>P</given-names></name></person-group> (<year>1968</year>)<article-title> Descriptions de trois carabides nouveaux de Côte d’Ivoire. (Coleoptera Carabidae).</article-title><source>Revue de Zoologie et de Botanique Africaines </source><volume>77</volume>: <fpage>142</fpage>-<lpage>147</lpage>.</mixed-citation></ref></ref-list></tp:taxon-treatment>
