# Supplementary material for: Taxonomic synopsis of the subtribe Physoderina (Coleoptera, Carabidae, Lebiini), with species revisions of eight genera
Source: Zookeys. 2013 Apr 4;(284):1–129. doi: 10.3897/zookeys.284.3983 (PMC3677377; doi:10.3897/zookeys.284.3983)
Supplement: XML Treatment for Dasiosoma bellum [file zookeys.284.3983-treatment32.xml]

<!DOCTYPE tp:taxon-treatment
  PUBLIC "-//TaxonX//DTD Taxonomic Treatment Publishing DTD v0 20100105//EN" "tax-treatment-NSO.dtd">
<tp:taxon-treatment xmlns:tp="http://www.plazi.org/taxpub"><tp:treatment-meta><mixed-citation publication-type="journal"><person-group><name><surname>Shi</surname><given-names>Hongliang</given-names></name><name><surname>Zhou</surname><given-names>Hongzhang</given-names></name><name><surname>Liang</surname><given-names>Hongbin</given-names></name></person-group><article-title>Taxonomic synopsis of the subtribe Physoderina (Coleoptera, Carabidae, Lebiini), with species revisions of eight genera</article-title><source>Zookeys</source><day>4</day><month>4</month><year>2013</year><volume>2013</volume><issue>284</issue><fpage>1</fpage><lpage>129</lpage><pub-id pub-id-type="doi">10.3897/zookeys.284.3983</pub-id></mixed-citation></tp:treatment-meta><tp:nomenclature><tp:taxon-name>
                            <tp:taxon-name-part taxon-name-part-type="genus">Dasiosoma</tp:taxon-name-part>
                            <tp:taxon-name-part taxon-name-part-type="species">bellum</tp:taxon-name-part>
                        <object-id xmlns:xlink="http://www.w3.org/1999/xlink" xlink:type="simple">http://species-id.net/wiki/Dasiosoma_bellum</object-id>
								</tp:taxon-name><tp:taxon-authority>(Habu, 1979a)</tp:taxon-authority><tp:taxon-status xmlns:xlink="http://www.w3.org/1999/xlink" xlink:type="simple">comb. n.</tp:taxon-status><xref ref-type="fig" rid="F5">Habitus: Figs 25, 26</xref><xref ref-type="fig" rid="F32">male genitalia: Fig. 87</xref><xref ref-type="fig" rid="F41">female genitalia: Fig. 121</xref><tp:nomenclature-citation-list><tp:nomenclature-citation><tp:taxon-name>Dasiosoma bellum</tp:taxon-name><comment><xref ref-type="bibr" rid="B49">Habu 1979a</xref>: 67, Figs (original: <italic><tp:taxon-name>Teradaia</tp:taxon-name></italic>; type locality: Kukuan (Taiwan); holotype deposited in NIAES).</comment></tp:nomenclature-citation></tp:nomenclature-citation-list></tp:nomenclature><tp:treatment-sec sec-type="Notes on types"><title>Notes on types.</title><p><bold><italic><tp:taxon-name>Teradaia bella</tp:taxon-name></italic></bold> Habu: Photograph of holotype is available on the website of National Institute for Agro-Environmental Sciences, Japan (Yoshitake and Kurihara). We didn’t examine the holotype, but it is easy to recognize this remarkable species from literature and photos.</p></tp:treatment-sec><tp:treatment-sec sec-type="Non-type material examined"><title>Non-type material examined</title><p>(Total 6 specimens). 1 male, 3 females (CRS), “S. Vietnam / Nam Cat Tien Nat. Park / 1.–15.5.1994 / Pacholatko &amp; Dembicky”[Fig. 87]. 1 female (SCAU), “Guangdong, Xinfeng, 1983.5, Huang Minlian leg.”[Figs 25, 121]. 1 male (NHML), “Ceylon”; “Thwaites, 67 25”; “<italic>genus ?</italic> / <italic>not far from</italic> / <italic>Lachnoderma</italic>”[Fig. 26].</p></tp:treatment-sec><tp:treatment-sec sec-type="Diagnosis"><title>Diagnosis.</title><p>Head and pronotum orange yellow, elytra dark blue, disc usually with a large elongate reddish yellow spot; 1st antennomere brown, 2nd and 3rd antennomeres black, then gradually paler from 4th to 7th antennomeres; pronotal lateral margins completely rounded in middle; basal foveae of pronotum straight, subparallel with median line, disc with elongate distinct depression on each side; vertex strongly tumid; tempora abruptly narrowed behind eyes; body slender, ratio EL/EW more than 1.55; apical lamella of aedeagus rather wide.</p><p>The unique color, slender body and elongate depression on pronotum readily distinguish this species from all others of the genus.</p></tp:treatment-sec><tp:treatment-sec sec-type="Description"><title>Description.</title><p><bold>Male genitalia</bold> with median lobe of aedeagus strongly bent, ventral and dorsal margins nearly straight before apex in lateral view; strongly bent to right side in dorsal view; apical lamella wide, short, slightly triangular; base of median lobe strongly bent and expanded, basal orifice about 90° relative to preapical shaft. Internal sac with main flagellum long and slender, slightly sinuous, curved to right side; trumpet-form expansion small, short, slightly bent ventrally; secondary flagellum and apical bursa present; membrane adjacent to trumpet-form expansion finely scaled (<xref ref-type="fig" rid="F32">Fig. 87</xref>). <bold>Female genitalia</bold>. Apical segment of ovipositor scimitar-form, inner margin not angulate; length approximately three times basal width; inner margin setose in apical half; apex sharp, with membranous extension long and slender (<xref ref-type="fig" rid="F41">Fig. 121</xref>). Internal reproductive system not studied.</p><p>Detailed description of external characters has been provided by <xref ref-type="bibr" rid="B49">Habu (1979a)</xref>.</p></tp:treatment-sec><tp:treatment-sec sec-type="Distribution"><title>Distribution</title><p>(<xref ref-type="fig" rid="F51">Map 7</xref>). <tp:taxon-name>China</tp:taxon-name> (Taiwan, Guangdong); Vietnam; Sri Lanka.</p><!--PageBreak--></tp:treatment-sec><tp:treatment-sec sec-type="Geographical variation"><title>Geographical variation.</title><p>This rare but widely distributed species is known from four different localities, and their elytral patterns vary from locality to locality. Four specimens from Vietnam have the widest reddish patch, occupying the inner five intervals; a specimen from Guangdong has the patch occupying the inner four intervals (<xref ref-type="fig" rid="F5">Fig. 25</xref>); the holotype from Taiwan has the patch barely reaching the third interval; a specimen from Sri Lanka is nearly without the patch (<xref ref-type="fig" rid="F5">Fig. 26</xref>). Furthermore, the holotype from Taiwan has the hind angles of pronotum slightly acute, while the others have the hind angles subrectangular. We studied male genitalia from two localities. They are very similar in the apical part of median lobe of the aedeagus, but the specimen from Sri Lanka has the median lobe with base less bent and expanded than the one from Vietnam.</p></tp:treatment-sec><tp:treatment-sec sec-type="Remarks"><title>Remarks.</title><p>This species could be most closely related to <italic><tp:taxon-name>Dasiosoma maindroni</tp:taxon-name></italic> (Tian &amp; Deuve). These two species share following characters: (1) vertex strongly tumid, tempora abruptly narrowed behind eyes; (2) aedeagus with base of median lobe strongly bent and expanded, basal orifice about 90° relative to preapical shaft.</p></tp:treatment-sec><tp:treatment-sec><!--Section generated to contain objects referenced in tp:taxon-treatment.--><fig id="F5" position="float" orientation="portrait"><label>Figures 25–30.</label><caption><p>Habitus, scale bars = 2.0 mm: <bold>25</bold> <italic><tp:taxon-name>Dasiosoma bellum</tp:taxon-name></italic> (Habu), a specimen from Guangdong <bold>26</bold> <italic><tp:taxon-name>Dasiosoma bellum</tp:taxon-name></italic> (Habu), a specimen from Sri Lanka <bold>27</bold> <italic><tp:taxon-name>Orionella lewisii</tp:taxon-name></italic> (Bates), a specimen from Japan <bold>28</bold> <italic><tp:taxon-name>Orionella discoidalis</tp:taxon-name></italic> (Bates), a specimen from Yunnan <bold>29</bold> <italic><tp:taxon-name>Orionella kathmanduensis</tp:taxon-name></italic> (Kirschenhofer), a specimen from Nepal <bold>30</bold> <italic><tp:taxon-name>Endynomena pradieri</tp:taxon-name></italic> (Fairmaire), a specimen from Fujian.</p></caption><graphic xmlns:xlink="http://www.w3.org/1999/xlink" xlink:href="ZooKeys-284-001-g005.jpg" position="float" orientation="portrait" xlink:type="simple"/></fig><fig id="F32" position="float" orientation="portrait"><label>Figure 87.</label><caption><p>Median lobe of male genitalia, right-lateral, ventral, left-lateral, dorsal views of <italic><tp:taxon-name>Dasiosoma bellum</tp:taxon-name></italic> (Habu), a specimen from Vietnam.</p></caption><graphic xmlns:xlink="http://www.w3.org/1999/xlink" xlink:href="ZooKeys-284-001-g032.jpg" position="float" orientation="portrait" xlink:type="simple"/></fig><fig id="F41" position="float" orientation="portrait"><label>Figures 111–125.</label><caption><p>Left ovipositors of females, ventral view, scale bars = 0.2 mm: <bold>111</bold> <italic><tp:taxon-name>Paraphaea binotata</tp:taxon-name></italic> (Dejean), a specimen from Guangxi <bold>112</bold> <italic><tp:taxon-name>Paraphaea minor</tp:taxon-name></italic> sp. n., a paratype from Hainan <bold>113</bold> <italic><tp:taxon-name>Paraphaea philippinensis</tp:taxon-name></italic> (Jedlička), holotype <bold>114</bold> <italic><tp:taxon-name>Anchista fenestrata fenestrata</tp:taxon-name></italic> (Schmidt-Göbel), a specimen from Nepal <bold>115</bold> <italic><tp:taxon-name>Physodera dejeani</tp:taxon-name></italic> Eschscholtz, a specimen from Yunnan <bold>116</bold> <italic><tp:taxon-name>Physodera eschscholtzii</tp:taxon-name></italic> Parry, a specimen from Yunnan <bold>117</bold> <italic><tp:taxon-name>Diamella cupreomicans</tp:taxon-name></italic> (Oberthür), a specimen from Yunnan <bold>118</bold> <italic><tp:taxon-name>Allocota aurata</tp:taxon-name></italic> (Bates), a specimen from Shaanxi <bold>119</bold> <italic><tp:taxon-name>Allocota bicolor</tp:taxon-name></italic> sp. n., a paratype from Guangdong <bold>120</bold> <italic><tp:taxon-name>Lachnoderma asperum</tp:taxon-name></italic> Bates, a specimen from Zhejiang <bold>121</bold> <italic><tp:taxon-name>Dasiosoma bellum</tp:taxon-name></italic> (Habu), a specimen from Guangdong <bold>122</bold> <italic><tp:taxon-name>Dasiosoma maindroni</tp:taxon-name></italic> (Tian &amp; Deuve), a specimen from Tonkin <bold>123</bold> <italic><tp:taxon-name>Dasiosoma quadraticolle</tp:taxon-name></italic> sp. n., a paratype from Yunnan <bold>124</bold> <italic><tp:taxon-name>Orionella lewisii</tp:taxon-name></italic> (Bates), a specimen from Zhejiang <bold>125</bold> <italic><tp:taxon-name>Endynomena pradieri</tp:taxon-name></italic> (Fairmaire), a specimen from Taiwan.</p></caption><graphic xmlns:xlink="http://www.w3.org/1999/xlink" xlink:href="ZooKeys-284-001-g041.jpg" position="float" orientation="portrait" xlink:type="simple"/></fig><fig id="F51" position="float" orientation="portrait"><label>Map 7.</label><caption><p>Known distribution of Oriental species of genus <italic><tp:taxon-name>Dasiosoma</tp:taxon-name></italic>: ● <italic><tp:taxon-name>Dasiosoma hirsutum</tp:taxon-name></italic> (Bates) ★ <italic><tp:taxon-name>Dasiosoma maindroni</tp:taxon-name></italic> (Tian &amp; Deuve) ▲ <italic><tp:taxon-name>Dasiosoma quadraticolle</tp:taxon-name></italic> sp. n. ◆ <italic><tp:taxon-name>Dasiosoma bellum</tp:taxon-name></italic> (Habu) ■ <italic><tp:taxon-name>Dasiosoma indicum</tp:taxon-name></italic> (Kirschenhofer).</p></caption><graphic xmlns:xlink="http://www.w3.org/1999/xlink" xlink:href="ZooKeys-284-001-g051.jpg" position="float" orientation="portrait" xlink:type="simple"/></fig></tp:treatment-sec><ref-list><ref id="B49"><mixed-citation xmlns:xlink="http://www.w3.org/1999/xlink" xlink:type="simple"><person-group><name name-style="western"><surname>Habu</surname><given-names>A</given-names></name></person-group> (<year>1979a</year>)<article-title> A new genus and species of the Lebiini from Formosa (Coleoptera, Carabidae).</article-title><source>Proceedings of the Japanese Society of Systematic Zoology </source><volume>16</volume>: <fpage>65</fpage>-<lpage>69</lpage>.</mixed-citation></ref></ref-list></tp:taxon-treatment>
