# Supplementary material for: Taxonomic synopsis of the subtribe Physoderina (Coleoptera, Carabidae, Lebiini), with species revisions of eight genera
Source: Zookeys. 2013 Apr 4;(284):1–129. doi: 10.3897/zookeys.284.3983 (PMC3677377; doi:10.3897/zookeys.284.3983)
Supplement: XML Treatment for Dasiosoma maindroni [file zookeys.284.3983-treatment34.xml]

<!DOCTYPE tp:taxon-treatment
  PUBLIC "-//TaxonX//DTD Taxonomic Treatment Publishing DTD v0 20100105//EN" "tax-treatment-NSO.dtd">
<tp:taxon-treatment xmlns:tp="http://www.plazi.org/taxpub"><tp:treatment-meta><mixed-citation publication-type="journal"><person-group><name><surname>Shi</surname><given-names>Hongliang</given-names></name><name><surname>Zhou</surname><given-names>Hongzhang</given-names></name><name><surname>Liang</surname><given-names>Hongbin</given-names></name></person-group><article-title>Taxonomic synopsis of the subtribe Physoderina (Coleoptera, Carabidae, Lebiini), with species revisions of eight genera</article-title><source>Zookeys</source><day>4</day><month>4</month><year>2013</year><volume>2013</volume><issue>284</issue><fpage>1</fpage><lpage>129</lpage><pub-id pub-id-type="doi">10.3897/zookeys.284.3983</pub-id></mixed-citation></tp:treatment-meta><tp:nomenclature><tp:taxon-name>
                            <tp:taxon-name-part taxon-name-part-type="genus">Dasiosoma</tp:taxon-name-part>
                            <tp:taxon-name-part taxon-name-part-type="species">maindroni</tp:taxon-name-part>
                        <object-id xmlns:xlink="http://www.w3.org/1999/xlink" xlink:type="simple">http://species-id.net/wiki/Dasiosoma_maindroni</object-id>
								</tp:taxon-name><tp:taxon-authority>(Tian &amp; Deuve, 2001)</tp:taxon-authority><tp:taxon-status xmlns:xlink="http://www.w3.org/1999/xlink" xlink:type="simple">comb. n.</tp:taxon-status><xref ref-type="fig" rid="F10">Habitus: Fig. 58</xref><xref ref-type="fig" rid="F34">male genitalia: Fig. 89</xref><xref ref-type="fig" rid="F41">female genitalia: Figs 122</xref><xref ref-type="fig" rid="F43">136</xref><tp:nomenclature-citation-list><tp:nomenclature-citation><tp:taxon-name>Dasiosoma maindroni</tp:taxon-name><comment> Tian &amp; Deuve 2001: 126, Figs 4, 13. (original: <italic><tp:taxon-name>Lachnoderma</tp:taxon-name></italic>; type locality: Tonkin; holotype deposited in MNHN).</comment></tp:nomenclature-citation></tp:nomenclature-citation-list></tp:nomenclature><tp:treatment-sec sec-type="Type examined"><title>Type examined.</title><p><bold>Holotype</bold> of <italic><tp:taxon-name>Lachnoderma maindroni</tp:taxon-name></italic> Tian &amp; Deuve, by original designation (MNHN): male, board mounted, “TYPE” [red label]; “TONKIN / Cap. Fouquet”; “MUSEUM PARIS / Ex Coll. M. MAINDRON / Coll. G. BABAULT 1930”; “<italic>Lachnoderma/ bicolor/ m</italic>.”; “<italic>Lachnoderma/ maindroni</italic>”. <bold>Paratype</bold> of <italic><tp:taxon-name>Lachnoderma maindroni</tp:taxon-name></italic> Tian &amp; Deuve: 1 male (SCAU), “PARATYPE”[red label]; “TONKIN / Cap. Fouquet”; “MUSEUM PARIS / Ex Coll. M. MAINDRON / Coll. G. BABAULT 1930”, “<italic>Lachnoderma / maindroni / Tian et Deuve</italic>“[Fig. 58].</p><!--PageBreak--></tp:treatment-sec><tp:treatment-sec sec-type="Non-type material examined"><title>Non-type material examined</title><p>(Total 4 specimens). 1 male (IZAS), “Tonkin <italic>III</italic> / Hoa-Binh <italic>1937</italic>/ leg. A. De Cooman” [pale red label][Fig. 89]. 1 female (IZAS), “<italic>VII</italic> Tonkin <italic>39</italic>/ Hoa-Binh / leg. A. De Cooman” [pale red label][Figs 122, 136]. 2 females (MNHN), “<italic>Hoah binh/ Tonkin</italic>”; “Museum Paris/ 1988/ Coll. J. Negre”.</p></tp:treatment-sec><tp:treatment-sec sec-type="Diagnosis"><title>Diagnosis.</title><p>Head and pronotum reddish yellow; elytra uniform dark brown; pronotal lateral margins completely rounded in middle; basal foveae of pronotum distinctly curved anteromedially, disc without elongate depressions; vertex strongly tumid; tempora abruptly narrowed behind eyes; body not distinctly slender, ratio EL/EW 1.35–1.40; aedeagus with median lobe strongly expanded at base, apical lamella narrow. The unique color, strongly tumid vertex, and tempora abruptly narrowed behind eyes readily distinguished this species from all others of the genus.</p></tp:treatment-sec><tp:treatment-sec sec-type="Description"><title>Description.</title><p><bold>Male genitalia</bold> with median lobe of aedeagus strongly bent, ventral and dorsal margins nearly straight before apex in lateral view; strongly bent to right side in dorsal view; apical lamella narrow, triangular, slightly longer than basal width; base of median lobe strongly bent and expanded, basal orifice about 90° relative to preapical shaft. Internal sac with main flagellum long and slender, slightly sinuous, curved to right side; trumpet-form expansion very small and short, strongly bent ventrally; secondary flagellum and apical bursa present; membrane adjacent to trumpet-form expansion finely scaled (<xref ref-type="fig" rid="F34">Fig. 89</xref>). <bold>Female genitalia</bold>. Spermatheca simple, moderately long; spermathecal gland inserted at apical two-fifths of spermatheca, not branched, slightly longer than spermatheca; spermatheca slightly expanded and with ring-sculpture at apical one-fourth, basal part of spermatheca without sculpture (<xref ref-type="fig" rid="F43">Fig. 136</xref>). Apical segment of ovipositor scimitar-form, inner margin gradually curved; length four times basal width; inner margin setose in apical half, outer margin setose in apical two-thirds; apex slightly sharp, with membranous extension slightly widened (<xref ref-type="fig" rid="F41">Fig. 122</xref>).</p><p>Detailed description of external characters has been provided by <xref ref-type="bibr" rid="B84">Tian and Deuve (2001)</xref>.</p><p><bold>Distribution</bold> (<xref ref-type="fig" rid="F51">Map 7</xref>). All specimen of this species were collected from Tonkin (North Vietnam).</p></tp:treatment-sec><tp:treatment-sec sec-type="Remarks"><title>Remarks.</title><p>This species was originally combined with genus <italic><tp:taxon-name>Lachnoderma</tp:taxon-name></italic>, but it is closer to <italic><tp:taxon-name>Dasiosoma</tp:taxon-name></italic> than <italic><tp:taxon-name>Lachnoderma</tp:taxon-name></italic> in having: (1) labrum and outer scrobe of mandibles nearly glabrous; (2) mentum tooth simple;(3) pronotal basal foveae deep and groove-like; (4) main flagellum of male genitalia not pointed from apical orifice. So we combine this species with <italic><tp:taxon-name>Dasiosoma</tp:taxon-name></italic> Britton herein.</p></tp:treatment-sec><tp:treatment-sec><!--Section generated to contain objects referenced in tp:taxon-treatment.--><fig id="F10" position="float" orientation="portrait"><label>Figures 55–60.</label><caption><p>Type materials, scale bars = 2.0 mm: <bold>55</bold> Holotype of <italic><tp:taxon-name>Dasiosoma sudanicum</tp:taxon-name></italic> Basilewsky <bold>56</bold> Holotype of <italic><tp:taxon-name>Dasiosoma ivorense</tp:taxon-name></italic> Basilewsky 57 Holotype of <italic><tp:taxon-name>Diamella indica</tp:taxon-name></italic> Kirschenhofer [= <italic><tp:taxon-name>Dasiosoma indicum</tp:taxon-name></italic> (Kirschenhofer)] <bold>58</bold> Paratype of <italic><tp:taxon-name>Lachnoderma maindroni</tp:taxon-name></italic> Tian &amp; Deuve [= <italic><tp:taxon-name>Dasiosoma maindroni</tp:taxon-name></italic> (Tian &amp; Deuve)] <bold>59</bold> Lectotype of <italic><tp:taxon-name>Singlis hirsutus</tp:taxon-name></italic> Bates [= <italic><tp:taxon-name>Dasiosoma hirsutum</tp:taxon-name></italic> (Bates)] <bold>60</bold> The “lectotype” designated by Tian &amp; Deuve, 2001 for <italic><tp:taxon-name>Singlis hirsutus</tp:taxon-name></italic> Bates.</p></caption><graphic xmlns:xlink="http://www.w3.org/1999/xlink" xlink:href="ZooKeys-284-001-g010.jpg" position="float" orientation="portrait" xlink:type="simple"/></fig><fig id="F34" position="float" orientation="portrait"><label>Figure 89.</label><caption><p>Median lobe of male genitalia, right-lateral, ventral, left-lateral, dorsal views of <italic><tp:taxon-name>Dasiosoma maindroni</tp:taxon-name></italic> (Tian &amp; Deuve), a specimen from Tonkin.</p></caption><graphic xmlns:xlink="http://www.w3.org/1999/xlink" xlink:href="ZooKeys-284-001-g034.jpg" position="float" orientation="portrait" xlink:type="simple"/></fig><fig id="F41" position="float" orientation="portrait"><label>Figures 111–125.</label><caption><p>Left ovipositors of females, ventral view, scale bars = 0.2 mm: <bold>111</bold> <italic><tp:taxon-name>Paraphaea binotata</tp:taxon-name></italic> (Dejean), a specimen from Guangxi <bold>112</bold> <italic><tp:taxon-name>Paraphaea minor</tp:taxon-name></italic> sp. n., a paratype from Hainan <bold>113</bold> <italic><tp:taxon-name>Paraphaea philippinensis</tp:taxon-name></italic> (Jedlička), holotype <bold>114</bold> <italic><tp:taxon-name>Anchista fenestrata fenestrata</tp:taxon-name></italic> (Schmidt-Göbel), a specimen from Nepal <bold>115</bold> <italic><tp:taxon-name>Physodera dejeani</tp:taxon-name></italic> Eschscholtz, a specimen from Yunnan <bold>116</bold> <italic><tp:taxon-name>Physodera eschscholtzii</tp:taxon-name></italic> Parry, a specimen from Yunnan <bold>117</bold> <italic><tp:taxon-name>Diamella cupreomicans</tp:taxon-name></italic> (Oberthür), a specimen from Yunnan <bold>118</bold> <italic><tp:taxon-name>Allocota aurata</tp:taxon-name></italic> (Bates), a specimen from Shaanxi <bold>119</bold> <italic><tp:taxon-name>Allocota bicolor</tp:taxon-name></italic> sp. n., a paratype from Guangdong <bold>120</bold> <italic><tp:taxon-name>Lachnoderma asperum</tp:taxon-name></italic> Bates, a specimen from Zhejiang <bold>121</bold> <italic><tp:taxon-name>Dasiosoma bellum</tp:taxon-name></italic> (Habu), a specimen from Guangdong <bold>122</bold> <italic><tp:taxon-name>Dasiosoma maindroni</tp:taxon-name></italic> (Tian &amp; Deuve), a specimen from Tonkin <bold>123</bold> <italic><tp:taxon-name>Dasiosoma quadraticolle</tp:taxon-name></italic> sp. n., a paratype from Yunnan <bold>124</bold> <italic><tp:taxon-name>Orionella lewisii</tp:taxon-name></italic> (Bates), a specimen from Zhejiang <bold>125</bold> <italic><tp:taxon-name>Endynomena pradieri</tp:taxon-name></italic> (Fairmaire), a specimen from Taiwan.</p></caption><graphic xmlns:xlink="http://www.w3.org/1999/xlink" xlink:href="ZooKeys-284-001-g041.jpg" position="float" orientation="portrait" xlink:type="simple"/></fig><fig id="F43" position="float" orientation="portrait"><label>Figures 132–137.</label><caption><p>Internal reproductive system of females, scale bars = 0.2 mm: <bold>132</bold> <italic><tp:taxon-name>Diamella cupreomicans</tp:taxon-name></italic> (Oberthür), a specimen from Yunnan <bold>133</bold> <italic><tp:taxon-name>Allocota aurata</tp:taxon-name></italic> (Bates), a specimen from Shaanxi <bold>134</bold> <italic><tp:taxon-name>Allocota bicolor</tp:taxon-name></italic> sp. n., a paratype from Yunnan <bold>135</bold> <italic><tp:taxon-name>Lachnoderma asperum</tp:taxon-name></italic> Bates, a specimen from Zhejiang <bold>136</bold> <italic><tp:taxon-name>Dasiosoma maindroni</tp:taxon-name></italic> (Tian &amp; Deuve), a specimen from Tonkin <bold>137</bold> <italic><tp:taxon-name>Dasiosoma hirsutum</tp:taxon-name></italic> (Bates), lectotype.</p></caption><graphic xmlns:xlink="http://www.w3.org/1999/xlink" xlink:href="ZooKeys-284-001-g043.jpg" position="float" orientation="portrait" xlink:type="simple"/></fig><fig id="F51" position="float" orientation="portrait"><label>Map 7.</label><caption><p>Known distribution of Oriental species of genus <italic><tp:taxon-name>Dasiosoma</tp:taxon-name></italic>: ● <italic><tp:taxon-name>Dasiosoma hirsutum</tp:taxon-name></italic> (Bates) ★ <italic><tp:taxon-name>Dasiosoma maindroni</tp:taxon-name></italic> (Tian &amp; Deuve) ▲ <italic><tp:taxon-name>Dasiosoma quadraticolle</tp:taxon-name></italic> sp. n. ◆ <italic><tp:taxon-name>Dasiosoma bellum</tp:taxon-name></italic> (Habu) ■ <italic><tp:taxon-name>Dasiosoma indicum</tp:taxon-name></italic> (Kirschenhofer).</p></caption><graphic xmlns:xlink="http://www.w3.org/1999/xlink" xlink:href="ZooKeys-284-001-g051.jpg" position="float" orientation="portrait" xlink:type="simple"/></fig></tp:treatment-sec><ref-list><ref id="B84"><mixed-citation xmlns:xlink="http://www.w3.org/1999/xlink" xlink:type="simple"><person-group><name name-style="western"><surname>Tian</surname><given-names>M</given-names></name><name name-style="western"><surname>Deuve</surname><given-names>T</given-names></name></person-group> (<year>2001</year>)<article-title> Notes on the genus <italic>Lachnoderma</italic> Macleay, 1873, with descriptions of six new species from China and Vietnam (Coleoptera, Carabidae).</article-title><source>Nouvelle Revue d’Entomologie </source><volume>18</volume> (<issue>2</issue>): <fpage>123</fpage>-<lpage>133</lpage>.</mixed-citation></ref></ref-list></tp:taxon-treatment>
