# Supplementary material for: Taxonomic synopsis of the subtribe Physoderina (Coleoptera, Carabidae, Lebiini), with species revisions of eight genera
Source: Zookeys. 2013 Apr 4;(284):1–129. doi: 10.3897/zookeys.284.3983 (PMC3677377; doi:10.3897/zookeys.284.3983)
Supplement: XML Treatment for Dasiosoma hirsutum [file zookeys.284.3983-treatment35.xml]

<!DOCTYPE tp:taxon-treatment
  PUBLIC "-//TaxonX//DTD Taxonomic Treatment Publishing DTD v0 20100105//EN" "tax-treatment-NSO.dtd">
<tp:taxon-treatment xmlns:tp="http://www.plazi.org/taxpub"><tp:treatment-meta><mixed-citation publication-type="journal"><person-group><name><surname>Shi</surname><given-names>Hongliang</given-names></name><name><surname>Zhou</surname><given-names>Hongzhang</given-names></name><name><surname>Liang</surname><given-names>Hongbin</given-names></name></person-group><article-title>Taxonomic synopsis of the subtribe Physoderina (Coleoptera, Carabidae, Lebiini), with species revisions of eight genera</article-title><source>Zookeys</source><day>4</day><month>4</month><year>2013</year><volume>2013</volume><issue>284</issue><fpage>1</fpage><lpage>129</lpage><pub-id pub-id-type="doi">10.3897/zookeys.284.3983</pub-id></mixed-citation></tp:treatment-meta><tp:nomenclature><tp:taxon-name>
                            <tp:taxon-name-part taxon-name-part-type="genus">Dasiosoma</tp:taxon-name-part>
                            <tp:taxon-name-part taxon-name-part-type="species">hirsutum</tp:taxon-name-part>
                        <object-id xmlns:xlink="http://www.w3.org/1999/xlink" xlink:type="simple">http://species-id.net/wiki/Dasiosoma_hirsutum</object-id>
								</tp:taxon-name><tp:taxon-authority>(Bates, 1873)</tp:taxon-authority><tp:taxon-status xmlns:xlink="http://www.w3.org/1999/xlink" xlink:type="simple">comb. n.</tp:taxon-status><xref ref-type="fig" rid="F10">Habitus: Fig. 59</xref><xref ref-type="fig" rid="F43">female genitalia: Fig. 137</xref><tp:nomenclature-citation-list><tp:nomenclature-citation><tp:taxon-name>Dasiosoma hirsutum</tp:taxon-name><comment><xref ref-type="bibr" rid="B23">Bates 1873</xref>: 333 (original: <italic><tp:taxon-name>Singilis</tp:taxon-name></italic>; type locality: Hong Kong; lectotype deposited in MNHN); <xref ref-type="bibr" rid="B25">Bates 1883</xref>: 285 (<italic><tp:taxon-name>Lachnoderma</tp:taxon-name></italic>); <xref ref-type="bibr" rid="B14">Andrewes 1930d</xref>: 188 (<italic><tp:taxon-name>Lachnoderma</tp:taxon-name></italic>; catalogue); <xref ref-type="bibr" rid="B58">Jedlička 1963</xref>: 304 (<italic><tp:taxon-name>Lachnoderma</tp:taxon-name></italic>); <xref ref-type="bibr" rid="B84">Tian and Deuve 2001</xref>: 126, Figs (<italic><tp:taxon-name>Lachnoderma</tp:taxon-name></italic>; invalid lectotype designation).</comment></tp:nomenclature-citation><!--PageBreak--></tp:nomenclature-citation-list></tp:nomenclature><tp:treatment-sec sec-type="Type examined"><title>Type examined.</title><p><bold>Lectotype</bold> of <italic><tp:taxon-name>Singilis hirsutus</tp:taxon-name></italic> Bates, designated herein (MNHN): female, body length = 7.6 mm, board mounted, female genitalia dissected and deposited in microvial pinned under specimen “<italic>Hong/ kong</italic>”; “<italic>Singilis/ hirsutus/ Bates</italic>”; “Ex. Musaeo/ H. W. Bates/ 1892”; “Museum Paris/ 1952/ Coll. R. Oberthür”; “<italic>hirsuta/ Bates</italic>”; “Lectotype/ Singilis hirsutus/ <xref ref-type="bibr" rid="B23">Bates 1873</xref>/ Des. SHI H. L. 2011” [red label][Figs 59, 137]</p></tp:treatment-sec><tp:treatment-sec sec-type="Notes on type"><title>Notes on type. </title><p><xref ref-type="bibr" rid="B84">Tian and Deuve (2001)</xref> designated a lectotype for this species. Their lectotype (<xref ref-type="fig" rid="F10">Fig. 60</xref>) was collected in Ceylon in 1892, namely 19 years after the original publication. Obviously it was not examined by Bates when the species was described in 1873. In the original literature, Bates mentioned only one locality, Hong Kong, but did not indicate the number of specimens. The lectotype from Ceylon designated by <xref ref-type="bibr" rid="B84">Tian and Deuve (2001)</xref> does not belong to the type series, and their designation of lectotype is invalid. There is a single female in MNHN from Bates’ collection, bearing his determination label, and a label “Hongkong”. It was mentioned by <xref ref-type="bibr" rid="B84">Tian and Deuve (2001)</xref> as a paralectotype, but it is the true type and seems to be the unique syntype. We therefore herein designate this specimen as lectotype (<xref ref-type="fig" rid="F10">Fig. 59</xref>) for taxonomic purpose of fixing the name to unique name-bearing type.</p></tp:treatment-sec><tp:treatment-sec sec-type="Diagnosis"><title>Diagnosis.</title><p>Dorsal side uniform reddish brown; pronotal lateral margins slightly expanded in middle; basal foveae of pronotum distinctly curved anteromedially, disc without elongate depressions; vertex slightly tumid; tempora gradually narrowed behind eyes; body slightly stout, ratio EL/EW 1.44; aedeagus with median lobe moderately expanded at base, apical lamella short and wide. This species is most closely allied with <italic><tp:taxon-name>Dasiosoma quadraticolle</tp:taxon-name></italic> sp. n. Their differences are presented in the diagnosis part of <italic><tp:taxon-name>Dasiosoma quadraticolle</tp:taxon-name></italic>.</p></tp:treatment-sec><tp:treatment-sec sec-type="Description"><title>Description.</title><p>Body length 7.6 mm; dorsal side uniform reddish brown, lateral explanate areas of pronotum paler; antennae uniform reddish brown, mouthparts yellowish brown, apices of terminal palpomeres yellow; legs reddish brown; ventral side reddish brown. Dorsal side evenly and densely pubescent, pubescence golden; microsculpture indistinct. <bold>Head</bold> with vertex slightly tumid; tempora subequal to half length of eyes, gradually narrowed behind eyes; labrum slightly widened to apex, apical margin nearly straight. <bold>Pronotum</bold> slightly wider than head, widest at middle; ratio PW/PL 1.43; pronotal base briefly but distinctly lobed; front angles wide; lateral margins slightly expanded in middle, weakly rounded, strongly sinuate before hind angles; hind angles acute, sharp, slightly projected; disc slightly convex; lateral explanate areas wide and even; basal foveae deep and short, groove-like, strongly curved anteromedially; disc without elongate depressions; median line deep, not reaching basal or apical margins; disc not rugose. <bold>Elytra</bold> muchwider than pronotum, slightly widened to apex, ratio EL/EW 1.44; lateral margins slightly depressed at basal one-third, discal depressions indistinct; striae deep, forming distinct grooves, with moderately coarse punctures; intervals convex, densely pubescent, primary setigerous pores indistinct; umbilical series of 9th interval indistinct. <bold>Male genitalia</bold> unknown. <bold>Female genitalia</bold>. Spermatheca straight, claviform, moderately long; apical third slightly widened, with very faint ring-sculpture; spermathecal gland inserted at basal two-fifths of spermathe<!--PageBreak-->ca, not branched, very fine (<xref ref-type="fig" rid="F43">Fig. 137</xref>). [Lectotype has the apical part of the spermathecal gland damaged, but from the very fine remnant part we speculate that it may be very short, not exceeding the length of the spermatheca.] Apical segment of ovipositor short, triangular, slightly curved outward, inner margin slightly angulate in middle; length two times basal width; inner margin setose in apical half, outer margin in apical two-thirds; apex sharp, with membranous extension narrow.</p></tp:treatment-sec><tp:treatment-sec sec-type="Distribution"><title>Distribution</title><p>(<xref ref-type="fig" rid="F51">Map 7</xref>). This species is only known from the type locality: Hong Kong.</p></tp:treatment-sec><tp:treatment-sec sec-type="Remarks"><title>Remarks.</title><p>The male specimen from Ceylon which was incorrectly designated by Tian &amp; Deuve as lectotype is not identical with the true lectotype from Hong Kong. Compared with the lectotype, the specimen from Ceylon (<xref ref-type="fig" rid="F10">Fig. 60</xref>) differs in having: (1) vertex more tumid; (2) pronotal disc with distinct elongate depression on each side; (3) pronotum wider, lateral margins strongly rounded in middle; (4) striae shallower; (5) head and pronotum with color distinctly paler than elytra. These characters suggest this specimen may be closer to <italic><tp:taxon-name>Dasiosoma bellum</tp:taxon-name></italic> than <italic><tp:taxon-name>Dasiosoma hirsutum</tp:taxon-name></italic>, but with color different from and body stouter than in <italic><tp:taxon-name>Dasiosoma bellum</tp:taxon-name></italic>. This specimen may represent an undescribed species but it is necessary to find more specimens from Sri Lanka or Hong Kong to compare their male or female genital characters and confirm its status. The data for this specimen are as follows: male (MNHN), “<italic>Ceylan / Kandy 1892 / F. Simon</italic>”; “Museum Paris / Ex Coll. M. Maindron / Coll. G. Babault 1930”; “<italic>Lachnoder / hirsutum / Bates</italic>” [probably handwritten by Maindron]; “<italic>Lectotype</italic>”[red label]; “<italic>not type series!</italic> / <italic>Lectotype designation / invalid /</italic> Det. SHI H. L., 2011”[Fig. 60].</p></tp:treatment-sec><tp:treatment-sec><!--Section generated to contain objects referenced in tp:taxon-treatment.--><fig id="F10" position="float" orientation="portrait"><label>Figures 55–60.</label><caption><p>Type materials, scale bars = 2.0 mm: <bold>55</bold> Holotype of <italic><tp:taxon-name>Dasiosoma sudanicum</tp:taxon-name></italic> Basilewsky <bold>56</bold> Holotype of <italic><tp:taxon-name>Dasiosoma ivorense</tp:taxon-name></italic> Basilewsky 57 Holotype of <italic><tp:taxon-name>Diamella indica</tp:taxon-name></italic> Kirschenhofer [= <italic><tp:taxon-name>Dasiosoma indicum</tp:taxon-name></italic> (Kirschenhofer)] <bold>58</bold> Paratype of <italic><tp:taxon-name>Lachnoderma maindroni</tp:taxon-name></italic> Tian &amp; Deuve [= <italic><tp:taxon-name>Dasiosoma maindroni</tp:taxon-name></italic> (Tian &amp; Deuve)] <bold>59</bold> Lectotype of <italic><tp:taxon-name>Singlis hirsutus</tp:taxon-name></italic> Bates [= <italic><tp:taxon-name>Dasiosoma hirsutum</tp:taxon-name></italic> (Bates)] <bold>60</bold> The “lectotype” designated by Tian &amp; Deuve, 2001 for <italic><tp:taxon-name>Singlis hirsutus</tp:taxon-name></italic> Bates.</p></caption><graphic xmlns:xlink="http://www.w3.org/1999/xlink" xlink:href="ZooKeys-284-001-g010.jpg" position="float" orientation="portrait" xlink:type="simple"/></fig><fig id="F43" position="float" orientation="portrait"><label>Figures 132–137.</label><caption><p>Internal reproductive system of females, scale bars = 0.2 mm: <bold>132</bold> <italic><tp:taxon-name>Diamella cupreomicans</tp:taxon-name></italic> (Oberthür), a specimen from Yunnan <bold>133</bold> <italic><tp:taxon-name>Allocota aurata</tp:taxon-name></italic> (Bates), a specimen from Shaanxi <bold>134</bold> <italic><tp:taxon-name>Allocota bicolor</tp:taxon-name></italic> sp. n., a paratype from Yunnan <bold>135</bold> <italic><tp:taxon-name>Lachnoderma asperum</tp:taxon-name></italic> Bates, a specimen from Zhejiang <bold>136</bold> <italic><tp:taxon-name>Dasiosoma maindroni</tp:taxon-name></italic> (Tian &amp; Deuve), a specimen from Tonkin <bold>137</bold> <italic><tp:taxon-name>Dasiosoma hirsutum</tp:taxon-name></italic> (Bates), lectotype.</p></caption><graphic xmlns:xlink="http://www.w3.org/1999/xlink" xlink:href="ZooKeys-284-001-g043.jpg" position="float" orientation="portrait" xlink:type="simple"/></fig><fig id="F51" position="float" orientation="portrait"><label>Map 7.</label><caption><p>Known distribution of Oriental species of genus <italic><tp:taxon-name>Dasiosoma</tp:taxon-name></italic>: ● <italic><tp:taxon-name>Dasiosoma hirsutum</tp:taxon-name></italic> (Bates) ★ <italic><tp:taxon-name>Dasiosoma maindroni</tp:taxon-name></italic> (Tian &amp; Deuve) ▲ <italic><tp:taxon-name>Dasiosoma quadraticolle</tp:taxon-name></italic> sp. n. ◆ <italic><tp:taxon-name>Dasiosoma bellum</tp:taxon-name></italic> (Habu) ■ <italic><tp:taxon-name>Dasiosoma indicum</tp:taxon-name></italic> (Kirschenhofer).</p></caption><graphic xmlns:xlink="http://www.w3.org/1999/xlink" xlink:href="ZooKeys-284-001-g051.jpg" position="float" orientation="portrait" xlink:type="simple"/></fig></tp:treatment-sec><ref-list><ref id="B23"><mixed-citation xmlns:xlink="http://www.w3.org/1999/xlink" xlink:type="simple"><person-group><name name-style="western"><surname>Bates</surname><given-names>HW</given-names></name></person-group> (<year>1873</year>)<article-title> On the Geodephagous Coleoptera of Japan. Fam. Carabidae.</article-title><source>The Transactions of the Entomological Society of London </source><volume>1873</volume> (<issue>2</issue>): <fpage>229</fpage>-<lpage>322</lpage>.</mixed-citation></ref><ref id="B25"><mixed-citation xmlns:xlink="http://www.w3.org/1999/xlink" xlink:type="simple"><person-group><name name-style="western"><surname>Bates</surname><given-names>HW</given-names></name></person-group> (<year>1883</year>)<article-title> Supplement to the Geodephagous Coleoptera of Japan, chiefly from the collection of George Lewis, made during his second visit, from February, 1880, to September, 1881.</article-title><source>The Transactions of the Entomological Society of London </source><volume>1883</volume>: <fpage>205</fpage>-<lpage>290</lpage>.</mixed-citation></ref><ref id="B14"><mixed-citation xmlns:xlink="http://www.w3.org/1999/xlink" xlink:type="simple"><person-group><name name-style="western"><surname>Andrewes</surname><given-names>HE</given-names></name></person-group> (<year>1930d</year>)<source> Catalogue of Indian Insects, Part 18–Carabidae. Calcutta. Government of India Central Publication Branch, 389 pp.</source></mixed-citation></ref><ref id="B58"><mixed-citation xmlns:xlink="http://www.w3.org/1999/xlink" xlink:type="simple"><person-group><name name-style="western"><surname>Jedlička</surname><given-names>A</given-names></name></person-group> (<year>1963</year>)<article-title> Monographie der Truncatipennen aus Ostasien, Lebiinae- Odacanthinae- Braehyninae (Coleptera, Carabidae).</article-title><source>Entomologische Abhandlungen und Berichte aus dem Staatlichen Museum fuer Tierkunde in Dresden </source><volume>28</volume>: <fpage>269</fpage>-<lpage>579</lpage>.</mixed-citation></ref><ref id="B84"><mixed-citation xmlns:xlink="http://www.w3.org/1999/xlink" xlink:type="simple"><person-group><name name-style="western"><surname>Tian</surname><given-names>M</given-names></name><name name-style="western"><surname>Deuve</surname><given-names>T</given-names></name></person-group> (<year>2001</year>)<article-title> Notes on the genus <italic>Lachnoderma</italic> Macleay, 1873, with descriptions of six new species from China and Vietnam (Coleoptera, Carabidae).</article-title><source>Nouvelle Revue d’Entomologie </source><volume>18</volume> (<issue>2</issue>): <fpage>123</fpage>-<lpage>133</lpage>.</mixed-citation></ref></ref-list></tp:taxon-treatment>
