# Supplementary material for: Taxonomic synopsis of the subtribe Physoderina (Coleoptera, Carabidae, Lebiini), with species revisions of eight genera
Source: Zookeys. 2013 Apr 4;(284):1–129. doi: 10.3897/zookeys.284.3983 (PMC3677377; doi:10.3897/zookeys.284.3983)
Supplement: XML Treatment for Dasiosoma quadraticolle [file zookeys.284.3983-treatment36.xml]

<!DOCTYPE tp:taxon-treatment
  PUBLIC "-//TaxonX//DTD Taxonomic Treatment Publishing DTD v0 20100105//EN" "tax-treatment-NSO.dtd">
<tp:taxon-treatment xmlns:tp="http://www.plazi.org/taxpub"><tp:treatment-meta><mixed-citation publication-type="journal"><person-group><name><surname>Shi</surname><given-names>Hongliang</given-names></name><name><surname>Zhou</surname><given-names>Hongzhang</given-names></name><name><surname>Liang</surname><given-names>Hongbin</given-names></name></person-group><article-title>Taxonomic synopsis of the subtribe Physoderina (Coleoptera, Carabidae, Lebiini), with species revisions of eight genera</article-title><source>Zookeys</source><day>4</day><month>4</month><year>2013</year><volume>2013</volume><issue>284</issue><fpage>1</fpage><lpage>129</lpage><pub-id pub-id-type="doi">10.3897/zookeys.284.3983</pub-id></mixed-citation></tp:treatment-meta><tp:nomenclature><tp:taxon-name>
                            <tp:taxon-name-part taxon-name-part-type="genus">Dasiosoma</tp:taxon-name-part>
                            <tp:taxon-name-part taxon-name-part-type="species">quadraticolle</tp:taxon-name-part>
                        <object-id xmlns:xlink="http://www.w3.org/1999/xlink" xlink:type="simple">urn:lsid:zoobank.org:act:00668FEC-546D-47D4-A098-DCA0DE8531E1</object-id>
								<object-id xmlns:xlink="http://www.w3.org/1999/xlink" xlink:type="simple">http://species-id.net/wiki/Dasiosoma_quadraticolle</object-id>
								</tp:taxon-name><tp:taxon-authority>Shi &amp; Liang</tp:taxon-authority><tp:taxon-status xmlns:xlink="http://www.w3.org/1999/xlink" xlink:type="simple">sp. n.</tp:taxon-status><xref ref-type="fig" rid="F4">Habitus: Figs 24</xref><xref ref-type="fig" rid="F11">61</xref><xref ref-type="fig" rid="F35">male genitalia: Figs 90</xref><xref ref-type="fig" rid="F40">108</xref><xref ref-type="fig" rid="F41">female genitalia: Figs 123</xref><xref ref-type="fig" rid="F44">138</xref></tp:nomenclature><tp:treatment-sec sec-type="Type material"><title>Type material.</title><p><bold>Holotype</bold> (IZAS): male, body length = 6.3 mm, board mounted, genitalia dissected and deposited in microvial pinned under specimen, “China, Yunnan Prov. / Menglun, Botanical / Garden vegetation / N21.91015, E101.28118”; “633m, 2009.11.14 D / TANG Guo Coll. / Institute of Zoology / 西双版纳勐仑植物园”; “HOLOTYPE ♂/ Dasiosoma quadraticolle / new species / Des. SHI H. L. 2011” [red label][Figs 61, 90, 108]. <bold>Paratypes</bold> (22 males, 18 females): <bold>Yunnan</bold>: 1 male (IZAS), “China, Yunnan Prov. / Menglun, Botanical / Garden vegetation / N21.91015, E101.28118”; “633m, 2009.11.14 D / TANG Guo Coll. / Institute of Zoology / 西双版纳勐仑植物园”; “PARATYPE ♂/ Dasiosoma quadraticolle / new species / Des. SHI H. L. 2011” [red label]. 2 females, “云南省西双版纳 / 勐仑镇绿石林公园 / 630m 2006.V.5 / 杨秀帅 采” [Yunnan Prov., Xishuangbanna, Menglun, Lvshilin Park, 630m, 2006.V.5, YANG Xiushuai leg.][Figs 24, 123, 138]; “PARATYPE ♀/ Dasiosoma quadraticolle / new species / Des. SHI H. L. 2011”[red label]. 1 female (IZAS), “云南西双版纳勐仑 / 600米 / 中国科学院” [Yunnna, Xishuangbanna, Menglun, 600m, Chinese Academy of Science]; “1994.IV.24 / 雨林 / 采集者：徐环李” [1994.<!--PageBreak-->IV.24, Rain forest / leg. By XU Huanli]; “PARATYPE ♀/ Dasiosoma quadraticolle / new species / Des. SHI H. L. 2011” [red label]. 3 males, 5 females (IZAS), “CHINA, Yunnan Prov., / Xishuangbanna, Menglun, / Botanical Garden; canopy / fogging; 2007.VIII.10; / ZHENG Guo leg.”; “PARATYPE ♂ (or ♀)/ Dasiosoma quadraticolle / new species / Des. SHI H. L. 2011” [red label]. 1 male (IZAS), “Yunnan, Xishuangbanna, / Mengla, Bubeng village; / N21.60599, E101.57072 / 706m, 2012.IV.17, / REN Li leg.”; “PARATYPE ♂ / Dasiosoma quadraticolle / new species / Des. SHI H. L. 2012” [red label]. 3 males, 1 female (IZAS) [preserved in 100% alcohol], “<italic>2009.7.1</italic> 版纳 / 雨林谷560m/ 唐果，姚志远” [2009.VII.01, Yunnan, Xishuangbanna, Yulingu, 560m, Tang G., Yao Z. Y. leg.]; “<italic>Dasiosoma</italic> / <italic>quadraticolle</italic> / <italic>sp.n. 3</italic>♂,<italic> 1</italic>♀ / Det. Shi H.L. 2012”; “<italic>paratype</italic>” [red label]. 3 males, 2 females (IZAS), “CHINA: Yunnan, Xishuan- / gbanna, Menglun Botany / Garden; valley rain forest; / 2009.XII.1; 560m; / Tang G. &amp; Yao Z. Y. leg.”; [the same collecting data but in Chinese]; “PARATYPE / Dasiosoma quadraticolle / new species / Des. SHI H. L. 2011”. 2 females (IZAS), “CHINA: Yunnan, Xishuan- / gbanna, Menglun G213 / arboreal forest; / 2009.XI.24; 590m; / Tang G. &amp; Yao Z. Y. leg.”; [the same collecting data but in Chinese]; “PARATYPE / Dasiosoma quadraticolle / new species / Des. SHI H. L. 2011”. 1 male, 2 females (IZAS), “CHINA: Yunnan, Xishuan- / gbanna, Menglun Botany / Garden; / 2009.XII.1; 560m; / Tang G. leg.”; [the same collecting data but in Chinese]; “PARATYPE / Dasiosoma quadraticolle / new species / Des. SHI H. L. 2011”. 1 male (IZAS), “CHINA: Yunnan, Xishuan- / gbanna, Menglun G213 / bamboo forest; / 2009.XI.21; 620m; / Tang G. &amp; Yao Z. Y. leg.”; [the same collecting data but in Chinese]; “PARATYPE / Dasiosoma quadraticolle / new species / Des. SHI H. L. 2011”. 3 males, 1 female (IZAS), “CHINA: Yunnan, Xishuan- / gbanna, Menglun Botany / Garden, Lyushilin; / 2009.XI.16; 652m; / Tang G. &amp; Yao Z. Y. leg.”; [the same collecting data but in Chinese]; “PARATYPE / Dasiosoma quadraticolle / new species / Des. SHI H. L. 2011”. 5 males, 1 female (IZAS), “CHINA: Yunnan, Xishuan- / gbanna, Menglun Botany / Garden, Lyushilin; / 2009.XI.17; 643m; / Tang G. &amp; Yao Z. Y. leg.”; [the same collecting data but in Chinese]; “PARATYPE / Dasiosoma quadraticolle / new species / Des. SHI H. L. 2011”. <bold>Laos</bold>: 1 male (NHML), “LAOS / <italic>Muong Sai</italic> / le. <italic>19.III</italic>.191<italic>8</italic> / R. Vitalis de Salvaza”; “Bought from / Vitalis de / Salvaza 1928”; “H. E. Andrewes Coll. / B. M. 1945–97.”; “PARATYPE ♂/ Dasiosoma quadraticolle / new species / Des. SHI H. L. 2011” [red label]. 1 female (NHML), “Luang Prabang, / Muong Sai. / 19..III.1918 / R. V. de Salvaza”; “<italic>? genus near</italic> / <italic>Holcoderus</italic>”; “Brit. Mus. / 1921–89”; “PARATYPE ♀/ Dasiosoma quadraticolle / new species / Des. SHI H. L. 2011” [red label].</p></tp:treatment-sec><tp:treatment-sec sec-type="Diagnosis"><title>Diagnosis.</title><p>Elytra piceous, sometimes disc with an indistinct brownish patch, head and pronotum slightly paler than elytra; pronotum quadrate, lateral margins nearly straight, slightly sinuate before hind angles; basal foveae of pronotum distinctly curved anteromedially, disc without elongate depressions; vertex slightly tumid; tempora gradually narrowed behind eyes; body slightly stout, ratio EL/EW 1.45; aedeagus with median lobe moderately expanded at base, apical lamella narrow.</p><p>The dark elytral color, slightly tumid vertex, and pronotal basal foveae distinguish this new species from all other Oriental species of this genus. The new species resem<!--PageBreak-->bles <italic><tp:taxon-name>Dasiosoma hirsutum</tp:taxon-name></italic> (Bates), but can be distinguished from the latter in having: (1) pronotum nearly quadrate, lateral margins barely expanded, only slightly sinuate before hind angles, hind angles subrectangular, not so sharp or projected; but in <italic><tp:taxon-name>Dasiosoma hirsutum</tp:taxon-name></italic> pronotal lateral margins more expanded, distinctly sinuate before hind angles, hind angles slightly acute, sharp and projected; (2) elytral striae shallower, with finer punctures, intervals slightly convex; but in <italic><tp:taxon-name>Dasiosoma hirsutum</tp:taxon-name></italic> elytral striae deep, forming distinct grooves, with punctures slightly coarser, intervals more convex; (3) dorsal side nearly piceous, but reddish brown in <italic><tp:taxon-name>Dasiosoma hirsutum</tp:taxon-name></italic>; (4) spermatheca with strong ring-sculpture near apex, spermathecal gland inserted at apical two-fifths of spermatheca, but <italic><tp:taxon-name>Dasiosoma hirsutum</tp:taxon-name></italic> with spermatheca apical part only with very faint ring-sculpture, spermathecal gland inserted at basal two-fifths of spermatheca; (5) apical segment of ovipositor with inner margin strongly angulate, but only weakly angulate in <italic><tp:taxon-name>Dasiosoma hirsutum</tp:taxon-name></italic>.</p></tp:treatment-sec><tp:treatment-sec sec-type="Description"><title>Description.</title><p>Body length 6.1–7.8 mm, males usually smaller; head and pronotum brown to dark brown, posterior area of vertex and lateral explanate areas of pronotum paler; elytra piceous, usually with a large brownish patch in middle, outline of patch indistinct; antennae uniform reddish brown; mouthparts reddish brown, palpi dark colored, apical half of terminal palpomeres yellow; legs reddish brown to dark brown; ventral side reddish yellow to reddish brown. Dorsal side evenly and densely pubescent, pubescence yellowish; microsculpture indistinct. <bold>Head</bold> with vertex slightly tumid; tempora slightly longer than half length of eyes, gradually narrowed behind eyes; labrum slightly widened to apex, apical margin nearly straight. <bold>Pronotum</bold> slightly wider than head, subquadrate, ratio PW/PL 1.30–1.45; pronotal base briefly but distinctly lobed; front angles wide; lateral margins barely expanded in middle, subparallel, so widest point of pronotum not obvious; lateral margins slightly sinuate before hind angles; hind angles subrectangular, not projected; disc slightly convex; lateral explanate areas slightly widened; basal foveae deep and short, groove-like, strongly curved anteromedially; disc sometimes with very faint elongate depressions; median line deep, nearly reaching apical and basal margins; disc not rugose. <bold>Elytra</bold> muchwider than pronotum, slightly widened to apex, ratio EL/EW 1.45; lateral margins slightly depressed at basal one-third, discal depressions indistinct; striae shallow, not forming distinct grooves, with fine punctures; intervals slightly convex, densely pubescent, primary setigerous pores indistinct; umbilical series of 9th interval indistinct. <bold>Male genitalia</bold> with median lobe of aedeagus strongly bent, ventral and dorsal margins nearly straight before apex in lateral view; strongly bent to right side in dorsal view; apical lamella narrow, triangular, slightly longer than basal width, apex rounded; base of median lobe moderately bent and expanded, basal orifice about 45° relative to preapical shaft. Internal sac with main flagellum long and slender, slightly sinuous, curved to right side; trumpet-form expansion small, slightly elongate, not bent ventrally; secondary flagellum and apical bursa present; membrane adjacent to trumpet-form expansion finely scaled (<xref ref-type="fig" rid="F35">Fig. 90</xref>). <bold>Female genitalia</bold>. Spermatheca straight, slightly claviform, moderately long; apical fourth slightly widened, with distinct ring-sculpture; spermathecal gland inserted at apical two-fifths of spermatheca, not branched, fine, much shorter than spermatheca (<xref ref-type="fig" rid="F44">Fig. 138</xref>). Apical segment of ovipositor short, subtriangular, outer margin nearly <!--PageBreak-->straight, inner margin strongly angulate in middle; length two times basal width; inner margin setose in apical part behind angulation, outer margin in apical two-thirds; apex sharp, with membranous extension narrow (<xref ref-type="fig" rid="F41">Fig. 123</xref>).</p></tp:treatment-sec><tp:treatment-sec sec-type="Distribution"><title>Distribution </title><p>(<xref ref-type="fig" rid="F51">Map 7</xref>). China (Yunnan), Laos.</p></tp:treatment-sec><tp:treatment-sec sec-type="Etymology"><title>Etymology.</title><p>The name “<italic>quadraticolle</italic>” is from the Latin “<italic>quadrat-</italic>” meaning quadrate and “<italic>coll</italic>” meaning neck, referring to the pronotum. This species is named for its unique pronotal shape within the genus.</p></tp:treatment-sec><tp:treatment-sec><!--Section generated to contain objects referenced in tp:taxon-treatment.--><fig id="F4" position="float" orientation="portrait"><label>Figures 19–24.</label><caption><p>Habitus, scale bars = 2.0 mm: <bold>19</bold> <italic><tp:taxon-name>Allocota aurata</tp:taxon-name></italic> (Bates), a specimen from Hainan <bold>20</bold> <italic><tp:taxon-name>Allocota aurata</tp:taxon-name></italic> (Bates), a specimen from Yunnan <bold>21</bold> <italic><tp:taxon-name>Allocota aurata</tp:taxon-name></italic> (Bates), a specimen from Yunnan <bold>22</bold> <italic><tp:taxon-name>Lachnoderma asperum</tp:taxon-name></italic> Bates, a specimen from Taiwan <bold>23</bold> <italic><tp:taxon-name>Lachnoderma biguttatum</tp:taxon-name></italic> Bates, a specimen from Yunnan <bold>24</bold> <italic><tp:taxon-name>Dasiosoma quadraticolle</tp:taxon-name></italic> sp. n., a paratype from Yunnan.</p></caption><graphic xmlns:xlink="http://www.w3.org/1999/xlink" xlink:href="ZooKeys-284-001-g004.jpg" position="float" orientation="portrait" xlink:type="simple"/></fig><fig id="F11" position="float" orientation="portrait"><label>Figures 61–66.</label><caption><p>Type materials, scale bars = 2.0 mm: <bold>61</bold> Holotype of <italic><tp:taxon-name>Dasiosoma quadraticolle</tp:taxon-name></italic> sp. n. <bold>62</bold> Lectotype of <italic><tp:taxon-name>Endynomena lewisii</tp:taxon-name></italic> Bates [= <italic><tp:taxon-name>Orionella lewisii</tp:taxon-name></italic> (Bates)] <bold>63</bold> Holotype of <italic><tp:taxon-name>Orionella obenbergi</tp:taxon-name></italic> Jedlička [= <italic><tp:taxon-name>Orionella lewisii</tp:taxon-name></italic> (Bates)] <bold>64</bold> Holotype of <italic><tp:taxon-name>Endynomena discoidalis</tp:taxon-name></italic> Bates [= <italic><tp:taxon-name>Orionella discoidalis</tp:taxon-name></italic> (Bates)] <bold>65</bold> Lectotype of <italic><tp:taxon-name>Plochionus pradieri</tp:taxon-name></italic> Fairmaire [= <italic><tp:taxon-name>Endynomena pradieri</tp:taxon-name></italic> (Fairmaire)] <bold>66</bold> Lectotype of <italic><tp:taxon-name>Saronychium inconspicuum</tp:taxon-name></italic> Blackburn [= <italic><tp:taxon-name>Endynomena pradieri</tp:taxon-name></italic> (Fairmaire)].</p></caption><graphic xmlns:xlink="http://www.w3.org/1999/xlink" xlink:href="ZooKeys-284-001-g011.jpg" position="float" orientation="portrait" xlink:type="simple"/></fig><fig id="F35" position="float" orientation="portrait"><label>Figure 90.</label><caption><p>Median lobe of male genitalia, right-lateral, ventral, left-lateral, dorsal views of <italic><tp:taxon-name>Dasiosoma quadraticolle</tp:taxon-name></italic> sp. n., holotype.</p></caption><graphic xmlns:xlink="http://www.w3.org/1999/xlink" xlink:href="ZooKeys-284-001-g035.jpg" position="float" orientation="portrait" xlink:type="simple"/></fig><fig id="F40" position="float" orientation="portrait"><label>Figures 95–110.</label><caption><p>Left and right parameres of male genitalia, scale bars = 0.2 mm: <bold>95</bold> <italic><tp:taxon-name>Paraphaea binotata</tp:taxon-name></italic> (Dejean), a specimen from Guangxi <bold>96</bold> <italic><tp:taxon-name>Paraphaea minor</tp:taxon-name></italic> sp. n., holotype <bold>97</bold> <italic><tp:taxon-name>Anchista brunnea</tp:taxon-name></italic> (Wiedemann), a paralectotype of <italic>picea</italic> Chaudoir <bold>98</bold> <italic><tp:taxon-name>Anchista pilosa</tp:taxon-name></italic> sp. n., holotype <bold>99</bold> <italic><tp:taxon-name>Metallanchista laticollis</tp:taxon-name></italic> sp. n., holotype <bold>100</bold> <italic><tp:taxon-name>Physodera amplicollis</tp:taxon-name></italic> van de Poll, a specimen from Taiwan <bold>101</bold> <italic><tp:taxon-name>Diamella cupreomicans</tp:taxon-name></italic> (Oberthür), a specimen from Yunnan <bold>102</bold> <italic><tp:taxon-name>Diamella arrowi</tp:taxon-name></italic> (Jedlička), holotype <bold>103</bold> <italic><tp:taxon-name>Allocota aurata</tp:taxon-name></italic> (Bates), a specimen from Tonkin <bold>104</bold> <italic><tp:taxon-name>Allocota aurata</tp:taxon-name></italic> (Bates), a specimen from Shaanxi <bold>105</bold> <italic><tp:taxon-name>Allocota bicolor</tp:taxon-name></italic> sp. n., holotype <bold>106</bold> <italic><tp:taxon-name>Lachnoderma asperum</tp:taxon-name></italic> Bates, a specimen from Taiwan <bold>107</bold> <italic><tp:taxon-name>Dasiosoma ivorense</tp:taxon-name></italic> Basilewsky, a paratype from Cote d’Ivoire <bold>108</bold> <italic><tp:taxon-name>Dasiosoma quadraticolle</tp:taxon-name></italic> sp. n., holotype <bold>109</bold> <italic><tp:taxon-name>Orionella kathmanduensis</tp:taxon-name></italic> (Kirschenhofer), a specimen from Nepal <bold>110</bold> <italic><tp:taxon-name>Endynomena pradieri</tp:taxon-name></italic> (Fairmaire), a specimen from Fujian.</p></caption><graphic xmlns:xlink="http://www.w3.org/1999/xlink" xlink:href="ZooKeys-284-001-g040.jpg" position="float" orientation="portrait" xlink:type="simple"/></fig><fig id="F41" position="float" orientation="portrait"><label>Figures 111–125.</label><caption><p>Left ovipositors of females, ventral view, scale bars = 0.2 mm: <bold>111</bold> <italic><tp:taxon-name>Paraphaea binotata</tp:taxon-name></italic> (Dejean), a specimen from Guangxi <bold>112</bold> <italic><tp:taxon-name>Paraphaea minor</tp:taxon-name></italic> sp. n., a paratype from Hainan <bold>113</bold> <italic><tp:taxon-name>Paraphaea philippinensis</tp:taxon-name></italic> (Jedlička), holotype <bold>114</bold> <italic><tp:taxon-name>Anchista fenestrata fenestrata</tp:taxon-name></italic> (Schmidt-Göbel), a specimen from Nepal <bold>115</bold> <italic><tp:taxon-name>Physodera dejeani</tp:taxon-name></italic> Eschscholtz, a specimen from Yunnan <bold>116</bold> <italic><tp:taxon-name>Physodera eschscholtzii</tp:taxon-name></italic> Parry, a specimen from Yunnan <bold>117</bold> <italic><tp:taxon-name>Diamella cupreomicans</tp:taxon-name></italic> (Oberthür), a specimen from Yunnan <bold>118</bold> <italic><tp:taxon-name>Allocota aurata</tp:taxon-name></italic> (Bates), a specimen from Shaanxi <bold>119</bold> <italic><tp:taxon-name>Allocota bicolor</tp:taxon-name></italic> sp. n., a paratype from Guangdong <bold>120</bold> <italic><tp:taxon-name>Lachnoderma asperum</tp:taxon-name></italic> Bates, a specimen from Zhejiang <bold>121</bold> <italic><tp:taxon-name>Dasiosoma bellum</tp:taxon-name></italic> (Habu), a specimen from Guangdong <bold>122</bold> <italic><tp:taxon-name>Dasiosoma maindroni</tp:taxon-name></italic> (Tian &amp; Deuve), a specimen from Tonkin <bold>123</bold> <italic><tp:taxon-name>Dasiosoma quadraticolle</tp:taxon-name></italic> sp. n., a paratype from Yunnan <bold>124</bold> <italic><tp:taxon-name>Orionella lewisii</tp:taxon-name></italic> (Bates), a specimen from Zhejiang <bold>125</bold> <italic><tp:taxon-name>Endynomena pradieri</tp:taxon-name></italic> (Fairmaire), a specimen from Taiwan.</p></caption><graphic xmlns:xlink="http://www.w3.org/1999/xlink" xlink:href="ZooKeys-284-001-g041.jpg" position="float" orientation="portrait" xlink:type="simple"/></fig><fig id="F44" position="float" orientation="portrait"><label>Figures 138–157.</label><caption><p>Characters of <tp:taxon-name>Physoderina</tp:taxon-name>. <bold>138–139</bold> Internal reproductive system of females, scale bars = 0.2 mm: <bold>138</bold> <italic><tp:taxon-name>Dasiosoma quadraticolle</tp:taxon-name></italic> sp. n., a paratype from Yunnan <bold>139</bold> <italic><tp:taxon-name>Orionella lewisii</tp:taxon-name></italic> (Bates), a specimen from Zhejiang. <bold>140–142</bold> Right protibia, ventral view, showing the reduction of cleaning spur, scale bars = 0.5 mm: <bold>140</bold> <italic><tp:taxon-name>Allocota aurata</tp:taxon-name></italic> (Bates) (cleaning spur absent) <bold>141</bold> <italic><tp:taxon-name>Allocota bicolor</tp:taxon-name></italic> sp. n. (cleaning spur fine) <bold>142</bold> <italic><tp:taxon-name>Diamella cupreomicans</tp:taxon-name></italic> (Oberthür) (cleaning spur well developed). <bold>143–146</bold> Terminal sternum, showing the setae and male emargination, scale bars = 0.5 mm:  <bold>143</bold> <italic><tp:taxon-name>Paraphaea binotata</tp:taxon-name></italic> (Dejean), male (deeply emarginate, one seta on each side) <bold>144</bold> <italic><tp:taxon-name>Paraphaea binotata</tp:taxon-name></italic> (Dejean) (straight, two setae on each side), female <bold>145</bold> <italic><tp:taxon-name>Allocota aurata</tp:taxon-name></italic> (Bates), male (moderately emarginate, two setae on each side) <bold>146</bold> <italic><tp:taxon-name>Allocota aurata</tp:taxon-name></italic> (Bates), female (straight, two setae on each side, right side unusually with an additional seta). <bold>147–148</bold> Umbilical series of 9th interval, right elytron, scale bars = 0.5 mm: <bold>147</bold> <italic><tp:taxon-name>Paraphaea binotata</tp:taxon-name></italic> (Dejean) (umbilical series placed in one row) <bold>148</bold> <italic><tp:taxon-name>Metallanchista laticollis</tp:taxon-name></italic> sp. n. (umbilical series placed in two rows). <bold>149–150</bold> Head, showing the different shape of mandibles, scale bars = 0.5 mm: <bold>149</bold> <italic><tp:taxon-name>Paraphaea formosana</tp:taxon-name></italic> (Jedlička) (mandibles moderately widen) <bold>150</bold> <italic><tp:taxon-name>Allocota bicolor</tp:taxon-name></italic> sp. n. (mandibles strongly widen). <bold>151–153</bold> Pronotum, showing the different length of setae on front angle, scale bars = 0.5 mm: <bold>151</bold> <italic><tp:taxon-name>Allocota viridipennis</tp:taxon-name></italic> Motschulsky, (setae short and fine) <bold>152</bold> <italic><tp:taxon-name>Allocota cyanipennis</tp:taxon-name></italic> Heller, (setae relative long) <bold>153</bold> <italic><tp:taxon-name>Allocota bicolor</tp:taxon-name></italic> sp. n., (setae very long). <bold>154–155</bold> Pronotum, showing the difference on lateral margin, scale bars = 0.5 mm: <bold>154</bold> <italic><tp:taxon-name>Anchista fenestrata fenestrata</tp:taxon-name></italic> (Schmidt-Göbel), (lateral margin slightly angulated in middle) <bold>155</bold> <italic><tp:taxon-name>Paraphaea formosana</tp:taxon-name></italic> (Jedlička), (lateral margin completely rounded in middle). <bold>156–157</bold> Pronotal hind angle, showing the geographical variation in <italic><tp:taxon-name>Allocota bicolor</tp:taxon-name></italic> sp. n., scale bars = 0.2 mm: <bold>156</bold> <italic><tp:taxon-name>Allocota bicolor</tp:taxon-name></italic> sp. n., a specimen from Guangdong, (hind angle sharp) <bold>157</bold> <italic><tp:taxon-name>Allocota bicolor</tp:taxon-name></italic> sp. n., holotype from Yunnan, (hind angle slightly rounded).</p></caption><graphic xmlns:xlink="http://www.w3.org/1999/xlink" xlink:href="ZooKeys-284-001-g044.jpg" position="float" orientation="portrait" xlink:type="simple"/></fig><fig id="F51" position="float" orientation="portrait"><label>Map 7.</label><caption><p>Known distribution of Oriental species of genus <italic><tp:taxon-name>Dasiosoma</tp:taxon-name></italic>: ● <italic><tp:taxon-name>Dasiosoma hirsutum</tp:taxon-name></italic> (Bates) ★ <italic><tp:taxon-name>Dasiosoma maindroni</tp:taxon-name></italic> (Tian &amp; Deuve) ▲ <italic><tp:taxon-name>Dasiosoma quadraticolle</tp:taxon-name></italic> sp. n. ◆ <italic><tp:taxon-name>Dasiosoma bellum</tp:taxon-name></italic> (Habu) ■ <italic><tp:taxon-name>Dasiosoma indicum</tp:taxon-name></italic> (Kirschenhofer).</p></caption><graphic xmlns:xlink="http://www.w3.org/1999/xlink" xlink:href="ZooKeys-284-001-g051.jpg" position="float" orientation="portrait" xlink:type="simple"/></fig></tp:treatment-sec></tp:taxon-treatment>
