# Supplementary material for: Taxonomic synopsis of the subtribe Physoderina (Coleoptera, Carabidae, Lebiini), with species revisions of eight genera
Source: Zookeys. 2013 Apr 4;(284):1–129. doi: 10.3897/zookeys.284.3983 (PMC3677377; doi:10.3897/zookeys.284.3983)
Supplement: XML Treatment for Orionella [file zookeys.284.3983-treatment37.xml]

<!DOCTYPE tp:taxon-treatment
  PUBLIC "-//TaxonX//DTD Taxonomic Treatment Publishing DTD v0 20100105//EN" "tax-treatment-NSO.dtd">
<tp:taxon-treatment xmlns:tp="http://www.plazi.org/taxpub"><tp:treatment-meta><mixed-citation publication-type="journal"><person-group><name><surname>Shi</surname><given-names>Hongliang</given-names></name><name><surname>Zhou</surname><given-names>Hongzhang</given-names></name><name><surname>Liang</surname><given-names>Hongbin</given-names></name></person-group><article-title>Taxonomic synopsis of the subtribe Physoderina (Coleoptera, Carabidae, Lebiini), with species revisions of eight genera</article-title><source>Zookeys</source><day>4</day><month>4</month><year>2013</year><volume>2013</volume><issue>284</issue><fpage>1</fpage><lpage>129</lpage><pub-id pub-id-type="doi">10.3897/zookeys.284.3983</pub-id></mixed-citation></tp:treatment-meta><tp:nomenclature><label>Genus</label><tp:taxon-name>
                            <tp:taxon-name-part taxon-name-part-type="genus">Orionella</tp:taxon-name-part>
                        <object-id xmlns:xlink="http://www.w3.org/1999/xlink" xlink:type="simple">http://species-id.net/wiki/Orionella</object-id>
								</tp:taxon-name><tp:taxon-authority>Jedlička, 1963</tp:taxon-authority><tp:nomenclature-citation-list><tp:nomenclature-citation><tp:taxon-name>Orionella</tp:taxon-name><comment><xref ref-type="bibr" rid="B58">Jedlička 1963</xref>: 307; <xref ref-type="bibr" rid="B50">Habu 1979b</xref>: 64.</comment></tp:nomenclature-citation><tp:nomenclature-citation><tp:taxon-name>Endynomena</tp:taxon-name><comment> auctt. [not <xref ref-type="bibr" rid="B34">Chaudoir 1872</xref>]: <xref ref-type="bibr" rid="B48">Habu 1967</xref>: 131. [Synonym]</comment></tp:nomenclature-citation></tp:nomenclature-citation-list></tp:nomenclature><tp:treatment-sec sec-type="Type-species"><title>Type-species:</title><p><italic><tp:taxon-name>Orionella obenbergeri</tp:taxon-name></italic> Jedlička, 1963 [= <italic><tp:taxon-name>Endynomena lewisii</tp:taxon-name></italic> Bates], by original designation.</p></tp:treatment-sec><tp:treatment-sec sec-type="Diagnosis"><title>Diagnosis.</title><p>Dorsal side evenly pubescent, elytra with accessory setae on all intervals; mandibles strongly widened; labrum and outer scrobe of mandibles nearly glabrous; pronotum with basal foveae wide and shallow; elytral intervals slightly convex; median lobe of aedeagus slender and straight, not setose around apical orifice, apical lamella more or less bent backwards.</p><p>This genus strongly resembles <italic><tp:taxon-name>Endynomena</tp:taxon-name></italic>, but is not closely allied with it given the differences in the male genitalia and male secondary sexual characters. Beyond the remarkable differences in male genitalia (<xref ref-type="fig" rid="F36">Figs 91</xref><xref ref-type="fig" rid="F37"/><xref ref-type="fig" rid="F38"/><xref ref-type="fig" rid="F39">–94</xref>), <italic><tp:taxon-name>Orionella</tp:taxon-name></italic> is distinguishable from <italic><tp:taxon-name>Endynomena</tp:taxon-name></italic> in having the following characters: (1) striae deeper, intervals slightly convex, striae distinct in apical half, but in <italic><tp:taxon-name>Endynomena</tp:taxon-name></italic> striae shallow, intervals barely convex, striae nearly effaced in apical half; (2) 7th interval without several long setae, but in <italic><tp:taxon-name>Endynomena</tp:taxon-name></italic> with such setae; (3) pronotal base weakly but distinctly lobed, but in <italic><tp:taxon-name>Endynomena</tp:taxon-name></italic> pronotal base hardly lobed; (4) tempora less swollen than in <italic><tp:taxon-name>Endynomena</tp:taxon-name></italic>; (5) apex of mentum tooth truncate, but always rounded in <italic><tp:taxon-name>Endynomena</tp:taxon-name></italic>; (6) males with adhesive hairs only present on 1st and 2nd protarsomeres, but present on 1st to 3rd protarsomeres in <italic><tp:taxon-name>Endynomena</tp:taxon-name></italic>.</p></tp:treatment-sec><tp:treatment-sec sec-type="Generic characters"><title>Generic characters.</title><p>Body length 8.3–9.2 mm. Dorsal side reddish brown to dark brown, elytra unicolored or bicolored, without metallic luster; body rather flat; dorsal side densely pubescent, pubescence short, not erect. <bold>Head.</bold> eyes hemispherical, strongly prominent; tempora short, half length of eyes, slightly tumid, gradually narrowed behind eyes; vertex not distinctly tumid. Antennae barely extended to elytral base. Labrum widened to apex, apical margin distinctly emarginate, with faint isodiametric microsculpture, glabrous or with a few very fine short secondary setae; mandibles distinctly widened, outer margins rounded, glabrous on outer scrobes, with some setae arranged along dorsal ridge; terminal maxillary palpomeres slender in both sexes, api<!--PageBreak-->ces slightly truncate; terminal labial palpomeres slightly widened in both sexes, males somewhat wider, but not typical securiform, apices slightly truncate; ligula with apex slightly projected, with four setae; paraglossae membranous, not longer than ligula, slightly widened, adnate; mentum tooth widened, trapezoid, apex truncate, with two long setae at base, sometimes with a few additional short setae; submentum with two long setae; genae with long setae beneath eyes; gula nearly glabrous except apical part. <bold>Pronotum</bold> transverse, surface densely pubescent; lateral margins with setae along full length, a few long setae present at front angles, four long setae at the greatest width, primary setae on hind angles slightly longer than others; basal foveae wide and shallow; pronotal base weakly but distinctly lobed; lateral margins completely rounded in middle, more or less sinuate before hind angles; hind angles sharp or not. <bold>Elytra</bold> wide, slightly expanded to apex; apex truncate, sutural angles not projected, outer angles completely rounded; basal margination only reaching 3rd interval; basal pores large; striae shallow but distinct, indistinctly punctate; intervals slightly convex; all intervals evenly pubescent, pubescence fine and longish, not erect; primary setigerous pores small, 3rd interval with four pores, 5th interval with one pore near base; 3rd to 6th intervals slightly depressed near middle, 7th and 8th intervals slightly tumid near apex. <bold>Ventral side</bold> with dense pubescence; males with apex of terminal sternum moderately emarginate, with two pairs of setae; females with apex of terminal sternum straight, with two pairs of setae. <bold>Legs</bold> short; protibiae with cleaning spur well developed, distant from inner margin; tarsi widened, 4th tarsomere bifid, claws pectinate. Males with adhesive hairs well developed (two whole rows) on 1st and 2nd protarsomeres and apical half of 1st mesotarsomere; rudimentary (very few near apex, sometimes absent) on 2nd mesotarsomere. <bold>Male genitalia</bold> with median lobe of aedeagus slender, not twisted, nearly straight in lateral view, slightly bent to right side in dorsal view; apical orifice opened apically; apical lamella small, rounded, more or less bent backward; right surface with some fine setae subapically; internal sac with main flagellum slightly thickened, apex distant from apical orifice, trumpet-form expansion small; an elongate scaled area subparallel to main flagellum; apical bursa present; secondary flagellum present. <bold>Female genitalia.</bold> Spermatheca tubular, with ring-sculpture, inserted on bursa copulatrix; spermathecal gland much longer than spermatheca, inserted near base of spermatheca; spermatheca not distinctly bent. Apical segment of ovipositor slender and straight, apex sharp, base gradually widened, apex with membranous extension short and rounded.</p></tp:treatment-sec><tp:treatment-sec sec-type="Distribution"><title>Distribution</title><p>(<xref ref-type="fig" rid="F52">Map 8</xref>). Japan, Korea, China, Burma, Nepal.</p><p><bold>Monophyly and relationships</bold>. From general appearance, this genus could be allied with <italic><tp:taxon-name>Lachnoderma</tp:taxon-name></italic> or <italic><tp:taxon-name>Dasiosoma</tp:taxon-name></italic>, but genital characters suggest that it could be rather isolated within <tp:taxon-name>Physoderina</tp:taxon-name>. The monophyly of <italic><tp:taxon-name>Orionella</tp:taxon-name></italic> can be inferred from the following apomorphic character states: (1) median lobe of aedeagus tubular, not laterally compressed; (2) internal sac with main flagellum abruptly terminated before apical orifice; (3) apical lamella bent backward; (4) apical segment of ovipositor straight, not curved outward.</p><!--PageBreak--><p><bold>Key to species of <italic><tp:taxon-name>Orionella</tp:taxon-name></italic> Jedlička</bold></p><table-wrap content-type="key" position="anchor" orientation="portrait"><table><tbody><tr><td rowspan="1" colspan="1">1</td><td rowspan="1" colspan="1">Elytra reddish brown, with base and lateral margins broadly darkened forming distinct band (<xref ref-type="fig" rid="F5">Fig. 28</xref>); pronotum with lateral margins strongly sinuate before hind angles, hind angles very sharp, forming an acute angle; Yunnan and Myanmar</td><td rowspan="1" colspan="1"><italic><tp:taxon-name>Orionella discoidalis</tp:taxon-name></italic> (Bates)</td></tr><tr><td rowspan="1" colspan="1">–</td><td rowspan="1" colspan="1">Elytra unicolored (<xref ref-type="fig" rid="F5">Fig. 27</xref>) or disc with indistinct reddish patch (<xref ref-type="fig" rid="F5">Fig. 29</xref>), without distinct marginal band; pronotum with lateral margins nearly straight or slightly sinuate before hind angles, hind angles not so sharp</td><td rowspan="1" colspan="1">2</td></tr><tr><td rowspan="1" colspan="1">2</td><td rowspan="1" colspan="1">Head and pronotum reddish brown, elytra dark brown, disc with indistinct reddish patch; pronotal hind angles slightly sharp, subrectangular; internal sac of aedeagus with scaled area less than one-fourth of median lobe; Nepal</td><td rowspan="1" colspan="1"><italic><tp:taxon-name>Orionella kathmanduensis</tp:taxon-name></italic> Kirschenhofer</td></tr><tr><td rowspan="1" colspan="1">–</td><td rowspan="1" colspan="1">Dorsal side uniformly brownish; pronotal hind angles nearly completely rounded; internal sac of aedeagus with scaled area half length of median lobe; Japan, Korea, East China</td><td rowspan="1" colspan="1"><italic><tp:taxon-name>Orionella lewisii</tp:taxon-name></italic> (Bates)</td></tr></tbody></table></table-wrap></tp:treatment-sec><tp:treatment-sec><!--Section generated to contain objects referenced in tp:taxon-treatment.--><fig id="F36" position="float" orientation="portrait"><label>Figure 91.</label><caption><p>Median lobe of male genitalia, right-lateral, ventral, left-lateral, dorsal views of <italic><tp:taxon-name>Orionella lewisii</tp:taxon-name></italic> (Bates), a specimen from Zhejiang.</p></caption><graphic xmlns:xlink="http://www.w3.org/1999/xlink" xlink:href="ZooKeys-284-001-g036.jpg" position="float" orientation="portrait" xlink:type="simple"/></fig><fig id="F37" position="float" orientation="portrait"><label>Figure 92.</label><caption><p>Median lobe of male genitalia, right-lateral, ventral, left-lateral, dorsal views of <italic><tp:taxon-name>Orionella discoidalis</tp:taxon-name></italic> (Bates), a specimen from Yunnan.</p></caption><graphic xmlns:xlink="http://www.w3.org/1999/xlink" xlink:href="ZooKeys-284-001-g037.jpg" position="float" orientation="portrait" xlink:type="simple"/></fig><fig id="F38" position="float" orientation="portrait"><label>Figure 93.</label><caption><p>Median lobe of male genitalia, right-lateral, ventral, left-lateral, dorsal views of <italic><tp:taxon-name>Orionella kathmanduensis</tp:taxon-name></italic> (Kirschenhofer), a specimen from Nepal.</p></caption><graphic xmlns:xlink="http://www.w3.org/1999/xlink" xlink:href="ZooKeys-284-001-g038.jpg" position="float" orientation="portrait" xlink:type="simple"/></fig><fig id="F39" position="float" orientation="portrait"><label>Figure 94.</label><caption><p>Median lobe of male genitalia, right-lateral, ventral, left-lateral, dorsal views of <italic><tp:taxon-name>Endynomena pradieri</tp:taxon-name></italic> (Fairmaire), a specimen from Fujian.</p></caption><graphic xmlns:xlink="http://www.w3.org/1999/xlink" xlink:href="ZooKeys-284-001-g039.jpg" position="float" orientation="portrait" xlink:type="simple"/></fig><fig id="F52" position="float" orientation="portrait"><label>Map 8.</label><caption><p>Known distribution of genus <italic><tp:taxon-name>Orionella</tp:taxon-name></italic>: ● <italic><tp:taxon-name>Orionella lewisii</tp:taxon-name></italic> (Bates) ■ <italic><tp:taxon-name>Orionella discoidalis</tp:taxon-name></italic> (Bates) ▲ <italic><tp:taxon-name>Orionella kathmanduensis</tp:taxon-name></italic> (Kirschenhofer).</p></caption><graphic xmlns:xlink="http://www.w3.org/1999/xlink" xlink:href="ZooKeys-284-001-g052.jpg" position="float" orientation="portrait" xlink:type="simple"/></fig><fig id="F5" position="float" orientation="portrait"><label>Figures 25–30.</label><caption><p>Habitus, scale bars = 2.0 mm: <bold>25</bold> <italic><tp:taxon-name>Dasiosoma bellum</tp:taxon-name></italic> (Habu), a specimen from Guangdong <bold>26</bold> <italic><tp:taxon-name>Dasiosoma bellum</tp:taxon-name></italic> (Habu), a specimen from Sri Lanka <bold>27</bold> <italic><tp:taxon-name>Orionella lewisii</tp:taxon-name></italic> (Bates), a specimen from Japan <bold>28</bold> <italic><tp:taxon-name>Orionella discoidalis</tp:taxon-name></italic> (Bates), a specimen from Yunnan <bold>29</bold> <italic><tp:taxon-name>Orionella kathmanduensis</tp:taxon-name></italic> (Kirschenhofer), a specimen from Nepal <bold>30</bold> <italic><tp:taxon-name>Endynomena pradieri</tp:taxon-name></italic> (Fairmaire), a specimen from Fujian.</p></caption><graphic xmlns:xlink="http://www.w3.org/1999/xlink" xlink:href="ZooKeys-284-001-g005.jpg" position="float" orientation="portrait" xlink:type="simple"/></fig></tp:treatment-sec><ref-list><ref id="B58"><mixed-citation xmlns:xlink="http://www.w3.org/1999/xlink" xlink:type="simple"><person-group><name name-style="western"><surname>Jedlička</surname><given-names>A</given-names></name></person-group> (<year>1963</year>)<article-title> Monographie der Truncatipennen aus Ostasien, Lebiinae- Odacanthinae- Braehyninae (Coleptera, Carabidae).</article-title><source>Entomologische Abhandlungen und Berichte aus dem Staatlichen Museum fuer Tierkunde in Dresden </source><volume>28</volume>: <fpage>269</fpage>-<lpage>579</lpage>.</mixed-citation></ref><ref id="B50"><mixed-citation xmlns:xlink="http://www.w3.org/1999/xlink" xlink:type="simple"><person-group><name name-style="western"><surname>Habu</surname><given-names>A</given-names></name></person-group> (<year>1979b</year>)<source> Notes on <italic>Endynomena</italic> Chaudoir and <italic>Orionella</italic> Jedlička (Coleoptera, Carabidae). Entomological Review of Japan 33 (1/2): 61–65.</source></mixed-citation></ref><ref id="B34"><mixed-citation xmlns:xlink="http://www.w3.org/1999/xlink" xlink:type="simple"><person-group><name name-style="western"><surname>Chaudoir</surname><given-names>BM</given-names></name></person-group> (<year>1872</year>)<article-title> Monographie des Callidides.</article-title><source>Annales de Societe Entomologique de Belgique </source><volume>16</volume>: <fpage>97</fpage>-<lpage>204</lpage>.</mixed-citation></ref><ref id="B48"><mixed-citation xmlns:xlink="http://www.w3.org/1999/xlink" xlink:type="simple"><person-group><name name-style="western"><surname>Habu</surname><given-names>A</given-names></name></person-group> (<year>1967</year>)<source> Fauna Japonica, Carabidae Truncatipennes Group (Insecta: Coleoptera). Biogeographical Society of Japan. Japan, 338 pp.</source></mixed-citation></ref></ref-list></tp:taxon-treatment>
