# Supplementary material for: Taxonomic synopsis of the subtribe Physoderina (Coleoptera, Carabidae, Lebiini), with species revisions of eight genera
Source: Zookeys. 2013 Apr 4;(284):1–129. doi: 10.3897/zookeys.284.3983 (PMC3677377; doi:10.3897/zookeys.284.3983)
Supplement: XML Treatment for Orionella lewisii [file zookeys.284.3983-treatment38.xml]

<!DOCTYPE tp:taxon-treatment
  PUBLIC "-//TaxonX//DTD Taxonomic Treatment Publishing DTD v0 20100105//EN" "tax-treatment-NSO.dtd">
<tp:taxon-treatment xmlns:tp="http://www.plazi.org/taxpub"><tp:treatment-meta><mixed-citation publication-type="journal"><person-group><name><surname>Shi</surname><given-names>Hongliang</given-names></name><name><surname>Zhou</surname><given-names>Hongzhang</given-names></name><name><surname>Liang</surname><given-names>Hongbin</given-names></name></person-group><article-title>Taxonomic synopsis of the subtribe Physoderina (Coleoptera, Carabidae, Lebiini), with species revisions of eight genera</article-title><source>Zookeys</source><day>4</day><month>4</month><year>2013</year><volume>2013</volume><issue>284</issue><fpage>1</fpage><lpage>129</lpage><pub-id pub-id-type="doi">10.3897/zookeys.284.3983</pub-id></mixed-citation></tp:treatment-meta><tp:nomenclature><tp:taxon-name>
                            <tp:taxon-name-part taxon-name-part-type="genus">Orionella</tp:taxon-name-part>
                            <tp:taxon-name-part taxon-name-part-type="species">lewisii</tp:taxon-name-part>
                        <object-id xmlns:xlink="http://www.w3.org/1999/xlink" xlink:type="simple">http://species-id.net/wiki/Orionella_lewisii</object-id>
								</tp:taxon-name><tp:taxon-authority>(Bates, 1873)</tp:taxon-authority><xref ref-type="fig" rid="F5">Habitus: Figs 27</xref><xref ref-type="fig" rid="F11">62, 63</xref><xref ref-type="fig" rid="F36">male genitalia: Figs 91</xref><xref ref-type="fig" rid="F40">109</xref><xref ref-type="fig" rid="F41">female genitalia: Figs 124</xref><xref ref-type="fig" rid="F44">139</xref><tp:nomenclature-citation-list><tp:nomenclature-citation><tp:taxon-name>Orionella lewisii</tp:taxon-name><comment><xref ref-type="bibr" rid="B23">Bates 1873</xref>: 311 (original: <italic><tp:taxon-name>Endynomena</tp:taxon-name></italic>; type locality: Nagasaki (Japan); lectotype deposited in NHML); <xref ref-type="bibr" rid="B24">Bates 1876</xref>: 5, Fig. 4 (<italic><tp:taxon-name>Endynomena</tp:taxon-name></italic>); <xref ref-type="bibr" rid="B37">Csiki 1932</xref>: 1457 (<italic><tp:taxon-name>Endynomena</tp:taxon-name></italic>; catalogue, misspelled as <italic>lewisi</italic>); <xref ref-type="bibr" rid="B58">Jedlička 1963</xref>: 309 (<italic><tp:taxon-name>Endynomena</tp:taxon-name></italic>; misspelled as <italic>lewisi</italic>); <xref ref-type="bibr" rid="B48">Habu 1967</xref>: 132, Figs (<italic><tp:taxon-name>Endynomena</tp:taxon-name></italic>); <xref ref-type="bibr" rid="B50">Habu 1979b</xref>: 65 (<italic><tp:taxon-name>Orionella</tp:taxon-name></italic>); <xref ref-type="bibr" rid="B51">Habu 1982</xref>: 104 (<italic><tp:taxon-name>Orionella</tp:taxon-name></italic>); <xref ref-type="bibr" rid="B85">Uéno et al. 1985</xref>: 169, pl. 31 Fig. 11 (<italic><tp:taxon-name>Orionella</tp:taxon-name></italic>); <xref ref-type="bibr" rid="B77">Park et al. 1998</xref>: 277 (<italic><tp:taxon-name>Orionella</tp:taxon-name></italic>, Korea)</comment></tp:nomenclature-citation><tp:nomenclature-citation><tp:taxon-name>Orionella obenbergeri</tp:taxon-name><comment><xref ref-type="bibr" rid="B58">Jedlička 1963</xref>: 308 Fig. 41 (Type locality: Mt. Minoo (Japan); holotype deposited in NMPC); <xref ref-type="bibr" rid="B50">Habu 1979b</xref>: 65 (<italic><tp:taxon-name>Orionella</tp:taxon-name></italic>, synonymized with <italic>lewisii</italic> Bates). [Synonym]</comment></tp:nomenclature-citation></tp:nomenclature-citation-list></tp:nomenclature><tp:treatment-sec sec-type="Type examined"><title>Type examined.</title><p><bold>Lectotype</bold> of<italic><tp:taxon-name>Endynomena lewisii</tp:taxon-name></italic> Bates, designated herein (NHML): male, body length = 8.4 mm, board mounted, “345”; “Type” [round label with red circle]; “Japan. / G. Lewis. / 1910-320”; “<italic>Lewisii</italic> / <italic>Bates</italic>”; “LECTOTYPE ♂ / Endynomena lewisii / Bates, 1873 / des. SHI H. L. 2011” [red label][Fig. 62]. <bold>Paralectotype</bold> of <italic><tp:taxon-name>Endynomena</tp:taxon-name></italic> <italic>lewisii</italic> Bates, 1 female, “Japan. / G. Lewis. / 1910-320”; “Ex coll. Brit. Mus.”; “Co-type” [round label with green circle]; “<italic>Endynomena</italic> / <italic>Lewisi</italic> / <italic>Bates</italic>”; “H. E. Andrewes Coll. / B. M. 1945-97”; “PARALECTOTYPE ♀ / Endynomena lewisii / Bates, 1873 / det. SHI H. L. 2011” [red label]. <bold>Holotype</bold> of <italic><tp:taxon-name>Orionella obenbergeri</tp:taxon-name></italic> Jedlička, by original designation (NMPC): male, body length = 8.6 mm, board mounted, “<italic>Mt. Minoo / (OSAKA)</italic>”; “<italic>26-X-1944 / leg. S. Uéno</italic>”; “TYPUS” [red label]; “<italic>Orionella n. g. / Obenbergeri / sp. n. /</italic> det. ING. JEDLIČKA” [pink label][Fig. 63].</p><!--PageBreak--></tp:treatment-sec><tp:treatment-sec sec-type="Notes on types"><title>Notes on types.</title><p><bold><italic><tp:taxon-name>Endynomena lewisii</tp:taxon-name></italic></bold> Bates: <xref ref-type="bibr" rid="B23">Bates (1873)</xref> indicated that this species was described from several specimens from Japan collected by Lewis. In the collection of NHML, we found two specimens bearing Bates’ determination label. These are certainly syntypes and have been labeled as type and cotype by a later worker. There are two other specimens also collected by Lewis from Japan, but from different localities and without Bates’ determination labels. It is better to exclude these two specimens from the type series. We herein designate the male with “type” label in NHML as lectotype (<xref ref-type="fig" rid="F11">Fig. 62</xref>) for the purpose of fixing the name to unique name-bearing type.</p><p><bold><italic><tp:taxon-name>Orionella obenbergeri</tp:taxon-name></italic></bold>Jedlička: The original literature clearly indicated this species was described based on single specimen cited as “type”. So the male in NMPC, the collection of Jedlička, is the holotype (<xref ref-type="fig" rid="F11">Fig. 63</xref>).</p></tp:treatment-sec><tp:treatment-sec sec-type="Non-type material examined"><title>Non-type material examined</title><p>(Total 14 specimens). <bold>Japan</bold>: 1 female (NHML), “Kawachi”; “Japan. /G. Lewis. / 1910-320”. 1 female (NHML), “Hiogo”; “Japan. /G. Lewis. / 1910-320”. 1 male, 2 females (OMNH), “NARA-PREF., Tomio, 1989.VII.18, leg. O. Tominaga”[Fig. 27]. 1 male (OMNH), “OSAKA-PREF, Toyono, 1980.VIII.9, leg. G. Nakata”. <bold>China</bold>:3 males (IZAS), “Zikawei, 1924-3-17”. 1 male (IZAS), “ZHEJIANG, W. Tianmushan, Houshanmen, 500m, 1998.VII.25, Wu Hong leg.”[Fig. 91]. 1 female (IZAS), “ZHEJIANG, W. Tianmushan, Xianrending, 1500m, 1998.VII.29, Wu Hong leg.”[Fig. 139]. 1 female (IZAS), “ZHEJIANG, Tianmushan, 350m, 1999.6.5, Gao Mingyuan leg.”. 1 female (SNUM), “ZHEJIANG, Lin’an, W. Tianmushan, 2008.VI. Huang Hao leg.”[Fig. 124]. 1 female (IZAS), “SICHUAN, Emeishan, 710m, 1979.VI.20, Gao Ping leg.”.</p></tp:treatment-sec><tp:treatment-sec sec-type="Diagnosis"><title>Diagnosis.</title><p>This species can be distinguished from other species of <italic><tp:taxon-name>Orionella</tp:taxon-name></italic> by: elytra unicolored, brown to dark brown; pronotum with lateral margins straight or slightly sinuate before hind angles; hind angles not distinct, almost completely rounded. This species may be also confused with <italic><tp:taxon-name>Endynomena pradieri</tp:taxon-name></italic> (Fairmaire). The differences are presented in the diagnosis characters of these two genera.</p></tp:treatment-sec><tp:treatment-sec sec-type="Description"><title>Description.</title><p><bold>Male genitalia</bold> with median lobe of aedeagus tubular, not laterally compressed, slightly bent; slightly bent to right side in dorsal view; apical lamella small, placed on right side of apex, strongly bent backward, not exceeding apical orifice. Internal sac with main flagellum slightly thick, sinuous, curved to right side, abruptly terminated before apical orifice; trumpet-form expansion indistinct, very small and narrow; secondary flagellum weakly sclerotized, half length of median lobe; internal sac with an elongate area strongly and coarsely scaled near base, subparallel to main flagellum, half length of median lobe (<xref ref-type="fig" rid="F36">Fig. 91</xref>). <bold>Female genitalia</bold>. Spermatheca straight, slightly claviform, moderately long; apical three-fifths slightly widened, apical two-fifths with distinct ring-sculpture, basal part with finer and indistinct ring-sculpture; spermathecal gland inserted at basal one-fourth of spermatheca, not branched, fine and long, much longer than spermatheca, apical part strongly expanded (<xref ref-type="fig" rid="F44">Fig. 139</xref>). Apical segment of ovipositor straight, not curved outward; length four times basal width; inner margin setose in apical two-thirds, outer margin setose in apical half; gradually narrowed to apex, apex slightly sharp, with membranous extension short, not narrowed (<xref ref-type="fig" rid="F41">Fig. 124</xref>).</p><p><!--PageBreak-->Detailed description of external characters has been provided by <xref ref-type="bibr" rid="B48">Habu (1967</xref>, <xref ref-type="bibr" rid="B49">1979b</xref>).</p></tp:treatment-sec><tp:treatment-sec sec-type="Distribution"><title>Distribution</title><p>(<xref ref-type="fig" rid="F52">Map 8</xref>). Japan, Korea, China (Zhejiang, Sichuan).</p></tp:treatment-sec><tp:treatment-sec sec-type="Notes on synonym"><title>Notes on synonym.</title><p><xref ref-type="bibr" rid="B50">Habu (1979b)</xref> synonymized <italic><tp:taxon-name>Orionella obenbergeri</tp:taxon-name></italic> Jedlička with <italic><tp:taxon-name>Orionella lewisii</tp:taxon-name></italic> (Bates). We examined types of both species, and confirmed the synonymy.</p></tp:treatment-sec><tp:treatment-sec><!--Section generated to contain objects referenced in tp:taxon-treatment.--><fig id="F5" position="float" orientation="portrait"><label>Figures 25–30.</label><caption><p>Habitus, scale bars = 2.0 mm: <bold>25</bold> <italic><tp:taxon-name>Dasiosoma bellum</tp:taxon-name></italic> (Habu), a specimen from Guangdong <bold>26</bold> <italic><tp:taxon-name>Dasiosoma bellum</tp:taxon-name></italic> (Habu), a specimen from Sri Lanka <bold>27</bold> <italic><tp:taxon-name>Orionella lewisii</tp:taxon-name></italic> (Bates), a specimen from Japan <bold>28</bold> <italic><tp:taxon-name>Orionella discoidalis</tp:taxon-name></italic> (Bates), a specimen from Yunnan <bold>29</bold> <italic><tp:taxon-name>Orionella kathmanduensis</tp:taxon-name></italic> (Kirschenhofer), a specimen from Nepal <bold>30</bold> <italic><tp:taxon-name>Endynomena pradieri</tp:taxon-name></italic> (Fairmaire), a specimen from Fujian.</p></caption><graphic xmlns:xlink="http://www.w3.org/1999/xlink" xlink:href="ZooKeys-284-001-g005.jpg" position="float" orientation="portrait" xlink:type="simple"/></fig><fig id="F11" position="float" orientation="portrait"><label>Figures 61–66.</label><caption><p>Type materials, scale bars = 2.0 mm: <bold>61</bold> Holotype of <italic><tp:taxon-name>Dasiosoma quadraticolle</tp:taxon-name></italic> sp. n. <bold>62</bold> Lectotype of <italic><tp:taxon-name>Endynomena lewisii</tp:taxon-name></italic> Bates [= <italic><tp:taxon-name>Orionella lewisii</tp:taxon-name></italic> (Bates)] <bold>63</bold> Holotype of <italic><tp:taxon-name>Orionella obenbergi</tp:taxon-name></italic> Jedlička [= <italic><tp:taxon-name>Orionella lewisii</tp:taxon-name></italic> (Bates)] <bold>64</bold> Holotype of <italic><tp:taxon-name>Endynomena discoidalis</tp:taxon-name></italic> Bates [= <italic><tp:taxon-name>Orionella discoidalis</tp:taxon-name></italic> (Bates)] <bold>65</bold> Lectotype of <italic><tp:taxon-name>Plochionus pradieri</tp:taxon-name></italic> Fairmaire [= <italic><tp:taxon-name>Endynomena pradieri</tp:taxon-name></italic> (Fairmaire)] <bold>66</bold> Lectotype of <italic><tp:taxon-name>Saronychium inconspicuum</tp:taxon-name></italic> Blackburn [= <italic><tp:taxon-name>Endynomena pradieri</tp:taxon-name></italic> (Fairmaire)].</p></caption><graphic xmlns:xlink="http://www.w3.org/1999/xlink" xlink:href="ZooKeys-284-001-g011.jpg" position="float" orientation="portrait" xlink:type="simple"/></fig><fig id="F36" position="float" orientation="portrait"><label>Figure 91.</label><caption><p>Median lobe of male genitalia, right-lateral, ventral, left-lateral, dorsal views of <italic><tp:taxon-name>Orionella lewisii</tp:taxon-name></italic> (Bates), a specimen from Zhejiang.</p></caption><graphic xmlns:xlink="http://www.w3.org/1999/xlink" xlink:href="ZooKeys-284-001-g036.jpg" position="float" orientation="portrait" xlink:type="simple"/></fig><fig id="F40" position="float" orientation="portrait"><label>Figures 95–110.</label><caption><p>Left and right parameres of male genitalia, scale bars = 0.2 mm: <bold>95</bold> <italic><tp:taxon-name>Paraphaea binotata</tp:taxon-name></italic> (Dejean), a specimen from Guangxi <bold>96</bold> <italic><tp:taxon-name>Paraphaea minor</tp:taxon-name></italic> sp. n., holotype <bold>97</bold> <italic><tp:taxon-name>Anchista brunnea</tp:taxon-name></italic> (Wiedemann), a paralectotype of <italic>picea</italic> Chaudoir <bold>98</bold> <italic><tp:taxon-name>Anchista pilosa</tp:taxon-name></italic> sp. n., holotype <bold>99</bold> <italic><tp:taxon-name>Metallanchista laticollis</tp:taxon-name></italic> sp. n., holotype <bold>100</bold> <italic><tp:taxon-name>Physodera amplicollis</tp:taxon-name></italic> van de Poll, a specimen from Taiwan <bold>101</bold> <italic><tp:taxon-name>Diamella cupreomicans</tp:taxon-name></italic> (Oberthür), a specimen from Yunnan <bold>102</bold> <italic><tp:taxon-name>Diamella arrowi</tp:taxon-name></italic> (Jedlička), holotype <bold>103</bold> <italic><tp:taxon-name>Allocota aurata</tp:taxon-name></italic> (Bates), a specimen from Tonkin <bold>104</bold> <italic><tp:taxon-name>Allocota aurata</tp:taxon-name></italic> (Bates), a specimen from Shaanxi <bold>105</bold> <italic><tp:taxon-name>Allocota bicolor</tp:taxon-name></italic> sp. n., holotype <bold>106</bold> <italic><tp:taxon-name>Lachnoderma asperum</tp:taxon-name></italic> Bates, a specimen from Taiwan <bold>107</bold> <italic><tp:taxon-name>Dasiosoma ivorense</tp:taxon-name></italic> Basilewsky, a paratype from Cote d’Ivoire <bold>108</bold> <italic><tp:taxon-name>Dasiosoma quadraticolle</tp:taxon-name></italic> sp. n., holotype <bold>109</bold> <italic><tp:taxon-name>Orionella kathmanduensis</tp:taxon-name></italic> (Kirschenhofer), a specimen from Nepal <bold>110</bold> <italic><tp:taxon-name>Endynomena pradieri</tp:taxon-name></italic> (Fairmaire), a specimen from Fujian.</p></caption><graphic xmlns:xlink="http://www.w3.org/1999/xlink" xlink:href="ZooKeys-284-001-g040.jpg" position="float" orientation="portrait" xlink:type="simple"/></fig><fig id="F41" position="float" orientation="portrait"><label>Figures 111–125.</label><caption><p>Left ovipositors of females, ventral view, scale bars = 0.2 mm: <bold>111</bold> <italic><tp:taxon-name>Paraphaea binotata</tp:taxon-name></italic> (Dejean), a specimen from Guangxi <bold>112</bold> <italic><tp:taxon-name>Paraphaea minor</tp:taxon-name></italic> sp. n., a paratype from Hainan <bold>113</bold> <italic><tp:taxon-name>Paraphaea philippinensis</tp:taxon-name></italic> (Jedlička), holotype <bold>114</bold> <italic><tp:taxon-name>Anchista fenestrata fenestrata</tp:taxon-name></italic> (Schmidt-Göbel), a specimen from Nepal <bold>115</bold> <italic><tp:taxon-name>Physodera dejeani</tp:taxon-name></italic> Eschscholtz, a specimen from Yunnan <bold>116</bold> <italic><tp:taxon-name>Physodera eschscholtzii</tp:taxon-name></italic> Parry, a specimen from Yunnan <bold>117</bold> <italic><tp:taxon-name>Diamella cupreomicans</tp:taxon-name></italic> (Oberthür), a specimen from Yunnan <bold>118</bold> <italic><tp:taxon-name>Allocota aurata</tp:taxon-name></italic> (Bates), a specimen from Shaanxi <bold>119</bold> <italic><tp:taxon-name>Allocota bicolor</tp:taxon-name></italic> sp. n., a paratype from Guangdong <bold>120</bold> <italic><tp:taxon-name>Lachnoderma asperum</tp:taxon-name></italic> Bates, a specimen from Zhejiang <bold>121</bold> <italic><tp:taxon-name>Dasiosoma bellum</tp:taxon-name></italic> (Habu), a specimen from Guangdong <bold>122</bold> <italic><tp:taxon-name>Dasiosoma maindroni</tp:taxon-name></italic> (Tian &amp; Deuve), a specimen from Tonkin <bold>123</bold> <italic><tp:taxon-name>Dasiosoma quadraticolle</tp:taxon-name></italic> sp. n., a paratype from Yunnan <bold>124</bold> <italic><tp:taxon-name>Orionella lewisii</tp:taxon-name></italic> (Bates), a specimen from Zhejiang <bold>125</bold> <italic><tp:taxon-name>Endynomena pradieri</tp:taxon-name></italic> (Fairmaire), a specimen from Taiwan.</p></caption><graphic xmlns:xlink="http://www.w3.org/1999/xlink" xlink:href="ZooKeys-284-001-g041.jpg" position="float" orientation="portrait" xlink:type="simple"/></fig><fig id="F44" position="float" orientation="portrait"><label>Figures 138–157.</label><caption><p>Characters of <tp:taxon-name>Physoderina</tp:taxon-name>. <bold>138–139</bold> Internal reproductive system of females, scale bars = 0.2 mm: <bold>138</bold> <italic><tp:taxon-name>Dasiosoma quadraticolle</tp:taxon-name></italic> sp. n., a paratype from Yunnan <bold>139</bold> <italic><tp:taxon-name>Orionella lewisii</tp:taxon-name></italic> (Bates), a specimen from Zhejiang. <bold>140–142</bold> Right protibia, ventral view, showing the reduction of cleaning spur, scale bars = 0.5 mm: <bold>140</bold> <italic><tp:taxon-name>Allocota aurata</tp:taxon-name></italic> (Bates) (cleaning spur absent) <bold>141</bold> <italic><tp:taxon-name>Allocota bicolor</tp:taxon-name></italic> sp. n. (cleaning spur fine) <bold>142</bold> <italic><tp:taxon-name>Diamella cupreomicans</tp:taxon-name></italic> (Oberthür) (cleaning spur well developed). <bold>143–146</bold> Terminal sternum, showing the setae and male emargination, scale bars = 0.5 mm:  <bold>143</bold> <italic><tp:taxon-name>Paraphaea binotata</tp:taxon-name></italic> (Dejean), male (deeply emarginate, one seta on each side) <bold>144</bold> <italic><tp:taxon-name>Paraphaea binotata</tp:taxon-name></italic> (Dejean) (straight, two setae on each side), female <bold>145</bold> <italic><tp:taxon-name>Allocota aurata</tp:taxon-name></italic> (Bates), male (moderately emarginate, two setae on each side) <bold>146</bold> <italic><tp:taxon-name>Allocota aurata</tp:taxon-name></italic> (Bates), female (straight, two setae on each side, right side unusually with an additional seta). <bold>147–148</bold> Umbilical series of 9th interval, right elytron, scale bars = 0.5 mm: <bold>147</bold> <italic><tp:taxon-name>Paraphaea binotata</tp:taxon-name></italic> (Dejean) (umbilical series placed in one row) <bold>148</bold> <italic><tp:taxon-name>Metallanchista laticollis</tp:taxon-name></italic> sp. n. (umbilical series placed in two rows). <bold>149–150</bold> Head, showing the different shape of mandibles, scale bars = 0.5 mm: <bold>149</bold> <italic><tp:taxon-name>Paraphaea formosana</tp:taxon-name></italic> (Jedlička) (mandibles moderately widen) <bold>150</bold> <italic><tp:taxon-name>Allocota bicolor</tp:taxon-name></italic> sp. n. (mandibles strongly widen). <bold>151–153</bold> Pronotum, showing the different length of setae on front angle, scale bars = 0.5 mm: <bold>151</bold> <italic><tp:taxon-name>Allocota viridipennis</tp:taxon-name></italic> Motschulsky, (setae short and fine) <bold>152</bold> <italic><tp:taxon-name>Allocota cyanipennis</tp:taxon-name></italic> Heller, (setae relative long) <bold>153</bold> <italic><tp:taxon-name>Allocota bicolor</tp:taxon-name></italic> sp. n., (setae very long). <bold>154–155</bold> Pronotum, showing the difference on lateral margin, scale bars = 0.5 mm: <bold>154</bold> <italic><tp:taxon-name>Anchista fenestrata fenestrata</tp:taxon-name></italic> (Schmidt-Göbel), (lateral margin slightly angulated in middle) <bold>155</bold> <italic><tp:taxon-name>Paraphaea formosana</tp:taxon-name></italic> (Jedlička), (lateral margin completely rounded in middle). <bold>156–157</bold> Pronotal hind angle, showing the geographical variation in <italic><tp:taxon-name>Allocota bicolor</tp:taxon-name></italic> sp. n., scale bars = 0.2 mm: <bold>156</bold> <italic><tp:taxon-name>Allocota bicolor</tp:taxon-name></italic> sp. n., a specimen from Guangdong, (hind angle sharp) <bold>157</bold> <italic><tp:taxon-name>Allocota bicolor</tp:taxon-name></italic> sp. n., holotype from Yunnan, (hind angle slightly rounded).</p></caption><graphic xmlns:xlink="http://www.w3.org/1999/xlink" xlink:href="ZooKeys-284-001-g044.jpg" position="float" orientation="portrait" xlink:type="simple"/></fig><fig id="F52" position="float" orientation="portrait"><label>Map 8.</label><caption><p>Known distribution of genus <italic><tp:taxon-name>Orionella</tp:taxon-name></italic>: ● <italic><tp:taxon-name>Orionella lewisii</tp:taxon-name></italic> (Bates) ■ <italic><tp:taxon-name>Orionella discoidalis</tp:taxon-name></italic> (Bates) ▲ <italic><tp:taxon-name>Orionella kathmanduensis</tp:taxon-name></italic> (Kirschenhofer).</p></caption><graphic xmlns:xlink="http://www.w3.org/1999/xlink" xlink:href="ZooKeys-284-001-g052.jpg" position="float" orientation="portrait" xlink:type="simple"/></fig></tp:treatment-sec><ref-list><ref id="B23"><mixed-citation xmlns:xlink="http://www.w3.org/1999/xlink" xlink:type="simple"><person-group><name name-style="western"><surname>Bates</surname><given-names>HW</given-names></name></person-group> (<year>1873</year>)<article-title> On the Geodephagous Coleoptera of Japan. Fam. Carabidae.</article-title><source>The Transactions of the Entomological Society of London </source><volume>1873</volume> (<issue>2</issue>): <fpage>229</fpage>-<lpage>322</lpage>.</mixed-citation></ref><ref id="B24"><mixed-citation xmlns:xlink="http://www.w3.org/1999/xlink" xlink:type="simple"><person-group><name name-style="western"><surname>Bates</surname><given-names>HW</given-names></name></person-group> (<year>1876</year>)<article-title> Additions to the list of geadephagous Coleoptera of Japan, with synonimic and other remarks.</article-title><source>The Transactions of the Entomological Society of London </source><volume>1876</volume>: <fpage>1</fpage>-<lpage>5</lpage>.</mixed-citation></ref><ref id="B37"><mixed-citation xmlns:xlink="http://www.w3.org/1999/xlink" xlink:type="simple"><person-group><name name-style="western"><surname>Csiki</surname><given-names>E</given-names></name></person-group> (<year>1932</year>)<article-title> Carabidae: Harpalinae VII (Pars 124).</article-title> In: <person-group><name name-style="western"><surname>Junk</surname><given-names>W</given-names></name><name name-style="western"><surname>Schenkling</surname><given-names>S</given-names></name></person-group> (<role>Eds</role>). <issue-title>Coleopterorum catalogus.</issue-title><source>Volumen III. Carabidae III. Berlin</source>: <fpage>1279</fpage>-<lpage>1598</lpage>.</mixed-citation></ref><ref id="B58"><mixed-citation xmlns:xlink="http://www.w3.org/1999/xlink" xlink:type="simple"><person-group><name name-style="western"><surname>Jedlička</surname><given-names>A</given-names></name></person-group> (<year>1963</year>)<article-title> Monographie der Truncatipennen aus Ostasien, Lebiinae- Odacanthinae- Braehyninae (Coleptera, Carabidae).</article-title><source>Entomologische Abhandlungen und Berichte aus dem Staatlichen Museum fuer Tierkunde in Dresden </source><volume>28</volume>: <fpage>269</fpage>-<lpage>579</lpage>.</mixed-citation></ref><ref id="B48"><mixed-citation xmlns:xlink="http://www.w3.org/1999/xlink" xlink:type="simple"><person-group><name name-style="western"><surname>Habu</surname><given-names>A</given-names></name></person-group> (<year>1967</year>)<source> Fauna Japonica, Carabidae Truncatipennes Group (Insecta: Coleoptera). Biogeographical Society of Japan. Japan, 338 pp.</source></mixed-citation></ref><ref id="B50"><mixed-citation xmlns:xlink="http://www.w3.org/1999/xlink" xlink:type="simple"><person-group><name name-style="western"><surname>Habu</surname><given-names>A</given-names></name></person-group> (<year>1979b</year>)<source> Notes on <italic>Endynomena</italic> Chaudoir and <italic>Orionella</italic> Jedlička (Coleoptera, Carabidae). Entomological Review of Japan 33 (1/2): 61–65.</source></mixed-citation></ref><ref id="B51"><mixed-citation xmlns:xlink="http://www.w3.org/1999/xlink" xlink:type="simple"><person-group><name name-style="western"><surname>Habu</surname><given-names>A</given-names></name></person-group> (<year>1982</year>)<article-title> Revised and supplementary notes on and descriptions of the Truncatipennes group of Japan (2) (Coleoptera, Carabidae).</article-title><source>Entomological Review of Japan </source><volume>37</volume> (<issue>2</issue>): <fpage>83</fpage>-<lpage>118</lpage>.</mixed-citation></ref><ref id="B85"><mixed-citation xmlns:xlink="http://www.w3.org/1999/xlink" xlink:type="simple"><person-group><name name-style="western"><surname>Uéno</surname><given-names>S</given-names></name><name name-style="western"><surname>Kurosawa</surname><given-names>Y</given-names></name><name name-style="western"><surname>Satô</surname><given-names>M</given-names></name></person-group> (<year>1985</year>)<source> The Coleoptera of Japan in Color Vol. II. Osaka, 514 pp.</source></mixed-citation></ref><ref id="B77"><mixed-citation xmlns:xlink="http://www.w3.org/1999/xlink" xlink:type="simple"><person-group><name name-style="western"><surname>Park</surname><given-names>J</given-names></name><name name-style="western"><surname>Kwon</surname><given-names>Y</given-names></name><name name-style="western"><surname>Kwon</surname><given-names>T</given-names></name></person-group> (<year>1998</year>)<article-title> Korean species of the genus <italic>Orionella</italic> Jedlička (Coleoptera: Harpalidae).</article-title><source>Korean Journal of Entomology</source><volume>28</volume> (<issue>4</issue>): <fpage>277</fpage>-<lpage>278</lpage>.</mixed-citation></ref><ref id="B49"><mixed-citation xmlns:xlink="http://www.w3.org/1999/xlink" xlink:type="simple"><person-group><name name-style="western"><surname>Habu</surname><given-names>A</given-names></name></person-group> (<year>1979a</year>)<article-title> A new genus and species of the Lebiini from Formosa (Coleoptera, Carabidae).</article-title><source>Proceedings of the Japanese Society of Systematic Zoology </source><volume>16</volume>: <fpage>65</fpage>-<lpage>69</lpage>.</mixed-citation></ref></ref-list></tp:taxon-treatment>
