# Supplementary material for: Taxonomic synopsis of the subtribe Physoderina (Coleoptera, Carabidae, Lebiini), with species revisions of eight genera
Source: Zookeys. 2013 Apr 4;(284):1–129. doi: 10.3897/zookeys.284.3983 (PMC3677377; doi:10.3897/zookeys.284.3983)
Supplement: XML Treatment for Orionella discoidalis [file zookeys.284.3983-treatment39.xml]

<!DOCTYPE tp:taxon-treatment
  PUBLIC "-//TaxonX//DTD Taxonomic Treatment Publishing DTD v0 20100105//EN" "tax-treatment-NSO.dtd">
<tp:taxon-treatment xmlns:tp="http://www.plazi.org/taxpub"><tp:treatment-meta><mixed-citation publication-type="journal"><person-group><name><surname>Shi</surname><given-names>Hongliang</given-names></name><name><surname>Zhou</surname><given-names>Hongzhang</given-names></name><name><surname>Liang</surname><given-names>Hongbin</given-names></name></person-group><article-title>Taxonomic synopsis of the subtribe Physoderina (Coleoptera, Carabidae, Lebiini), with species revisions of eight genera</article-title><source>Zookeys</source><day>4</day><month>4</month><year>2013</year><volume>2013</volume><issue>284</issue><fpage>1</fpage><lpage>129</lpage><pub-id pub-id-type="doi">10.3897/zookeys.284.3983</pub-id></mixed-citation></tp:treatment-meta><tp:nomenclature><tp:taxon-name>
                            <tp:taxon-name-part taxon-name-part-type="genus">Orionella</tp:taxon-name-part>
                            <tp:taxon-name-part taxon-name-part-type="species">discoidalis</tp:taxon-name-part>
                        <object-id xmlns:xlink="http://www.w3.org/1999/xlink" xlink:type="simple">http://species-id.net/wiki/Orionella_discoidalis</object-id>
								</tp:taxon-name><tp:taxon-authority>(Bates, 1892)</tp:taxon-authority><tp:taxon-status xmlns:xlink="http://www.w3.org/1999/xlink" xlink:type="simple">comb. n.</tp:taxon-status><xref ref-type="fig" rid="F5">Habitus: Figs 28</xref><xref ref-type="fig" rid="F11">64</xref><xref ref-type="fig" rid="F37">male genitalia: Fig. 92</xref><tp:nomenclature-citation-list><tp:nomenclature-citation><tp:taxon-name>Orionella discoidalis</tp:taxon-name><comment><xref ref-type="bibr" rid="B27">Bates 1892</xref>: 423 (original: <italic><tp:taxon-name>Endynomena</tp:taxon-name></italic>; type locality: Carin Cheba (Burma); holotype deposited in MSNG); <xref ref-type="bibr" rid="B14">Andrewes 1930d</xref>: 163 (<italic><tp:taxon-name>Endynomena</tp:taxon-name></italic>; catalogue); <xref ref-type="bibr" rid="B58">Jedlička 1963</xref>: 309 (<italic><tp:taxon-name>Endynomena</tp:taxon-name></italic>); <xref ref-type="bibr" rid="B69">Louwerens 1967</xref>: 209 (<italic><tp:taxon-name>Anchista</tp:taxon-name></italic>, doubtful record from Philippines); <xref ref-type="bibr" rid="B61">Kirschenhofer 1994</xref>: 1006 (<italic><tp:taxon-name>Endynomena</tp:taxon-name></italic>); <xref ref-type="bibr" rid="B66">Lorenz 1998</xref>: 465 (<italic><tp:taxon-name>Anchista</tp:taxon-name></italic>, catalogue).</comment></tp:nomenclature-citation></tp:nomenclature-citation-list></tp:nomenclature><tp:treatment-sec sec-type="Type examined"><title>Type examined.</title><p><bold>Holotype</bold> of <italic><tp:taxon-name>Endynomena discoidalis</tp:taxon-name></italic> Bates, by monotypy (MSNG): female, body length = 8.5 mm, board mounted, “Carin Chebà / 900-1100 m. / L/Fea V XII-88”; “TYPUS” [red letter]; “<italic>discoidalis / Bates</italic>”; “<italic>Endynomena / discoidalis / Bates</italic>”; “<italic>Endynomena / discoidalis / typus ! Bates</italic>” [yellow label]; “HOLOTYPUS / <italic>Endynomena / discoidalis / Bates, 1892</italic>” [red label]; “Museo Civico / di Genova”[Fig. 64].</p></tp:treatment-sec><tp:treatment-sec sec-type="Notes on types"><title>Notes on types.</title><p><xref ref-type="bibr" rid="B27">Bates (1892)</xref> indicated that this species was described based on a single specimen, so the specimen in MSNG collected by Fea, bearing Bates’ determination label, is the holotype (<xref ref-type="fig" rid="F11">Fig. 64</xref>).</p></tp:treatment-sec><tp:treatment-sec sec-type="Non-type material examined"><title>Non-type material examined</title><p>(Total 2 specimens). <bold>China</bold>: 1 female (HBUM), “Yunnan, Yangbi County, Shunbi, 2004.V.21, Yang Xiujuan, Liu Yushuang leg.”. 1 male (HBUM), “Yunnan, Menglian County, Mengma, 2009.VII.16, Xu Jishan, Zhang Liuxiang etc. leg.”; “<named-content xmlns:xlink="http://www.w3.org/1999/xlink" content-type="dwc:verbatimCoordinates" xlink:type="simple">22°09'17.6"N, 099°24'32.2"E</named-content>, 1470m”[Figs 28, 92].</p></tp:treatment-sec><tp:treatment-sec sec-type="Diagnosis"><title>Diagnosis.</title><p>Elytra reddish brown, with base and lateral margins darkened forming distinct marginal band; pronotum with lateral margins strongly sinuate before hind angles; hind angles distinct, forming acute angles. This species is most closely allied with <italic><tp:taxon-name>Orionella kathmanduensis</tp:taxon-name></italic>, but can be distinguished by the much sharper pronotal hind angles and different elytral color.</p></tp:treatment-sec><tp:treatment-sec sec-type="Description"><title>Description.</title><p>Body length 8.5–9.0 mm; head and pronotum reddish brown, lateral explanate areas of pronotum paler; elytral disc reddish brown, with base and lateral margins darkened on 6th to 9th intervals, forming distinct piceous marginal bands conjoined at base, dark area then gradually widened and terminated at 3rd stria near elytral apex; extreme lateral margin of elytra yellowish brown; mouthparts, antennae and legs reddish brown, apices of terminal palpomeres yellow; ventral side uniform reddish brown; dorsal side evenly and densely pubescent, pubescence yellowish, pubescence sparse on vertex and clypeus; microsculpture indistinct. <bold>Head</bold> with vertex nearly flat; tempora slightly <!--PageBreak-->longer than half length of eyes, slightly tumid behind eyes; labrum widened to apex, apical margin distinctly bilobed. <bold>Pronotum</bold> wider than head, cordiform, ratio PW/PL 1.50–1.60; pronotal base weakly lobed; front angles widened; lateral margins completely rounded and strongly expanded in middle, widest slightly before middle, lateral margins strongly sinuate before hind angles; hind angles acute, sharp and distinctly projected; disc slightly convex; lateral explanate areas wide; basal foveae wide and shallow; median line fine, nearly reaching basal and apical margins; disc not rugose. <bold>Elytra</bold> slightly widened to apex; striae distinct, not distinctly punctate; 3rd interval with four primary setigerous pores, basal three pores placed in middle of interval, hardly visible, apical one adjacent to 2nd stria, rather distinct; 5th interval with two setigerous pores near base, basal one large and distinct, adjacent to 5th stria, apical one hardly visible; discal depression very shallow; umbilical series of 9th interval composed of 16 pores. <bold>Legs</bold>. Protibiae with cleaning spur finer than in <italic><tp:taxon-name>Orionella lewisii</tp:taxon-name></italic>. <bold>Male genitalia</bold> with median lobe of aedeagus tubular, not laterally compressed, slightly bent; in dorsal view, slightly bent to right side; apical lamella small, placed at right side of apex, distinctly pointed forward, apex only slightly bent backward. Internal sac with main flagellum slightly thick, sinuous, curved to right side, abruptly terminated before apical orifice; trumpet-form expansion small but distinct, slightly widened; secondary flagellum indistinct; internal sac with an elongate area finely scaled near base, subparallel to main flagellum, half length of median lobe (<xref ref-type="fig" rid="F37">Fig. 92</xref>). <bold>Female genitalia</bold>. Apical segment of ovipositor straight, not curved outward; length five times basal width; inner margin setose in apical two-thirds, outer margin setose in apical half; gradually narrowed to apex, apex slightly sharp, with membranous extension slender. Internal reproductive system not studied.</p></tp:treatment-sec><tp:treatment-sec sec-type="Distribution"><title>Distribution</title><p>(<xref ref-type="fig" rid="F52">Map 8</xref>). Myanmar, China (Yunnan).</p></tp:treatment-sec><tp:treatment-sec sec-type="Remarks"><title>Remarks.</title><p>We only studied male genitalia from a teneral specimen of this species from Yunnan. Based on the internal sac of the aedeagus, this species is quite different from <italic><tp:taxon-name>Orionella kathmanduensis</tp:taxon-name></italic>, although very closely allied. In <italic><tp:taxon-name>Orionella discoidalis</tp:taxon-name></italic>, the internal sac has a very long area (half length of median lobe) finely scaled, and trumpet-form expansion wider, more distinct; but in <italic><tp:taxon-name>Orionella kathmanduensis</tp:taxon-name></italic> this area is much shorter (one-fourth length of median lobe) and strongly scaled, and trumpet-form expansion is narrower and less distinct (<xref ref-type="fig" rid="F37">Figs 92</xref>, <xref ref-type="fig" rid="F38">93</xref>).</p></tp:treatment-sec><tp:treatment-sec><!--Section generated to contain objects referenced in tp:taxon-treatment.--><fig id="F5" position="float" orientation="portrait"><label>Figures 25–30.</label><caption><p>Habitus, scale bars = 2.0 mm: <bold>25</bold> <italic><tp:taxon-name>Dasiosoma bellum</tp:taxon-name></italic> (Habu), a specimen from Guangdong <bold>26</bold> <italic><tp:taxon-name>Dasiosoma bellum</tp:taxon-name></italic> (Habu), a specimen from Sri Lanka <bold>27</bold> <italic><tp:taxon-name>Orionella lewisii</tp:taxon-name></italic> (Bates), a specimen from Japan <bold>28</bold> <italic><tp:taxon-name>Orionella discoidalis</tp:taxon-name></italic> (Bates), a specimen from Yunnan <bold>29</bold> <italic><tp:taxon-name>Orionella kathmanduensis</tp:taxon-name></italic> (Kirschenhofer), a specimen from Nepal <bold>30</bold> <italic><tp:taxon-name>Endynomena pradieri</tp:taxon-name></italic> (Fairmaire), a specimen from Fujian.</p></caption><graphic xmlns:xlink="http://www.w3.org/1999/xlink" xlink:href="ZooKeys-284-001-g005.jpg" position="float" orientation="portrait" xlink:type="simple"/></fig><fig id="F11" position="float" orientation="portrait"><label>Figures 61–66.</label><caption><p>Type materials, scale bars = 2.0 mm: <bold>61</bold> Holotype of <italic><tp:taxon-name>Dasiosoma quadraticolle</tp:taxon-name></italic> sp. n. <bold>62</bold> Lectotype of <italic><tp:taxon-name>Endynomena lewisii</tp:taxon-name></italic> Bates [= <italic><tp:taxon-name>Orionella lewisii</tp:taxon-name></italic> (Bates)] <bold>63</bold> Holotype of <italic><tp:taxon-name>Orionella obenbergi</tp:taxon-name></italic> Jedlička [= <italic><tp:taxon-name>Orionella lewisii</tp:taxon-name></italic> (Bates)] <bold>64</bold> Holotype of <italic><tp:taxon-name>Endynomena discoidalis</tp:taxon-name></italic> Bates [= <italic><tp:taxon-name>Orionella discoidalis</tp:taxon-name></italic> (Bates)] <bold>65</bold> Lectotype of <italic><tp:taxon-name>Plochionus pradieri</tp:taxon-name></italic> Fairmaire [= <italic><tp:taxon-name>Endynomena pradieri</tp:taxon-name></italic> (Fairmaire)] <bold>66</bold> Lectotype of <italic><tp:taxon-name>Saronychium inconspicuum</tp:taxon-name></italic> Blackburn [= <italic><tp:taxon-name>Endynomena pradieri</tp:taxon-name></italic> (Fairmaire)].</p></caption><graphic xmlns:xlink="http://www.w3.org/1999/xlink" xlink:href="ZooKeys-284-001-g011.jpg" position="float" orientation="portrait" xlink:type="simple"/></fig><fig id="F37" position="float" orientation="portrait"><label>Figure 92.</label><caption><p>Median lobe of male genitalia, right-lateral, ventral, left-lateral, dorsal views of <italic><tp:taxon-name>Orionella discoidalis</tp:taxon-name></italic> (Bates), a specimen from Yunnan.</p></caption><graphic xmlns:xlink="http://www.w3.org/1999/xlink" xlink:href="ZooKeys-284-001-g037.jpg" position="float" orientation="portrait" xlink:type="simple"/></fig><fig id="F52" position="float" orientation="portrait"><label>Map 8.</label><caption><p>Known distribution of genus <italic><tp:taxon-name>Orionella</tp:taxon-name></italic>: ● <italic><tp:taxon-name>Orionella lewisii</tp:taxon-name></italic> (Bates) ■ <italic><tp:taxon-name>Orionella discoidalis</tp:taxon-name></italic> (Bates) ▲ <italic><tp:taxon-name>Orionella kathmanduensis</tp:taxon-name></italic> (Kirschenhofer).</p></caption><graphic xmlns:xlink="http://www.w3.org/1999/xlink" xlink:href="ZooKeys-284-001-g052.jpg" position="float" orientation="portrait" xlink:type="simple"/></fig><fig id="F38" position="float" orientation="portrait"><label>Figure 93.</label><caption><p>Median lobe of male genitalia, right-lateral, ventral, left-lateral, dorsal views of <italic><tp:taxon-name>Orionella kathmanduensis</tp:taxon-name></italic> (Kirschenhofer), a specimen from Nepal.</p></caption><graphic xmlns:xlink="http://www.w3.org/1999/xlink" xlink:href="ZooKeys-284-001-g038.jpg" position="float" orientation="portrait" xlink:type="simple"/></fig></tp:treatment-sec><ref-list><ref id="B27"><mixed-citation xmlns:xlink="http://www.w3.org/1999/xlink" xlink:type="simple"><person-group><name name-style="western"><surname>Bates</surname><given-names>HW</given-names></name></person-group> (<year>1892</year>)<source> Viaggio di Leonardo Fea in Birmania e Regioni Vicini XLIV. List of the Carabidae. Annali del Museo Civico di Storia Naturale di Genova (2) 12: 267–428.</source></mixed-citation></ref><ref id="B14"><mixed-citation xmlns:xlink="http://www.w3.org/1999/xlink" xlink:type="simple"><person-group><name name-style="western"><surname>Andrewes</surname><given-names>HE</given-names></name></person-group> (<year>1930d</year>)<source> Catalogue of Indian Insects, Part 18–Carabidae. Calcutta. Government of India Central Publication Branch, 389 pp.</source></mixed-citation></ref><ref id="B58"><mixed-citation xmlns:xlink="http://www.w3.org/1999/xlink" xlink:type="simple"><person-group><name name-style="western"><surname>Jedlička</surname><given-names>A</given-names></name></person-group> (<year>1963</year>)<article-title> Monographie der Truncatipennen aus Ostasien, Lebiinae- Odacanthinae- Braehyninae (Coleptera, Carabidae).</article-title><source>Entomologische Abhandlungen und Berichte aus dem Staatlichen Museum fuer Tierkunde in Dresden </source><volume>28</volume>: <fpage>269</fpage>-<lpage>579</lpage>.</mixed-citation></ref><ref id="B69"><mixed-citation xmlns:xlink="http://www.w3.org/1999/xlink" xlink:type="simple"><person-group><name name-style="western"><surname>Louwerens</surname><given-names>CJ</given-names></name></person-group> (<year>1967</year>)<article-title> Philippine Carabidae (Col.) collected by the Noona Dan Expedition.</article-title><source>Entomologiske Meddelelser </source><volume>35</volume>: <fpage>195</fpage>-<lpage>214</lpage>.</mixed-citation></ref><ref id="B61"><mixed-citation xmlns:xlink="http://www.w3.org/1999/xlink" xlink:type="simple"><person-group><name name-style="western"><surname>Kirschenhofer</surname><given-names>E</given-names></name></person-group> (<year>1994</year>)<article-title> Neue und wenig bekannte Carabidae aus der palaarktischen und orientalischen Region (Col., Carabidae, Lebiinae, Odacanthinae, Brachininae, Panagaeinae).</article-title><source>Linzer Biologische Beiträge </source><volume>26</volume> (<issue>2</issue>): <fpage>999</fpage>-<lpage>1067</lpage>.</mixed-citation></ref><ref id="B66"><mixed-citation xmlns:xlink="http://www.w3.org/1999/xlink" xlink:type="simple"><person-group><name name-style="western"><surname>Lorenz</surname><given-names>W</given-names></name></person-group> (<year>1998</year>)<source> Systematic list of extant ground beetles of the world.</source><publisher-name>Wolfgang Lorenz, Tutzing</publisher-name>, <publisher-loc>Germany</publisher-loc>, <lpage>502</lpage> pp.</mixed-citation></ref></ref-list></tp:taxon-treatment>
