# Supplementary material for: Taxonomic synopsis of the subtribe Physoderina (Coleoptera, Carabidae, Lebiini), with species revisions of eight genera
Source: Zookeys. 2013 Apr 4;(284):1–129. doi: 10.3897/zookeys.284.3983 (PMC3677377; doi:10.3897/zookeys.284.3983)
Supplement: XML Treatment for Orionella kathmanduensis [file zookeys.284.3983-treatment40.xml]

<!DOCTYPE tp:taxon-treatment
  PUBLIC "-//TaxonX//DTD Taxonomic Treatment Publishing DTD v0 20100105//EN" "tax-treatment-NSO.dtd">
<tp:taxon-treatment xmlns:tp="http://www.plazi.org/taxpub"><tp:treatment-meta><mixed-citation publication-type="journal"><person-group><name><surname>Shi</surname><given-names>Hongliang</given-names></name><name><surname>Zhou</surname><given-names>Hongzhang</given-names></name><name><surname>Liang</surname><given-names>Hongbin</given-names></name></person-group><article-title>Taxonomic synopsis of the subtribe Physoderina (Coleoptera, Carabidae, Lebiini), with species revisions of eight genera</article-title><source>Zookeys</source><day>4</day><month>4</month><year>2013</year><volume>2013</volume><issue>284</issue><fpage>1</fpage><lpage>129</lpage><pub-id pub-id-type="doi">10.3897/zookeys.284.3983</pub-id></mixed-citation></tp:treatment-meta><tp:nomenclature><tp:taxon-name>
                            <tp:taxon-name-part taxon-name-part-type="genus">Orionella</tp:taxon-name-part>
                            <tp:taxon-name-part taxon-name-part-type="species">kathmanduensis</tp:taxon-name-part>
                        <object-id xmlns:xlink="http://www.w3.org/1999/xlink" xlink:type="simple">http://species-id.net/wiki/Orionella_kathmanduensis</object-id>
								</tp:taxon-name><tp:taxon-authority>(Kirschenhofer, 1994)</tp:taxon-authority><tp:taxon-status xmlns:xlink="http://www.w3.org/1999/xlink" xlink:type="simple">comb. n.</tp:taxon-status><xref ref-type="fig" rid="F5">Habitus: Fig. 29</xref><xref ref-type="fig" rid="F38">male genitalia: Fig. 93</xref><xref ref-type="fig" rid="F40">109</xref><tp:nomenclature-citation-list><tp:nomenclature-citation><tp:taxon-name>Orionella kathmanduensis</tp:taxon-name><comment><xref ref-type="bibr" rid="B61">Kirschenhofer 1994</xref>: 1012 (Original: <italic><tp:taxon-name>Lachnoderma</tp:taxon-name></italic>; type locality: Kathmandu, Nepal; holotype deposited in NHMW).</comment></tp:nomenclature-citation></tp:nomenclature-citation-list></tp:nomenclature><tp:treatment-sec sec-type="Non-type material examined"><title>Non-type material examined</title><p>(1 specimen). <bold>Nepal</bold>: 1 male (CRS), “W Nepal, Gorkha Distrikt, Tharpu-Kali Sundhara Baz., 2000–1300m, 10.6.1993, Leg. J. &amp; J. Probst”[Figs 29, 93, 109].</p><!--PageBreak--></tp:treatment-sec><tp:treatment-sec sec-type="Diagnosis"><title>Diagnosis.</title><p>Elytra dark brown, disc with an indistinct reddish patch; pronotum with lateral margins slightly sinuate before hind angles; hind angles slightly sharp, subrectangular; internal sac of aedeagus with scaled area shorter than one-fourth length of median lobe. This species can be distinguished from other species of the genus by differences in pronotal hind angles and elytral pattern. Male genitalia differ from <italic><tp:taxon-name>Orionella lewisii</tp:taxon-name></italic> in having: (1) scaled area on internal sac very short, less than one-fourth length of median lobe; (2) apical lamella only slightly bent backwards.</p></tp:treatment-sec><tp:treatment-sec sec-type="Description"><title>Description.</title><p>Body length 8.3 mm; head and pronotum reddish brown, lateral explanate areas of pronotum paler, vertex somewhat deeper; elytra mostly dark brown, disc with an indistinct large reddish patch ranging from basal one-fifth to three-fifths, and occupying the inner five intervals; elytral lateral margins yellowish brown; mouthparts, antennae and legs reddish brown, apices of terminal palpomeres yellow; ventral side uniform reddish brown. Dorsal side evenly and densely pubescent, pubescence yellowish; microsculpture indistinct. <bold>Head</bold> with vertex nearly flat; tempora slightly longer than half length of eyes, slightly tumid behind eyes; labrum widened to apex, apical margin distinctly bilobed. <bold>Pronotum</bold> wider than head, cordiform, ratio PW/PL 1.65; pronotal base weakly lobed; front angles widened; lateral margins completely rounded and strongly expanded in middle; widest slightly before middle; lateral margins slightly sinuate before hind angles; hind angles subrectangular, slightly sharp; disc slightly convex; lateral explanate areas wide; basal foveae wide and shallow; median line fine, nearly reaching basal and apical margins; disc not rugose. <bold>Elytra</bold> slightly widened to apex; striae distinct, finely punctate; 3rd interval with four primary setigerous pores, basal three hardly visible, placed in middle of interval, apical one distinct, adjacent to 2nd stria; 5th interval with one large setigerous pore near base, adjacent to 5th stria, the remainder nearly invisible; discal depression very shallow; umbilical series of 9th interval composed of 16 pores. <bold>Male genitalia</bold> with median lobe of aedeagus tubular, not laterally compressed, slightly bent to right side in dorsal view; apical lamella small, placed at right side of apex, distinctly pointed forward, apex only slightly bent backward. Internal sac with main flagellum slightly thickened, slightly sinuous, curved to right side, abruptly terminated before apical orifice; trumpet-form expansion small, slightly widened; secondary flagellum weakly sclerotized, half length of median lobe; internal sac with a small area strongly and coarsely scaled near middle, shorter than one-fourth length of median lobe (<xref ref-type="fig" rid="F38">Fig. 93</xref>). <bold>Female genitalia</bold> not studied.</p></tp:treatment-sec><tp:treatment-sec sec-type="Distribution"><title>Distribution</title><p>(<xref ref-type="fig" rid="F52">Map 8</xref>). Nepal.</p></tp:treatment-sec><tp:treatment-sec sec-type="Remarks"><title>Remarks.</title><p>We didn’t examine the holotype of <italic><tp:taxon-name>Lachnoderma kathmanduense</tp:taxon-name></italic> Kirschenhofer deposited in NHMW, but we studied a male from Nepal fitting well with the original description. This species is very similar to <italic><tp:taxon-name>Orionella lewisii</tp:taxon-name></italic> (Bates) both by external and male genital characters, so we move this species to <italic><tp:taxon-name>Orionella</tp:taxon-name></italic> Jedlička herein.</p><!--PageBreak--></tp:treatment-sec><tp:treatment-sec><!--Section generated to contain objects referenced in tp:taxon-treatment.--><fig id="F5" position="float" orientation="portrait"><label>Figures 25–30.</label><caption><p>Habitus, scale bars = 2.0 mm: <bold>25</bold> <italic><tp:taxon-name>Dasiosoma bellum</tp:taxon-name></italic> (Habu), a specimen from Guangdong <bold>26</bold> <italic><tp:taxon-name>Dasiosoma bellum</tp:taxon-name></italic> (Habu), a specimen from Sri Lanka <bold>27</bold> <italic><tp:taxon-name>Orionella lewisii</tp:taxon-name></italic> (Bates), a specimen from Japan <bold>28</bold> <italic><tp:taxon-name>Orionella discoidalis</tp:taxon-name></italic> (Bates), a specimen from Yunnan <bold>29</bold> <italic><tp:taxon-name>Orionella kathmanduensis</tp:taxon-name></italic> (Kirschenhofer), a specimen from Nepal <bold>30</bold> <italic><tp:taxon-name>Endynomena pradieri</tp:taxon-name></italic> (Fairmaire), a specimen from Fujian.</p></caption><graphic xmlns:xlink="http://www.w3.org/1999/xlink" xlink:href="ZooKeys-284-001-g005.jpg" position="float" orientation="portrait" xlink:type="simple"/></fig><fig id="F38" position="float" orientation="portrait"><label>Figure 93.</label><caption><p>Median lobe of male genitalia, right-lateral, ventral, left-lateral, dorsal views of <italic><tp:taxon-name>Orionella kathmanduensis</tp:taxon-name></italic> (Kirschenhofer), a specimen from Nepal.</p></caption><graphic xmlns:xlink="http://www.w3.org/1999/xlink" xlink:href="ZooKeys-284-001-g038.jpg" position="float" orientation="portrait" xlink:type="simple"/></fig><fig id="F40" position="float" orientation="portrait"><label>Figures 95–110.</label><caption><p>Left and right parameres of male genitalia, scale bars = 0.2 mm: <bold>95</bold> <italic><tp:taxon-name>Paraphaea binotata</tp:taxon-name></italic> (Dejean), a specimen from Guangxi <bold>96</bold> <italic><tp:taxon-name>Paraphaea minor</tp:taxon-name></italic> sp. n., holotype <bold>97</bold> <italic><tp:taxon-name>Anchista brunnea</tp:taxon-name></italic> (Wiedemann), a paralectotype of <italic>picea</italic> Chaudoir <bold>98</bold> <italic><tp:taxon-name>Anchista pilosa</tp:taxon-name></italic> sp. n., holotype <bold>99</bold> <italic><tp:taxon-name>Metallanchista laticollis</tp:taxon-name></italic> sp. n., holotype <bold>100</bold> <italic><tp:taxon-name>Physodera amplicollis</tp:taxon-name></italic> van de Poll, a specimen from Taiwan <bold>101</bold> <italic><tp:taxon-name>Diamella cupreomicans</tp:taxon-name></italic> (Oberthür), a specimen from Yunnan <bold>102</bold> <italic><tp:taxon-name>Diamella arrowi</tp:taxon-name></italic> (Jedlička), holotype <bold>103</bold> <italic><tp:taxon-name>Allocota aurata</tp:taxon-name></italic> (Bates), a specimen from Tonkin <bold>104</bold> <italic><tp:taxon-name>Allocota aurata</tp:taxon-name></italic> (Bates), a specimen from Shaanxi <bold>105</bold> <italic><tp:taxon-name>Allocota bicolor</tp:taxon-name></italic> sp. n., holotype <bold>106</bold> <italic><tp:taxon-name>Lachnoderma asperum</tp:taxon-name></italic> Bates, a specimen from Taiwan <bold>107</bold> <italic><tp:taxon-name>Dasiosoma ivorense</tp:taxon-name></italic> Basilewsky, a paratype from Cote d’Ivoire <bold>108</bold> <italic><tp:taxon-name>Dasiosoma quadraticolle</tp:taxon-name></italic> sp. n., holotype <bold>109</bold> <italic><tp:taxon-name>Orionella kathmanduensis</tp:taxon-name></italic> (Kirschenhofer), a specimen from Nepal <bold>110</bold> <italic><tp:taxon-name>Endynomena pradieri</tp:taxon-name></italic> (Fairmaire), a specimen from Fujian.</p></caption><graphic xmlns:xlink="http://www.w3.org/1999/xlink" xlink:href="ZooKeys-284-001-g040.jpg" position="float" orientation="portrait" xlink:type="simple"/></fig><fig id="F52" position="float" orientation="portrait"><label>Map 8.</label><caption><p>Known distribution of genus <italic><tp:taxon-name>Orionella</tp:taxon-name></italic>: ● <italic><tp:taxon-name>Orionella lewisii</tp:taxon-name></italic> (Bates) ■ <italic><tp:taxon-name>Orionella discoidalis</tp:taxon-name></italic> (Bates) ▲ <italic><tp:taxon-name>Orionella kathmanduensis</tp:taxon-name></italic> (Kirschenhofer).</p></caption><graphic xmlns:xlink="http://www.w3.org/1999/xlink" xlink:href="ZooKeys-284-001-g052.jpg" position="float" orientation="portrait" xlink:type="simple"/></fig></tp:treatment-sec><ref-list><ref id="B61"><mixed-citation xmlns:xlink="http://www.w3.org/1999/xlink" xlink:type="simple"><person-group><name name-style="western"><surname>Kirschenhofer</surname><given-names>E</given-names></name></person-group> (<year>1994</year>)<article-title> Neue und wenig bekannte Carabidae aus der palaarktischen und orientalischen Region (Col., Carabidae, Lebiinae, Odacanthinae, Brachininae, Panagaeinae).</article-title><source>Linzer Biologische Beiträge </source><volume>26</volume> (<issue>2</issue>): <fpage>999</fpage>-<lpage>1067</lpage>.</mixed-citation></ref></ref-list></tp:taxon-treatment>
