# Supplementary material for: Taxonomic synopsis of the subtribe Physoderina (Coleoptera, Carabidae, Lebiini), with species revisions of eight genera
Source: Zookeys. 2013 Apr 4;(284):1–129. doi: 10.3897/zookeys.284.3983 (PMC3677377; doi:10.3897/zookeys.284.3983)
Supplement: XML Treatment for Endynomena [file zookeys.284.3983-treatment41.xml]

<!DOCTYPE tp:taxon-treatment
  PUBLIC "-//TaxonX//DTD Taxonomic Treatment Publishing DTD v0 20100105//EN" "tax-treatment-NSO.dtd">
<tp:taxon-treatment xmlns:tp="http://www.plazi.org/taxpub"><tp:treatment-meta><mixed-citation publication-type="journal"><person-group><name><surname>Shi</surname><given-names>Hongliang</given-names></name><name><surname>Zhou</surname><given-names>Hongzhang</given-names></name><name><surname>Liang</surname><given-names>Hongbin</given-names></name></person-group><article-title>Taxonomic synopsis of the subtribe Physoderina (Coleoptera, Carabidae, Lebiini), with species revisions of eight genera</article-title><source>Zookeys</source><day>4</day><month>4</month><year>2013</year><volume>2013</volume><issue>284</issue><fpage>1</fpage><lpage>129</lpage><pub-id pub-id-type="doi">10.3897/zookeys.284.3983</pub-id></mixed-citation></tp:treatment-meta><tp:nomenclature><label>Genus</label><tp:taxon-name>
                            <tp:taxon-name-part taxon-name-part-type="genus">Endynomena</tp:taxon-name-part>
                        <object-id xmlns:xlink="http://www.w3.org/1999/xlink" xlink:type="simple">http://species-id.net/wiki/Endynomena</object-id>
								</tp:taxon-name><tp:taxon-authority>Chaudoir, 1872</tp:taxon-authority><tp:nomenclature-citation-list><tp:nomenclature-citation><tp:taxon-name>Endynomena</tp:taxon-name><comment><xref ref-type="bibr" rid="B34">Chaudoir 1872</xref>: 186; Jedlička, 1963: 308; Habu, 1979b: 61.</comment></tp:nomenclature-citation><tp:nomenclature-citation><tp:taxon-name>Saronychium</tp:taxon-name><comment><xref ref-type="bibr" rid="B28">Blackburn 1877</xref>: 142. Type-species: <italic><tp:taxon-name>Saronychium inconspicuum</tp:taxon-name></italic> Blackburn, 1877 [= <italic><tp:taxon-name>Plochionus pradieri</tp:taxon-name></italic> Fairmaire], by monotypy; <xref ref-type="bibr" rid="B1">Andrewes 1919</xref>: 483 (synonymized with <italic><tp:taxon-name>Endynomena</tp:taxon-name></italic> Chaudoir). [Synonym]</comment></tp:nomenclature-citation></tp:nomenclature-citation-list></tp:nomenclature><tp:treatment-sec sec-type="Type-species"><title>Type-species:</title><p><italic><tp:taxon-name>Plochionus pradieri</tp:taxon-name></italic> Fairmaire, 1849a, by monotypy.</p></tp:treatment-sec><tp:treatment-sec sec-type="Diagnosis"><title>Diagnosis.</title><p>Dorsal side evenly pubescent, elytra with accessory setae on all intervals; mandibles strongly widened; labrum and outer scrobe of mandibles nearly glabrous; pronotum with basal foveae wide and shallow; elytral intervals hardly convex; median lobe of aedeagus setose around apical orifice, apical orifice opened dorsally. This genus strongly resembles <italic><tp:taxon-name>Orionella</tp:taxon-name></italic>; distinguishing characters are presented in the diagnosis of <italic><tp:taxon-name>Orionella</tp:taxon-name></italic>.</p></tp:treatment-sec><tp:treatment-sec sec-type="Generic characters"><title>Generic characters.</title><p>Dorsal side uniform brownish; body rather flat; dorsal side densely pubescent, pubescence somewhat short, not erect. <bold>Head.</bold> Eyes hemispherical, strongly prominent; tempora short, half length of eyes, distinctly tumid, gradually narrowed behind eyes; vertex not distinctly tumid. Antennae not extended to elytral base. Labrum widened to apex, apical margin distinctly bilobed, with faint isodiametric microsculpture, glabrous or with a few very fine and short secondary setae; mandibles distinctly widened, outer margins rounded, glabrous on outer scrobe, with some setae along dorsal ridge; terminal maxillary palpomeres slender in both sexes, apex slightly truncate in males; terminal labial palpomeres slightly widened in both sexes, wider in males, narrowly securiform, apex slightly truncate; ligula with apex slightly projected, with four setae; paraglossae membranous, not longer than ligula, slightly widened, adnate; mentum tooth short and wide, apex nearly rounded, with two long setae near base; submentum with two long setae; genae with long setae beneath eyes; gula nearly glabrous except apical part. <bold>Pronotum</bold> transverse, surface densely pubescent; lateral margins with setae along full length, a few long setae present at front angles, three or four long setae at the greatest width, primary setae on hind angles slightly longer than others; basal foveae wide and shallow; pronotal base hardly lobed; lateral margins completely rounded in middle, slightly sinuate before hind angles; hind angles not sharp. <bold>Elytra</bold> wide, slightly expanded to apex; apex truncate, sutural angles not projected, outer angles completely rounded; basal margination only reaching 3rd interval; basal pores large; striae indistinct, not distinctly punctate; intervals flat; all intervals evenly pubescent, pubescence fine, not erect; primary setigerous pores small, 3rd interval with four pores, 5th interval with one pore near base, 7th interval with several long setae inserted in large pores; 3rd to 6th intervals slightly depressed near middle, 7th and 8th intervals slightly tumid near apex. <bold>Ventral side</bold> with dense pubescence; males with apex of terminal sternum moderately emarginate, with two pairs of setae; females with <!--PageBreak-->apex of terminal sternum straight, with two pairs of setae. <bold>Legs</bold> short; protibiae with cleaning spur well developed, distant from inner margin; tarsi widened, 4th tarsomere bifid, claws pectinate. Males with adhesive hairs well developed (two whole rows) on 1st and 2nd protarsomeres and 1st and 2nd mesotarsomeres; rudimentary (very weak single row) on 3rd protarsomere, apex of 3rd mesotarsomere, and apex of 1st metatarsomere. <bold>Male genitalia</bold> with median lobe of aedeagus slightly stout, not twisted, slightly bent in lateral view, strongly bent to right side in dorsal view; apical orifice large, placed dorsally; apical lamella very small, apex rounded; apical orifice with basal two-thirds surrounded by long setae; internal sac with main flagellum very short, a wide scaled area near middle, apical bursa absent, secondary flagellum present. Left paramere completely rounded, right paramere typical for the subtribe. <bold>Female genitalia.</bold> Apical segment of ovipositor slightly widened, apex slightly rounded, base not widened, apex with membranous extension fine and long. Inner structure of reproductive system not studied.</p></tp:treatment-sec><tp:treatment-sec sec-type="Distribution"><title>Distribution.</title><p>The single species of the genus is widely distributed along the Asia-Pacific range, reaching southern Japan in the north, and southern India in the west, and in many Pacific islands, east to Tahiti and Hawaii, and south to Tonga.</p></tp:treatment-sec><tp:treatment-sec sec-type="Monophyly and relationships"><title>Monophyly and relationships.</title><p>This genus strongly resembles <italic><tp:taxon-name>Orionella</tp:taxon-name></italic> in external characters, but genital characters show other relationships. The setae around the apical orifice and rudimentary adhesive hairs on the 1st metatarsomere suggest that <italic><tp:taxon-name>Endynomena</tp:taxon-name></italic> is closely related to <italic><tp:taxon-name>Paraphaea</tp:taxon-name></italic> or <italic><tp:taxon-name>Anchista</tp:taxon-name></italic>. The half-reduced main flagellum of the internal sac shows an intermediate status between <italic><tp:taxon-name>Paraphaea</tp:taxon-name></italic> (main flagellum complete) and <italic><tp:taxon-name>Anchista</tp:taxon-name></italic> (main flagellum absent), but the strongly widened mandibles in <italic><tp:taxon-name>Endynomena</tp:taxon-name></italic> contradict this affinity. The special left paramere shape of <italic><tp:taxon-name>Endynomena</tp:taxon-name></italic> may support its monophyly (<xref ref-type="fig" rid="F40">Fig. 110</xref>).</p></tp:treatment-sec><tp:treatment-sec><!--Section generated to contain objects referenced in tp:taxon-treatment.--><fig id="F40" position="float" orientation="portrait"><label>Figures 95–110.</label><caption><p>Left and right parameres of male genitalia, scale bars = 0.2 mm: <bold>95</bold> <italic><tp:taxon-name>Paraphaea binotata</tp:taxon-name></italic> (Dejean), a specimen from Guangxi <bold>96</bold> <italic><tp:taxon-name>Paraphaea minor</tp:taxon-name></italic> sp. n., holotype <bold>97</bold> <italic><tp:taxon-name>Anchista brunnea</tp:taxon-name></italic> (Wiedemann), a paralectotype of <italic>picea</italic> Chaudoir <bold>98</bold> <italic><tp:taxon-name>Anchista pilosa</tp:taxon-name></italic> sp. n., holotype <bold>99</bold> <italic><tp:taxon-name>Metallanchista laticollis</tp:taxon-name></italic> sp. n., holotype <bold>100</bold> <italic><tp:taxon-name>Physodera amplicollis</tp:taxon-name></italic> van de Poll, a specimen from Taiwan <bold>101</bold> <italic><tp:taxon-name>Diamella cupreomicans</tp:taxon-name></italic> (Oberthür), a specimen from Yunnan <bold>102</bold> <italic><tp:taxon-name>Diamella arrowi</tp:taxon-name></italic> (Jedlička), holotype <bold>103</bold> <italic><tp:taxon-name>Allocota aurata</tp:taxon-name></italic> (Bates), a specimen from Tonkin <bold>104</bold> <italic><tp:taxon-name>Allocota aurata</tp:taxon-name></italic> (Bates), a specimen from Shaanxi <bold>105</bold> <italic><tp:taxon-name>Allocota bicolor</tp:taxon-name></italic> sp. n., holotype <bold>106</bold> <italic><tp:taxon-name>Lachnoderma asperum</tp:taxon-name></italic> Bates, a specimen from Taiwan <bold>107</bold> <italic><tp:taxon-name>Dasiosoma ivorense</tp:taxon-name></italic> Basilewsky, a paratype from Cote d’Ivoire <bold>108</bold> <italic><tp:taxon-name>Dasiosoma quadraticolle</tp:taxon-name></italic> sp. n., holotype <bold>109</bold> <italic><tp:taxon-name>Orionella kathmanduensis</tp:taxon-name></italic> (Kirschenhofer), a specimen from Nepal <bold>110</bold> <italic><tp:taxon-name>Endynomena pradieri</tp:taxon-name></italic> (Fairmaire), a specimen from Fujian.</p></caption><graphic xmlns:xlink="http://www.w3.org/1999/xlink" xlink:href="ZooKeys-284-001-g040.jpg" position="float" orientation="portrait" xlink:type="simple"/></fig></tp:treatment-sec><ref-list><ref id="B34"><mixed-citation xmlns:xlink="http://www.w3.org/1999/xlink" xlink:type="simple"><person-group><name name-style="western"><surname>Chaudoir</surname><given-names>BM</given-names></name></person-group> (<year>1872</year>)<article-title> Monographie des Callidides.</article-title><source>Annales de Societe Entomologique de Belgique </source><volume>16</volume>: <fpage>97</fpage>-<lpage>204</lpage>.</mixed-citation></ref><ref id="B28"><mixed-citation xmlns:xlink="http://www.w3.org/1999/xlink" xlink:type="simple"><person-group><name name-style="western"><surname>Blackburn</surname><given-names>T</given-names></name></person-group> (<year>1877</year>)<source> Characters of a new genus, and descriptions of new species, of Geodephaga from the Sandwich Islands. The Entomologist’s Monthly Magazine 14 [1877–1878]: 142–148.</source></mixed-citation></ref><ref id="B1"><mixed-citation xmlns:xlink="http://www.w3.org/1999/xlink" xlink:type="simple"><person-group><name name-style="western"><surname>Andrewes</surname><given-names>HE</given-names></name></person-group> (<year>1919</year>)<source> Papers on Oriental Carabidae. I. The Annals and Magazine of Natural History (9) 3: 469–483. </source>doi: <ext-link ext-link-type="uri" xlink:href="http://dx.doi.org/10.1080/00222931908673846" xlink:type="simple">10.1080/00222931908673846</ext-link></mixed-citation></ref></ref-list></tp:taxon-treatment>
