# Supplementary material for: Taxonomic synopsis of the subtribe Physoderina (Coleoptera, Carabidae, Lebiini), with species revisions of eight genera
Source: Zookeys. 2013 Apr 4;(284):1–129. doi: 10.3897/zookeys.284.3983 (PMC3677377; doi:10.3897/zookeys.284.3983)
Supplement: XML Treatment for Endynomena pradieri [file zookeys.284.3983-treatment42.xml]

<!DOCTYPE tp:taxon-treatment
  PUBLIC "-//TaxonX//DTD Taxonomic Treatment Publishing DTD v0 20100105//EN" "tax-treatment-NSO.dtd">
<tp:taxon-treatment xmlns:tp="http://www.plazi.org/taxpub"><tp:treatment-meta><mixed-citation publication-type="journal"><person-group><name><surname>Shi</surname><given-names>Hongliang</given-names></name><name><surname>Zhou</surname><given-names>Hongzhang</given-names></name><name><surname>Liang</surname><given-names>Hongbin</given-names></name></person-group><article-title>Taxonomic synopsis of the subtribe Physoderina (Coleoptera, Carabidae, Lebiini), with species revisions of eight genera</article-title><source>Zookeys</source><day>4</day><month>4</month><year>2013</year><volume>2013</volume><issue>284</issue><fpage>1</fpage><lpage>129</lpage><pub-id pub-id-type="doi">10.3897/zookeys.284.3983</pub-id></mixed-citation></tp:treatment-meta><tp:nomenclature><tp:taxon-name>
                            <tp:taxon-name-part taxon-name-part-type="genus">Endynomena</tp:taxon-name-part>
                            <tp:taxon-name-part taxon-name-part-type="species">pradieri</tp:taxon-name-part>
                        <object-id xmlns:xlink="http://www.w3.org/1999/xlink" xlink:type="simple">http://species-id.net/wiki/Endynomena_pradieri</object-id>
								</tp:taxon-name><tp:taxon-authority>(Fairmaire, 1849a)</tp:taxon-authority><xref ref-type="fig" rid="F5">Habitus: Figs 30</xref><xref ref-type="fig" rid="F11">65</xref><xref ref-type="fig" rid="F11">66</xref><xref ref-type="fig" rid="F39">male genitalia: Figs 94</xref><xref ref-type="fig" rid="F40">110</xref><xref ref-type="fig" rid="F41">female genitalia: Fig. 125</xref><tp:nomenclature-citation-list><tp:nomenclature-citation><tp:taxon-name>Endynomena pradieri</tp:taxon-name><comment><xref ref-type="bibr" rid="B44">Fairmaire 1849a</xref>: 34 (original: <italic><tp:taxon-name>Plochionus</tp:taxon-name></italic>; type locality: Tahiti Is. (Polynesia); syntype deposited in MNHN); <xref ref-type="bibr" rid="B45">Fairmaire 1849b</xref>: 281 (<italic><tp:taxon-name>Plochionus</tp:taxon-name></italic>); <xref ref-type="bibr" rid="B34">Chaudoir 1872</xref>: 186 (<italic><tp:taxon-name>Endynomena</tp:taxon-name></italic>, Marquises, Pondichéry); <xref ref-type="bibr" rid="B26">Bates 1889</xref>: 283 (<italic><tp:taxon-name>Endynomena</tp:taxon-name></italic>, Saïgon); <xref ref-type="bibr" rid="B1">Andrewes 1919</xref>: 483 (<italic><tp:taxon-name>Endynomena</tp:taxon-name></italic>); <xref ref-type="bibr" rid="B7">Andrewes 1927a</xref>: 12, Fig. 9 (<italic><tp:taxon-name>Endynomena</tp:taxon-name></italic>, Samoa); <xref ref-type="bibr" rid="B10">Andrewes 1929</xref>: 314 (<italic><tp:taxon-name>Endynomena</tp:taxon-name></italic>, Sumatra); <xref ref-type="bibr" rid="B14">Andrewes 1930d</xref>: 163 (<italic><tp:taxon-name>Endynomena</tp:taxon-name></italic>; catalogue); <xref ref-type="bibr" rid="B18">Andrewes 1937</xref>: 38 (<italic><tp:taxon-name>Endynomena</tp:taxon-name></italic>, Bali); <xref ref-type="bibr" rid="B31">Britton 1938</xref>: 109 (<italic><tp:taxon-name>Endynomena</tp:taxon-name></italic>, distribution review); <xref ref-type="bibr" rid="B58">Jedlička 1963</xref>: 308, Fig. 42 (<italic><tp:taxon-name>Endynomena</tp:taxon-name></italic>); <xref ref-type="bibr" rid="B38">Darlington 1968</xref>: 140 (<italic><tp:taxon-name>Endynomena</tp:taxon-name></italic>, New Guinea); <xref ref-type="bibr" rid="B39">Darlington 1970</xref>: 44, Fig. 8-a (<italic><tp:taxon-name>Endynomena</tp:taxon-name></italic>, Micronesia); <xref ref-type="bibr" rid="B81">Shibata 1978</xref>: 102 (<italic><tp:taxon-name>Endynomena</tp:taxon-name></italic>, Japan); <xref ref-type="bibr" rid="B50">Habu 1979b</xref>: 63, Figs 1–4 (<italic><tp:taxon-name>Endynomena</tp:taxon-name></italic>); <xref ref-type="bibr" rid="B51">Habu 1982</xref>: 99 (<italic><tp:taxon-name>Endynomena</tp:taxon-name></italic>); <xref ref-type="bibr" rid="B85">Uéno et al. Sato 1985</xref>: 169, pl. 31, Fig. 10 (<italic><tp:taxon-name>Endynomena</tp:taxon-name></italic>).</comment></tp:nomenclature-citation><!--PageBreak--><tp:nomenclature-citation><tp:taxon-name>Saronychium inconspicuum</tp:taxon-name><comment><xref ref-type="bibr" rid="B28">Blackburn 1877</xref>: 142 (type locality: Hawaiian Is.; syntype deposited in BMNH); <xref ref-type="bibr" rid="B1">Andrewes 1919</xref>: 483 (<italic><tp:taxon-name>Endynomena</tp:taxon-name></italic>, synonymized with <italic>pradieri</italic> Fairmaire). [Synonym]</comment></tp:nomenclature-citation><tp:nomenclature-citation><tp:taxon-name>Endynomena huebneri</tp:taxon-name><comment><xref ref-type="bibr" rid="B46">Fairmaire 1878</xref>: 286, (type locality: Tonga; syntype deposited in Museum Hamburg (according to <xref ref-type="bibr" rid="B58">Jedlička 1963</xref>)); <xref ref-type="bibr" rid="B7">Andrewes 1927a</xref>: 12 (<italic><tp:taxon-name>Endynomena</tp:taxon-name></italic>, synonymized with <italic>pradieri</italic> Fairmaire). [Synonym]</comment></tp:nomenclature-citation><tp:nomenclature-citation><tp:taxon-name>Thyreopterus paroecus</tp:taxon-name><comment><xref ref-type="bibr" rid="B36">Csiki 1915</xref>: 164 (type locality: Samoa; syntype deposited in NMW); <xref ref-type="bibr" rid="B7">Andrewes 1927a</xref>: 12 (<italic><tp:taxon-name>Endynomena</tp:taxon-name></italic>, synonymized with <italic>pradieri</italic> Fairmaire). [Synonym]</comment></tp:nomenclature-citation></tp:nomenclature-citation-list></tp:nomenclature><tp:treatment-sec sec-type="Type examined"><title>Type examined.</title><p><bold>Lectotype</bold> of <italic><tp:taxon-name>Plochionus pradieri</tp:taxon-name></italic> Fairmaire, designated herein (MNHN): male, pin mounted, “TYPE” [red label]; “<italic>Taïti</italic>.” [pink label]; “<italic>Plochionus / Dej. / Pradieri / (type) Fairm / Taïti</italic>”; “Ex Musaeo / L. Fairmaire / 1896”; “LECTOTYPE ♂ / Plochionus pradieri / Fairmaire, 1849 / des. SHI H. L. 2012” [red label][Fig. 65]. <bold>Lectotype</bold> of <italic><tp:taxon-name>Saronychium</tp:taxon-name></italic> <italic>inconspicuum</italic> Blackburn, designated herein (NHML): male, body length = 7.7 mm, board mounted, “Type” [round label with red circle]; “Hawaiian Is. / Rev. T. Blackburn. / 1888-30”; “LECTOTYPE ♂ / Saronychium inconspicuum / Blackburn, 1877 / des. SHI H. L. 2011” [red label][Fig. 66].</p></tp:treatment-sec><tp:treatment-sec sec-type="Notes on types"><title>Notes on types.</title><p><bold><italic><tp:taxon-name>Plochionus pradieri</tp:taxon-name></italic></bold> <bold>Fairmaire</bold>. The original publication didn’t indicate this species was described based on single specimen, and only mentioned the type locality Tahiti in the title. In the collection of MNHN, we found a male from the collection of Fairmaire bearing his determination label and a “type” label. We herein designate this specimen as lectotype (<xref ref-type="fig" rid="F11">Fig. 65</xref>) for taxonomic purpose of fixing the name to unique name-bearing type.</p><p><bold><italic><tp:taxon-name>Saronychium inconspicuum</tp:taxon-name></italic></bold> <bold>Blackburn</bold>. <xref ref-type="bibr" rid="B28">Blackburn (1877)</xref> didn’t indicate this species was described based on single specimen, and only mentioned the locality “On the plains near Honolulu”. In the collection of NHML, we found a male fitting well with the original description and labeled as type. We herein designate this specimen as lectotype (<xref ref-type="fig" rid="F11">Fig. 66</xref>) for taxonomic purpose of fixing the name to unique name-bearing type.</p><p><bold><italic><tp:taxon-name>Endynomena huebneri</tp:taxon-name></italic> Fairmaire and <italic><tp:taxon-name>Thyreopterus paroecus</tp:taxon-name></italic> Csiki</bold>. We did not find syntypes nor designate lectotypes for these two synonyms.</p></tp:treatment-sec><tp:treatment-sec sec-type="Non-type material examined"><title>Non-type material examined</title><p>(Total 4 specimens). <bold>China</bold>:1 male (CCCC), “Fujian, Jinmen, Gugang, 1995.VII.19, Chen Changchin leg.”[Figs 30, 94, 110]. 1 female (CCCC), “Taiwan, Hualien, Taroko National Park, 1994.IV.5, Lo Chinchi leg.”[Fig. 125]. <bold>India</bold>: 1 female (NHML), “Nevinson Coll. 1918-14”, “Ex coll. Brit. Mus.”, “<italic><tp:taxon-name>Endynomena pradieri</tp:taxon-name></italic>, Compared with type H. E. A.”. <bold>Vanuatu</bold>: 1 male (NHML), “NEW HEBRIDES: Malekula”, “iii.1930. Miss L. E. Cheesman”, “B. M. 1930-395.”, “<italic>Endynomena pradieri</italic>, H. E. Andrewes det”.</p></tp:treatment-sec><tp:treatment-sec sec-type="Diagnosis"><title>Diagnosis.</title><p>Dorsal side uniform brownish; pronotal base hardly lobed; elytral striae indistinct, intervals not convex; 7th interval with several setigerous pores. This species is similar to <italic><tp:taxon-name>Orionella lewisii</tp:taxon-name></italic>. The differences are presented in the diagnosis part of the genus <italic><tp:taxon-name>Orionella</tp:taxon-name></italic>.</p><!--PageBreak--></tp:treatment-sec><tp:treatment-sec sec-type="Description"><title>Description.</title><p><bold>Male genitalia</bold> with median lobe of aedeagus tubular, laterally compressed, slightly bent; in dorsal view, strongly bent to right side; apical orifice with basal two-thirds surrounded by long setae; apical lamella very small, placed at right side of apex, apex rounded. Internal sac with main flagellum very short, only reaching basal one-third of median lobe; trumpet-form expansion indistinct, very small and narrow; secondary flagellum weakly sclerotized, half length of median lobe; internal sac with two scaled areas, one near base, adjacent to trumpet-form expansion, the other one near middle, just after the termination of main flagellum (<xref ref-type="fig" rid="F39">Fig. 94</xref>). <bold>Female genitalia.</bold> Apical segment of ovipositor slightly widened, length three times basal width; apex slightly rounded; sides nearly parallel, base nearly as wide as apex; apical one-third finely setose; membranous extension very narrow, placed on the outer side of apex (<xref ref-type="fig" rid="F41">Fig. 125</xref>). Inner structure of reproductive system not studied.</p><p>Detailed description of external characters has been provided by <xref ref-type="bibr" rid="B50">Habu (1979b)</xref>.</p></tp:treatment-sec><tp:treatment-sec sec-type="Distribution"><title>Distribution:</title><p>India, Sri Lanka, China (Fujian, Taiwan), Japan, Indo-China Peninsula, Malay Peninsula, the Philippines, Sumatra, Bali, New Guinea, Micronesia, Samoa, Cocos Islands, New Hebrides, Ellice Islands, Hawaii, Tonga, Fiji, Maquesas, Polynesia.</p><!--PageBreak--></tp:treatment-sec><tp:treatment-sec><!--Section generated to contain objects referenced in tp:taxon-treatment.--><fig id="F5" position="float" orientation="portrait"><label>Figures 25–30.</label><caption><p>Habitus, scale bars = 2.0 mm: <bold>25</bold> <italic><tp:taxon-name>Dasiosoma bellum</tp:taxon-name></italic> (Habu), a specimen from Guangdong <bold>26</bold> <italic><tp:taxon-name>Dasiosoma bellum</tp:taxon-name></italic> (Habu), a specimen from Sri Lanka <bold>27</bold> <italic><tp:taxon-name>Orionella lewisii</tp:taxon-name></italic> (Bates), a specimen from Japan <bold>28</bold> <italic><tp:taxon-name>Orionella discoidalis</tp:taxon-name></italic> (Bates), a specimen from Yunnan <bold>29</bold> <italic><tp:taxon-name>Orionella kathmanduensis</tp:taxon-name></italic> (Kirschenhofer), a specimen from Nepal <bold>30</bold> <italic><tp:taxon-name>Endynomena pradieri</tp:taxon-name></italic> (Fairmaire), a specimen from Fujian.</p></caption><graphic xmlns:xlink="http://www.w3.org/1999/xlink" xlink:href="ZooKeys-284-001-g005.jpg" position="float" orientation="portrait" xlink:type="simple"/></fig><fig id="F11" position="float" orientation="portrait"><label>Figures 61–66.</label><caption><p>Type materials, scale bars = 2.0 mm: <bold>61</bold> Holotype of <italic><tp:taxon-name>Dasiosoma quadraticolle</tp:taxon-name></italic> sp. n. <bold>62</bold> Lectotype of <italic><tp:taxon-name>Endynomena lewisii</tp:taxon-name></italic> Bates [= <italic><tp:taxon-name>Orionella lewisii</tp:taxon-name></italic> (Bates)] <bold>63</bold> Holotype of <italic><tp:taxon-name>Orionella obenbergi</tp:taxon-name></italic> Jedlička [= <italic><tp:taxon-name>Orionella lewisii</tp:taxon-name></italic> (Bates)] <bold>64</bold> Holotype of <italic><tp:taxon-name>Endynomena discoidalis</tp:taxon-name></italic> Bates [= <italic><tp:taxon-name>Orionella discoidalis</tp:taxon-name></italic> (Bates)] <bold>65</bold> Lectotype of <italic><tp:taxon-name>Plochionus pradieri</tp:taxon-name></italic> Fairmaire [= <italic><tp:taxon-name>Endynomena pradieri</tp:taxon-name></italic> (Fairmaire)] <bold>66</bold> Lectotype of <italic><tp:taxon-name>Saronychium inconspicuum</tp:taxon-name></italic> Blackburn [= <italic><tp:taxon-name>Endynomena pradieri</tp:taxon-name></italic> (Fairmaire)].</p></caption><graphic xmlns:xlink="http://www.w3.org/1999/xlink" xlink:href="ZooKeys-284-001-g011.jpg" position="float" orientation="portrait" xlink:type="simple"/></fig><fig id="F39" position="float" orientation="portrait"><label>Figure 94.</label><caption><p>Median lobe of male genitalia, right-lateral, ventral, left-lateral, dorsal views of <italic><tp:taxon-name>Endynomena pradieri</tp:taxon-name></italic> (Fairmaire), a specimen from Fujian.</p></caption><graphic xmlns:xlink="http://www.w3.org/1999/xlink" xlink:href="ZooKeys-284-001-g039.jpg" position="float" orientation="portrait" xlink:type="simple"/></fig><fig id="F40" position="float" orientation="portrait"><label>Figures 95–110.</label><caption><p>Left and right parameres of male genitalia, scale bars = 0.2 mm: <bold>95</bold> <italic><tp:taxon-name>Paraphaea binotata</tp:taxon-name></italic> (Dejean), a specimen from Guangxi <bold>96</bold> <italic><tp:taxon-name>Paraphaea minor</tp:taxon-name></italic> sp. n., holotype <bold>97</bold> <italic><tp:taxon-name>Anchista brunnea</tp:taxon-name></italic> (Wiedemann), a paralectotype of <italic>picea</italic> Chaudoir <bold>98</bold> <italic><tp:taxon-name>Anchista pilosa</tp:taxon-name></italic> sp. n., holotype <bold>99</bold> <italic><tp:taxon-name>Metallanchista laticollis</tp:taxon-name></italic> sp. n., holotype <bold>100</bold> <italic><tp:taxon-name>Physodera amplicollis</tp:taxon-name></italic> van de Poll, a specimen from Taiwan <bold>101</bold> <italic><tp:taxon-name>Diamella cupreomicans</tp:taxon-name></italic> (Oberthür), a specimen from Yunnan <bold>102</bold> <italic><tp:taxon-name>Diamella arrowi</tp:taxon-name></italic> (Jedlička), holotype <bold>103</bold> <italic><tp:taxon-name>Allocota aurata</tp:taxon-name></italic> (Bates), a specimen from Tonkin <bold>104</bold> <italic><tp:taxon-name>Allocota aurata</tp:taxon-name></italic> (Bates), a specimen from Shaanxi <bold>105</bold> <italic><tp:taxon-name>Allocota bicolor</tp:taxon-name></italic> sp. n., holotype <bold>106</bold> <italic><tp:taxon-name>Lachnoderma asperum</tp:taxon-name></italic> Bates, a specimen from Taiwan <bold>107</bold> <italic><tp:taxon-name>Dasiosoma ivorense</tp:taxon-name></italic> Basilewsky, a paratype from Cote d’Ivoire <bold>108</bold> <italic><tp:taxon-name>Dasiosoma quadraticolle</tp:taxon-name></italic> sp. n., holotype <bold>109</bold> <italic><tp:taxon-name>Orionella kathmanduensis</tp:taxon-name></italic> (Kirschenhofer), a specimen from Nepal <bold>110</bold> <italic><tp:taxon-name>Endynomena pradieri</tp:taxon-name></italic> (Fairmaire), a specimen from Fujian.</p></caption><graphic xmlns:xlink="http://www.w3.org/1999/xlink" xlink:href="ZooKeys-284-001-g040.jpg" position="float" orientation="portrait" xlink:type="simple"/></fig><fig id="F41" position="float" orientation="portrait"><label>Figures 111–125.</label><caption><p>Left ovipositors of females, ventral view, scale bars = 0.2 mm: <bold>111</bold> <italic><tp:taxon-name>Paraphaea binotata</tp:taxon-name></italic> (Dejean), a specimen from Guangxi <bold>112</bold> <italic><tp:taxon-name>Paraphaea minor</tp:taxon-name></italic> sp. n., a paratype from Hainan <bold>113</bold> <italic><tp:taxon-name>Paraphaea philippinensis</tp:taxon-name></italic> (Jedlička), holotype <bold>114</bold> <italic><tp:taxon-name>Anchista fenestrata fenestrata</tp:taxon-name></italic> (Schmidt-Göbel), a specimen from Nepal <bold>115</bold> <italic><tp:taxon-name>Physodera dejeani</tp:taxon-name></italic> Eschscholtz, a specimen from Yunnan <bold>116</bold> <italic><tp:taxon-name>Physodera eschscholtzii</tp:taxon-name></italic> Parry, a specimen from Yunnan <bold>117</bold> <italic><tp:taxon-name>Diamella cupreomicans</tp:taxon-name></italic> (Oberthür), a specimen from Yunnan <bold>118</bold> <italic><tp:taxon-name>Allocota aurata</tp:taxon-name></italic> (Bates), a specimen from Shaanxi <bold>119</bold> <italic><tp:taxon-name>Allocota bicolor</tp:taxon-name></italic> sp. n., a paratype from Guangdong <bold>120</bold> <italic><tp:taxon-name>Lachnoderma asperum</tp:taxon-name></italic> Bates, a specimen from Zhejiang <bold>121</bold> <italic><tp:taxon-name>Dasiosoma bellum</tp:taxon-name></italic> (Habu), a specimen from Guangdong <bold>122</bold> <italic><tp:taxon-name>Dasiosoma maindroni</tp:taxon-name></italic> (Tian &amp; Deuve), a specimen from Tonkin <bold>123</bold> <italic><tp:taxon-name>Dasiosoma quadraticolle</tp:taxon-name></italic> sp. n., a paratype from Yunnan <bold>124</bold> <italic><tp:taxon-name>Orionella lewisii</tp:taxon-name></italic> (Bates), a specimen from Zhejiang <bold>125</bold> <italic><tp:taxon-name>Endynomena pradieri</tp:taxon-name></italic> (Fairmaire), a specimen from Taiwan.</p></caption><graphic xmlns:xlink="http://www.w3.org/1999/xlink" xlink:href="ZooKeys-284-001-g041.jpg" position="float" orientation="portrait" xlink:type="simple"/></fig></tp:treatment-sec><ref-list><ref id="B44"><mixed-citation xmlns:xlink="http://www.w3.org/1999/xlink" xlink:type="simple"><person-group><name name-style="western"><surname>Fairmaire</surname><given-names>L</given-names></name></person-group> (<year>1849a</year>)<source> Insectes de Taïti des Marquises et des îles voisines. Revue et Magasin de Zoologie Pure et Appliquée (2) 1: 34–36.</source></mixed-citation></ref><ref id="B45"><mixed-citation xmlns:xlink="http://www.w3.org/1999/xlink" xlink:type="simple"><person-group><name name-style="western"><surname>Fairmaire</surname><given-names>L</given-names></name></person-group> (<year>1849b</year>)<source> Essai sur les Coléoptères de la Polynésie. Revue et Magasin de Zoologie Pure et Appliquée (2) 1: 277–281.</source></mixed-citation></ref><ref id="B34"><mixed-citation xmlns:xlink="http://www.w3.org/1999/xlink" xlink:type="simple"><person-group><name name-style="western"><surname>Chaudoir</surname><given-names>BM</given-names></name></person-group> (<year>1872</year>)<article-title> Monographie des Callidides.</article-title><source>Annales de Societe Entomologique de Belgique </source><volume>16</volume>: <fpage>97</fpage>-<lpage>204</lpage>.</mixed-citation></ref><ref id="B26"><mixed-citation xmlns:xlink="http://www.w3.org/1999/xlink" xlink:type="simple"><person-group><name name-style="western"><surname>Bates</surname><given-names>HW</given-names></name></person-group> (<year>1889</year>)<source> Contributions à la faune Indo-chinoise. 3e mémoire. Annales de la Société Entomologique de France (6)9: 261–286.</source></mixed-citation></ref><ref id="B1"><mixed-citation xmlns:xlink="http://www.w3.org/1999/xlink" xlink:type="simple"><person-group><name name-style="western"><surname>Andrewes</surname><given-names>HE</given-names></name></person-group> (<year>1919</year>)<source> Papers on Oriental Carabidae. I. The Annals and Magazine of Natural History (9) 3: 469–483. </source>doi: <ext-link ext-link-type="uri" xlink:href="http://dx.doi.org/10.1080/00222931908673846" xlink:type="simple">10.1080/00222931908673846</ext-link></mixed-citation></ref><ref id="B7"><mixed-citation xmlns:xlink="http://www.w3.org/1999/xlink" xlink:type="simple"><person-group><name name-style="western"><surname>Andrewes</surname><given-names>HE</given-names></name></person-group> (<year>1927a</year>)<article-title> Insects of Samoa. Carabidae. 4 Coleoptera.</article-title><source>London, The Trustees of the British Museum </source><volume>1927</volume>: <fpage>1</fpage>-<lpage>14</lpage>.</mixed-citation></ref><ref id="B10"><mixed-citation xmlns:xlink="http://www.w3.org/1999/xlink" xlink:type="simple"><person-group><name name-style="western"><surname>Andrewes</surname><given-names>HE</given-names></name></person-group> (<year>1929</year>)<article-title> Fauna Sumatrensis (Beitrag Nr. 64) Carabidae (Col.).</article-title><source>Tijdschrift voor Entomologie, </source><volume>72</volume>: <fpage>303</fpage>-<lpage>340</lpage>.</mixed-citation></ref><ref id="B14"><mixed-citation xmlns:xlink="http://www.w3.org/1999/xlink" xlink:type="simple"><person-group><name name-style="western"><surname>Andrewes</surname><given-names>HE</given-names></name></person-group> (<year>1930d</year>)<source> Catalogue of Indian Insects, Part 18–Carabidae. Calcutta. Government of India Central Publication Branch, 389 pp.</source></mixed-citation></ref><ref id="B18"><mixed-citation xmlns:xlink="http://www.w3.org/1999/xlink" xlink:type="simple"><person-group><name name-style="western"><surname>Andrewes</surname><given-names>HE</given-names></name></person-group> (<year>1937</year>)<article-title> On a collection of Carabidae from the island of Bali.</article-title><source>Bulletin and Annales de la Societe Royale Belge d’Entomologie </source><volume>77</volume>: <fpage>37</fpage>-<lpage>46</lpage>.</mixed-citation></ref><ref id="B31"><mixed-citation xmlns:xlink="http://www.w3.org/1999/xlink" xlink:type="simple"><person-group><name name-style="western"><surname>Britton</surname><given-names>EB</given-names></name></person-group> (<year>1938</year>)<article-title> Carabidae of the Society Islands and Rapa (Coleoptera). Occasional Papers Bernice P.</article-title><source>Bishop Museum</source><volume>14</volume> (<issue>6</issue>): <fpage>103</fpage>-<lpage>110</lpage>.</mixed-citation></ref><ref id="B58"><mixed-citation xmlns:xlink="http://www.w3.org/1999/xlink" xlink:type="simple"><person-group><name name-style="western"><surname>Jedlička</surname><given-names>A</given-names></name></person-group> (<year>1963</year>)<article-title> Monographie der Truncatipennen aus Ostasien, Lebiinae- Odacanthinae- Braehyninae (Coleptera, Carabidae).</article-title><source>Entomologische Abhandlungen und Berichte aus dem Staatlichen Museum fuer Tierkunde in Dresden </source><volume>28</volume>: <fpage>269</fpage>-<lpage>579</lpage>.</mixed-citation></ref><ref id="B38"><mixed-citation xmlns:xlink="http://www.w3.org/1999/xlink" xlink:type="simple"><person-group><name name-style="western"><surname>Darlington</surname><given-names>PJ</given-names></name></person-group> (<year>1968</year>)<article-title> The carabid beetles of New Guinea. Part 3. Harpalinae (Continued): Perigonine to Pseudomorphini.</article-title><source>Bulletin of the Museum of Comparative Zoology at Harvard College </source><volume>137</volume> (<issue>1</issue>): <fpage>1</fpage>-<lpage>253</lpage>.</mixed-citation></ref><ref id="B39"><mixed-citation xmlns:xlink="http://www.w3.org/1999/xlink" xlink:type="simple"><person-group><name name-style="western"><surname>Darlington</surname><given-names>PJ</given-names></name></person-group> (<year>1970</year>)<source> Coleoptera: Carabidae including Cicindelinae. Insects Micronesia 15: 1–49.</source></mixed-citation></ref><ref id="B81"><mixed-citation xmlns:xlink="http://www.w3.org/1999/xlink" xlink:type="simple"><person-group><name name-style="western"><surname>Shibata</surname><given-names>T</given-names></name></person-group> (<year>1978</year>)<source> Notes on the Carabid-beetles of Japan, II. (Coleoptera). Entomological Review of Japan 31(1–2): 102.</source></mixed-citation></ref><ref id="B50"><mixed-citation xmlns:xlink="http://www.w3.org/1999/xlink" xlink:type="simple"><person-group><name name-style="western"><surname>Habu</surname><given-names>A</given-names></name></person-group> (<year>1979b</year>)<source> Notes on <italic>Endynomena</italic> Chaudoir and <italic>Orionella</italic> Jedlička (Coleoptera, Carabidae). Entomological Review of Japan 33 (1/2): 61–65.</source></mixed-citation></ref><ref id="B51"><mixed-citation xmlns:xlink="http://www.w3.org/1999/xlink" xlink:type="simple"><person-group><name name-style="western"><surname>Habu</surname><given-names>A</given-names></name></person-group> (<year>1982</year>)<article-title> Revised and supplementary notes on and descriptions of the Truncatipennes group of Japan (2) (Coleoptera, Carabidae).</article-title><source>Entomological Review of Japan </source><volume>37</volume> (<issue>2</issue>): <fpage>83</fpage>-<lpage>118</lpage>.</mixed-citation></ref><ref id="B85"><mixed-citation xmlns:xlink="http://www.w3.org/1999/xlink" xlink:type="simple"><person-group><name name-style="western"><surname>Uéno</surname><given-names>S</given-names></name><name name-style="western"><surname>Kurosawa</surname><given-names>Y</given-names></name><name name-style="western"><surname>Satô</surname><given-names>M</given-names></name></person-group> (<year>1985</year>)<source> The Coleoptera of Japan in Color Vol. II. Osaka, 514 pp.</source></mixed-citation></ref><ref id="B28"><mixed-citation xmlns:xlink="http://www.w3.org/1999/xlink" xlink:type="simple"><person-group><name name-style="western"><surname>Blackburn</surname><given-names>T</given-names></name></person-group> (<year>1877</year>)<source> Characters of a new genus, and descriptions of new species, of Geodephaga from the Sandwich Islands. The Entomologist’s Monthly Magazine 14 [1877–1878]: 142–148.</source></mixed-citation></ref><ref id="B46"><mixed-citation xmlns:xlink="http://www.w3.org/1999/xlink" xlink:type="simple"><person-group><name name-style="western"><surname>Fairmaire</surname><given-names>L</given-names></name></person-group> (<year>1878</year>)<source> Diagnoses de Coléoptères des îles Viti, Samoa, Tonga etc. Petites Nouvelles Entomologiques 2 [1876–1879]: 286.</source></mixed-citation></ref><ref id="B36"><mixed-citation xmlns:xlink="http://www.w3.org/1999/xlink" xlink:type="simple"><person-group><name name-style="western"><surname>Csiki</surname><given-names>E</given-names></name></person-group> (<year>1915</year>)<article-title> Nachträge. Carabidae der Samoa Inseln.</article-title><source>Denkschrift der Kaiserlichen Akademie der Wissenschaften in Wien, Mathematisch-naturwissenschaftliche Klasse </source><volume>91</volume>: <fpage>163</fpage>-<lpage>164</lpage>.</mixed-citation></ref></ref-list></tp:taxon-treatment>
